# Supplementary material for: Genetic Conservation and Population Management of Non‐Human Primates: Parentage Determination Using Seven Microsatellite‐Based Multiplexes
Source: Ecol Evol. 2025 Apr 7;15(4):e71216. doi: 10.1002/ece3.71216 (PMC11974450; doi:10.1002/ece3.71216)
Supplement: Supplementary file 1 — Table S1. Details of the microsatellite markers included in the seven multiplexes for parentage analysis. The table lists the chromosome (chr) location, primer sequence, primer concentration and labeling dye, and for each marker a reference. *Primers that are developed based on the Macaca fuscata genomic sequence; **Chromosome location based on the NCBI Map Viewer (http://www.ncbi.nlm.nih.gov/mapview/); ***Chromosome location based on mapping the primer sequences to Mmul_10 genome (GCF_003339765), which is an assembly of the rhesus macaque genome. [file ECE3-15-e71216-s002.xlsx]

## Sheet: Table S1
				Primer Sequence
Multiplex	STR ID	Human chr location	Rhesus chr location	Forward	Reverse	Primer concentration (uM)	Primer labeling dye	Reference
MuA	D7S513	7	3**	5'-AGTGTTTTGAAGGTTGTAGGTTAAT-3'	5'-ATATCTTTCAGGGGAGCAGG-5'	1.5	VIC	Roeder et al., 2009 (DOI: 10.1159/000211121)
	D14S306	14	7	5'-AAAGCTACATCCAAATTAGGTAGG-3'	5'-TGACAAAGAAACTAAAATGTCCC-3'	0.6	FAM	Xu et et al., 2013 (DOI.org/10.1134/S1022795413070144)
	D13S765	13	17**	5'-TGTAACTTACTTCAAATGGCTCA-3'	5'-TTGAAACTTACAGACAGCTTGC-3'	1	NED	Roeder et al., 2009 (DOI: 10.1159/000211121)
	D11S925	11	14	5'-GCTCCTCCAGTAATTCTGTC-3'	5'-TTAGACCATTATGGGGGCAA-3'	0.9	VIC	Lathuilliere et al., 2001 (DOI:10.1159/000049927)
MuBC	MFGT21*	8	8**	5'-AACTTCAGTAAGATAAGGACC-3'	5'-CCTGAGGTCTGGACTTTAT-3'	0.8	FAM	Domingo-Roura et al., 1997 ( DOI:10.1002/(SICI)1098-2345(1997)43:4<357::AID-AJP7>3.0.CO;2-W)
	D3S1768	3	2**	5'-GGTTGCTGCCAAAGATTAGA-3'	5'-CACTGTGATTTGCTGTTGGA-3'	0.4	FAM	Roeder et al., 2009 (DOI: 10.1159/000211121)
	D18S72	18	18	5'-GCTAGATGACCCAGTTCCC-3'	5'-CTGCAGAAAGGTTACATATTCCA-3'	0.8	NED	Roeder et al., 2009 (DOI: 10.1159/000211121)
	D8S1106	8	8**	5'-TTGTTTACCCCTGCATCACT-3'	5'-TTCTCAGAATTGCTCATAGTGC-3'	0.6	NED	Roeder et al., 2009 (DOI: 10.1159/000211121)
MuD	D4S2365	4	5	5'-AGTAATTCTTCAACTGCATCACC-3'	5'-ATGCCAAGGATGGTGAGTTA-3'	0.8	FAM	Roeder et al., 2009 (DOI: 10.1159/000211121)
	D12S67	12	11	5'-GCAACAGTTTATGCTAAAGC-3'	5'-GCCTATGCAGTTCAAATCTA-3'	1.1	NED	Roewer et al., 1992 (DOI: 10.1007/BF00194309); Kayser et al., 1996 (DOI:10.1111/j.1365-294X.1996.tb00302.x)
	MFGT22*	5	unknown	5'-CGTTAAGTATGATGTTAGCTAG-3'	5'-CAACATAGAGAGATTCCATCTC-3'	1	VIC	Domingo-Roura et al., 1997 ( DOI:10.1002/(SICI)1098-2345(1997)43:4<357::AID-AJP7>3.0.CO;2-W); Roeder et al., 2009 (DOI: 10.1159/000211121)
	D10S1412	10	9**	5'-TGCCTTAGCTCCTGCATACTGA-3'	5'-GGGACAGTTCTTCTCCCTCCA-3'	0.5	FAM	Kanthaswamy et al., 2010 (DOI: 10.1002/ajp.20811)
MuE	MFGT18*	10	9***	5'-GCCCCAAATGCCAGCAGAAC-3'	5'-TCTGAGAGCTGTGATGGGAC-3'	0.6	FAM	Domingo-Roura et al., 1997 ( DOI:10.1002/(SICI)1098-2345(1997)43:4<357::AID-AJP7>3.0.CO;2-W); Roeder et al., 2009 (DOI: 10.1159/000211121)
	D1S548	1	1	5'-GAACTCATTGGCAAAAGGAA-3'	5'-GCCTCTTTGTTGCAGTGATT-3'	0.6	NED	Roeder et al., 2009 (DOI: 10.1159/000211121)
	D5S1457	5	6	5'-TAGGTTCTGGGCATGTCTGT-3'	5'-TGCTTGGCACACTTCAGG-3'	0.5	VIC	Roeder et al., 2009 (DOI: 10.1159/000211121)
	DXS2506	X	X	5'-GGAGAAATGGGGAGTAACTG-3'	5'-ACACATGGCTGGCTAGCTT-3'	0.6	NED	Nagaraja et al., 1997 (DOI: 10.1101/gr.7.3.210); Smith et al., 2005 (DOI:10.1002/ajp.20094)
MuF1	MFGT27*	-	13***	5'-GGTAACGTAACACTAGATTTG-3'	5'-ATAGATTCCACCAGTTCCGCCA-3'	2	FAM	Domingo-Roura et al., 1997 ( DOI:10.1002/(SICI)1098-2345(1997)43:4<357::AID-AJP7>3.0.CO;2-W)
	D2S169	2	13	5'-TTCTAAGACTTGGCAGAA-3'	5'-GGATAACAATTTCACACAGGAGCTCTTTCAGGTGACTTCA-3'	2	FAM	Roeder et al., 2009 (DOI: 10.1159/000211121)
MuF2	D7S794	7	3**	5'-ACCATACTCCTCAGCCTCCA-3'	5'-GTGTTCGGGTTCTCCAAAGA-3'	0.7	NED	Roeder et al., 2009 (DOI: 10.1159/000211121)
	D5S820	5	6	5'-ATTGACTGGCAACTCTTCTC-3'	5'-GTTCTTCAGGGAAACAGAACC-3'	1.1	VIC	Roeder et al., 2009 (DOI: 10.1159/000211121)
MHC-STR set-2	D6S276	6	4**	5'-TTCCAGTGTATACATCAATCAAATCA-3'	5'-GGGTGCAACTTGTTCCTCCT-3'	1	NED	Penedo et al., 2005; Roeder et al., 2009 (DOI: 10.1159/000211121)
	D6S291	6	4**	5'-CTCAGAGGATGCCATGTCTAAAATA-3'	5'-GGGGATGACGAATTATTCACTAACT-3'	0.3	VIC	Penedo et al., 2005; Roeder et al., 2009 (DOI: 10.1159/000211121)
	D6S1691	6	4**	5'-AGGACAGAATTTTGCCTC-3'	5'-GCTGCTCCTGTATAAGTAATAAAC-3'	0.5	FAM	Penedo et al., 2005; Roeder et al., 2009 (DOI: 10.1159/000211121)
