# Supplementary material for: Genetic Conservation and Population Management of Non‐Human Primates: Parentage Determination Using Seven Microsatellite‐Based Multiplexes
Source: Ecol Evol. 2025 Apr 7;15(4):e71216. doi: 10.1002/ece3.71216 (PMC11974450; doi:10.1002/ece3.71216)
Supplement: Supplementary file 2 — Table S2. (A) Total number of offspring per year (N) analyzed for parentage in rhesus and long‐tailed macaque samples, including the annual number of offspring for which the parents are assigned with 0, 1, 2, and 3 mismatches (mm) based on trio loci mismatching. The left panel displays data from both blood and hair samples, while the right panel shows data from the hair samples only. (B) Overview of the trio LOD score statistics per year for BPRC’s rhesus and long‐tailed macaque offspring, as well as for the Hamadryas baboon samples. For the rhesus and long‐tailed macaques, the total number of offspring per year is provided, along with the minimum and maximum LOD scores, mean LOD score, and standard (Std) error of the mean. For the Hamadryas baboon, the total number of animals analyzed is indicated, along with their LOD score statistics. [file ECE3-15-e71216-s004.xlsx]

## Sheet: Table S2
	A		Rhesus macaque (blood and hair samples)							Rhesus macaque (only the hair samples)
			Year	N	0 mm	1 mm	2 mm	3 mm		Year	N	0 mm	1 mm	2 mm	3 mm
			2019	48	35	12	1	0		2019	0	0	0	0	0
			2020	102	74	19	9	0		2020	2	0	0	2	0
			2021	34	22	10	1	1		2021	8	4	2	1	1
			2022	52	37	13	2	0		2022	6	2	3	1	0
			2023	85	58	22	5	0		2023	9	4	4	1	0
			Long-tailed macaque (blood and hair samples)							Long-tailed macaque (only the hair samples)
			Year	N	0 mm	1 mm	2 mm	3 mm		Year	N	0 mm	1 mm	2 mm	3 mm
			2019	57	12	34	10	1		2019	2	0	2	0	0
			2020	46	16	21	6	3		2020	2	1	0	0	1
			2021	38	11	15	9	3		2021	0	0	0	0	0
			2022	16	0	8	8	0		2022	1	0	0	1	0
			2023	16	4	8	4	0		2023	2	2	0	0	0
	B		LOD statistics
			Rhesus macaque					Long-tailed macaque
			2019	2020	2021	2022	2023	2019	2020	2021	2022	2023
		Number of offspring	48	102	34	52	85	57	46	38	16	16
		Minimum LOD	22.63	14.51	13.3	16.35	18.25	23.63	32.85	21.77	42.23	21.64
		Maximum LOD	49.75	46.74	44.76	43.92	40.75	77.32	69.8	69.07	66.73	46.68
		Mean	31.56	30.42	30.78	33.22	29.32	49.47	49.8	43.12	57.24	34.9
		Std, Error of Mean	0.7949	0.5821	1.236	0.7845	0.5536	1.585	1.113	1.408	1.857	1.56
			Hamadryas baboon
		Number of animals analysed	37
		Minimum LOD	7.51
		Maximum LOD	31.53
		Mean	17.31
		Std, Error of Mean	0.9645
