# Supplementary material for: Genetic Conservation and Population Management of Non‐Human Primates: Parentage Determination Using Seven Microsatellite‐Based Multiplexes
Source: Ecol Evol. 2025 Apr 7;15(4):e71216. doi: 10.1002/ece3.71216 (PMC11974450; doi:10.1002/ece3.71216)
Supplement: Supplementary file 3 — Table S3. Overview of the allele frequency (Freq) distribution of microsatellite markers in the seven multiplexes analyzed in BPRC’s rhesus and long‐tailed macaque cohorts. The frequencies were calculated using Cervus software. If an allele is not detected in the corresponding cohort, this is indicated with a “‐”. [file ECE3-15-e71216-s005.xlsx]

## Sheet: Table S3
MuA												MuBC
D7S513			D14S306			D13S765			D11S925			MFGT21			D3S1768			D18S72			D8S1106
Allele	Freq rhesus (N=2200)	Freq long-tailed (N=740)	Allele	Freq rhesus (N=1934)	Freq long-tailed (N=738)	Allele	Freq rhesus (N=2169)	long-tailed (N=663)	Allele	Freq rhesus (N=1928)	Freq long-tailed (N=742)	Allele	Freq rhesus (N=2191)	Freq long-tailed (N=738)	Allele	Freq rhesus (N=2179)	Freq long-tailed (N=731)	Allele	Freq rhesus (N=2195)	Freq long-tailed (N=741)	Allele	Freq rhesus (N=2195)	Freq long-tailed (N=741)
180	-	0.0074	145	-	0.0007	204	-	0.0038	294	-	0.0526	87	-	0.0027	181	0.0002	-	292	-	0.0324	126	-	0.004
182	-	0.0081	150	-	0.019	208	0.0039	-	297	-	0.0081	97	0.0418	0.0041	183	-	0.0465	296	-	0.0459	130	0.0002	0.0459
184	0.0027	-	153	-	0.0034	212	-	0.0196	299	-	0.0121	99	-	0.0196	189	-	0.184	298	-	0.1464	134	0.0066	0.2476
186	0.2977	0.0047	157	-	0.0034	216	0.0858	0.0701	301	-	0.0027	100	-	0.0034	193	0.0629	0.0082	300	0.0052	0.108	138	0.2187	0.1457
188	0.0064	0.0162	163	0.0036	0.0163	218	-	0.003	303	-	0.1597	102	-	0.0081	197	0.0032	0.026	302	0.0009	0.1012	142	0.2027	0.1032
190	0.0448	0.0311	167	0.3058	0.019	220	0.1155	0.1275	305	0.5628	0.1456	103	-	0.0054	201	0.0312	0.0917	304	0.5187	0.0121	146	0.0319	0.1032
192	0.0002	0.0993	171	0.3679	0.1511	224	0.2983	0.233	307	0.0342	0.031	105	-	0.1396	203	0.2705	0.0903	306	0.2952	0.0081	150	0.1415	0.1599
194	0.0293	0.048	175	0.1531	0.1958	228	0.2921	0.2851	309	0.083	0.0276	107	0.0062	0.0623	207	0.0342	0.1012	308	0.0005	0.027	154	0.2244	0.1579
196	0.0348	0.0182	179	0.1001	0.0305	232	0.0791	0.1501	311	0.0003	0.0782	108	-	0.0054	211	0.1409	0.0581	310	0.0002	0.0142	158	0.0934	0.0155
198	0.0673	0.0378	183	0.0636	0.0237	236	0.0885	0.0294	313	-	0.0371	109	0.0057	0.1125	215	0.0916	0.1936	312	0.0139	0.0378	162	0.0314	0.0169
200	0.0007	0.0399	186	-	0.0725	240	0.029	0.0551	315	-	0.0627	110	-	0.0176	219	0.1113	0.0964	314	-	0.0634	166	0.0492	-
202	0.1464	0.1	187	0.0059	-	244	-	0.0068	317	-	0.0088	111	0.0979	0.0705	223	0.1521	0.0315	316	0.0237	0.029
204	0.0586	0.0453	188	-	0.1247	250	0.0002	-	319	-	0.0202	112	0.0002	-	227	0.0895	0.0068	318	0.0005	0.1181
206	0.0605	0.1554	190	-	0.1728	254	0.0076	0.0015	321	-	0.004	113	0.2547	0.1091	231	0.0124	0.028	320	0.0034	0.0749
208	0.0145	0.1182	194	-	0.0569	258	-	0.0023	323	-	0.0721	114	0.0005	-	235	-	0.0082	322	0.0476	0.0735
210	0.0414	0.125	198	-	0.1091	262	-	0.0121	325	-	0.0458	115	0.0171	0.1037	239	-	0.0205	324	0.0066	0.058
212	0.0002	0.0446	205	-	0.0014	266	-	0.0008	327	0.1351	0.0842	116	0.0007	-	243	-	0.0089	328	0.0558	0.0216
214	0.0002	0.0203							329	-	0.0606	117	0.1572	0.0996				330	0.0219	0.0067
216	0.0291	-							331	-	0.0687	119	0.0787	0.0562				332	0.0055	0.0175
218	0.0114	0.0791							333	-	0.0088	120	0.0014	0.0163				334	-	0.004
220	0.0007	0.0014							335	0.1839	0.0067	121	0.1588	0.0678				344	0.0005	-
222	0.0027	-							336	-	0.0013	122	-	0.0264
224	0.0282	-							339	0.0008	0.0013	123	0.0881	0.0196
226	0.0041	-										124	-	0.0007
228	0.0334	-										125	0.0872	0.0164
232	0.0283	-										127	0.0016	0.0136
234	0.0402	-										128	-	0.0007
240	0.0089	-										129	0.0023	-
												132	-	0.0061
												134	-	0.0122
MuD												MuE
D4S2365			D12S67			MFGT22			D10S1412			MFGT18			D1S548			D5S1457			DXS2506
Allele	Freq rhesus (N=2208)	Freq long-tailed (N=727)	Allele	Freq rhesus (N=1917)	Freq long-tailed (N=693)	Allele	Freq rhesus (N=2143)	Freq long-tailed (N=639)	Allele	Freq rhesus (N=1876)	Freq long-tailed (N=748)	Allele	Freq rhesus (N=2205)	Freq long-tailed (N=749)	Allele	Freq rhesus (N=2202)	Freq long-tailed (N=695)	Allele	Freq rhesus (N=2202)	Freq long-tailed (N=685)	Allele	Freq rhesus (N=1924)	Freq long-tailed (N=689)
260	-	0.0028	110	0.2405	-	85	-	0.0423	156	0.0008	-	74	0.0002	0.0053	184	0.6583	0.005	108	-	0.0124	257	0.7331	-
262	-	0.0014	114	0.2436	0.0007	87	-	0.0086	159	0.0011	0.0842	76	-	0.0441	188	0.0148	0.0453	112	-	0.0168	261	-	0.1633
266	-	0.0323	118	-	0.0722	91	-	0.0313	162	0.6137	0.5194	78	0.0098	0.1335	192	0.0016	0.1468	116	0.0005	0.119	265	0.1284	0.2939
270	-	0.0151	122	0.1072	0.026	95	0.0142	-	165	0.214	0.24	80	0.0478	0.3171	196	0.1228	0.4065	120	0.0888	0.1431	269	-	0.1001
274	0.0009	0.0818	126	0.0662	0.0534	97	0.0007	0.0117	168	0.1196	0.143	82	0.5642	0.0434	198	-	0.0043	124	0.5336	0.5109	273	0.0008	0.1945
278	0.1436	0.262	130	-	0.0043	99	0.0019	-	171	0.0506	0.0134	84	0.3569	0.0955	200	0.2016	0.1691	128	0.3233	0.181	277	0.1377	0.0842
282	0.5829	0.5007	165	-	0.0072	101	0.144	0.0383				86	0.0098	0.0481	204	0.0009	0.2151	134	0.0356	0.0109	281	-	0.1038
286	0.1868	0.0447	171	0.0008	0.0418	103	0.0016	0.0227				88	0.0113	0.0607	208	-	0.0079	138	0.0182	0.0051	285	-	0.0356
290	0.0476	0.0365	175	0.0253	0.0108	105	0.6839	0.0329				90	-	0.0561				142	-	0.0007	289	-	0.0247
294	0.0383	0.0034	179	0.0008	0.07	107	0.003	0.0563				92	-	0.1348
296	-	0.0151	183	0.0253	0.0563	109	0.0002	0.0297				94	-	0.02
314	-	0.0041	187	0.0556	0.088	111	0.1029	0.1925				96	-	0.0053
			191	0.043	0.0844	113	-	0.0923				97	-	0.0327
			195	0.0269	0.2027	115	0.01	0.0211				98	-	0.0033
			199	0.0057	0.031	117	-	0.0657
			203	0.0276	0.0642	119	-	0.0266
			207	0.029	0.0462	121	0.0161	0.09
			210	0.0605	0.0209	123	0.0037	0.0759
			214	0.0047	0.0519	125	0.0075	0.011
			218	0.0409	0.039	127	0.0103	0.1283
			222	-	0.0058	133	-	0.0086
			226	0.0154	0.0051	138	-	0.0141
			230	-	0.0173
			235	-	0.0007
MuF1							MuF2								MHC-STR-set 2
MFGT27			D2S169				D7S794			D5S820					D6S1691			D6S276			D6S291
Allele	Freq rhesus (N=2094)	Freq long-tailed (N=715)	Allele	Freq rhesus (N=2118)	Freq long-tailed (N=712)		Allele	Freq rhesus (N=2154)	Freq long-tailed (N=728)	Allele	Freq rhesus (N=2144)	Freq long-tailed (N=715)			Allele	Freq rhesus (N=2147)	Freq long-tailed (N=683)	Allele	Freq rhesus (N=2074)	Freq long-tailed (N=694)	Allele	Freq rhesus (N=2104)	Freq long-tailed (N=693)
163	-	0.0671	219	-	0.0056		106	0.347	0.0192	167	-	0.0021			179	-	0.0322	205	-	0.0072	197	-	0.0079
165	-	0.0266	235	-	0.0653		114	-	0.0206	171	-	0.0112			181	-	0.0688	207	0.0706	0.0238	199	0.0017	0.0022
167	0.106	0.3161	237	0.0038	0.1369		118	0.0234	0.0446	175	0.0086	0.0105			183	-	0.0102	209	-	0.0317	201	0.0062	0.039
169	0.6707	0.2608	239	0.495	0.4024		120	-	0.0275	179	0.0935	0.0231			187	0.0026	0.041	211	0.0482	0.0007	203	0.2436	0.1255
171	0.1347	0.1965	241	0.0019	0.0281		122	0.2266	0.3832	183	0.1821	0.1818			189	0.0182	0.0981	213	0.001	0.0339	205	0.6029	0.1198
173	0.0002	0.0552	243	-	0.0808		126	0.2929	0.4368	187	0.1952	0.1783			191	0.0005	0.1523	215	0.0002	0.0764	207	0.062	0.1479
175	0.0007	0.0042	245	0.034	0.0288		130	0.0485	0.057	191	0.2311	0.2098			193	0.0012	0.0425	217	0.0398	0.129	209	0.0005	0.1941
177	0.0021	0.0063	247	0.1891	0.1615		134	0.0615	0.0076	195	0.0998	0.1867			195	0.6097	0.022	219	0.0036	0.2205	211	0.0511	0.0584
179	0.0021	-	249	0.2753	0.0681		138	-	0.0034	199	0.0217	0.1063			197	0.061	0.0117	220	-	0.0022	213	0.0314	0.1046
181	0.0821	0.0217	251	0.0009	0.0084					203	0.0007	0.007			199	0.0177	0.0417	221	0.3144	0.1837	215	0.0007	0.0685
183	-	0.0119	253	-	0.0133					207	-	0.0727			201	0.1959	0.0761	223	0.014	0.0238	217	-	0.0736
185	-	0.0147	257	-	0.0007					211	0.0233	-			203	0.0098	0.0403	225	-	0.0641	219	-	0.0166
187	-	0.0133								215	0.034	0.0042			205	0.0054	0.142	227	0.0171	0.1153	221	-	0.0253
189	-	0.0035								219	0.0868	0.0049			207	0.0291	0.0556	229	0.2384	0.0223	223	-	0.0166
191	0.0033	-								223	0.014	0.0014			209	0.0007	0.0139	231	0.2522	0.0007
193	-	0.0007								227	0.0091	-			211	0.0198	0.0022	233	-	0.0166
201	-	0.0014													213	0.0098	0.0534	235	0.0005	-
															215	0.0019	0.0154	239	-	0.0463
															217	0.0098	0.0791
															219	0.0023	0.0015
															223	0.0049	-
