# Supplementary material for: Genetic Conservation and Population Management of Non‐Human Primates: Parentage Determination Using Seven Microsatellite‐Based Multiplexes
Source: Ecol Evol. 2025 Apr 7;15(4):e71216. doi: 10.1002/ece3.71216 (PMC11974450; doi:10.1002/ece3.71216)
Supplement: Supplementary file 4 — Table S4. Parameters of the 23 microsatellite markers included in the seven multiplexes for the Hamadryas baboon cohort. The following data are provided for each microsatellite marker: number of alleles (k), number of typed animals (N), observed (Ho) and expected (He) heterozygosity, polymorphic information content (PIC), average non‐exclusion probability for one candidate parent (NE‐1P), average non‐exclusion probability for one candidate parent given the genotype of a known parent of the opposite sex (NE‐2P), significance of deviation from Hardy–Weinberg equilibrium (HW; NS not significant. ND not determined), and estimated null allele frequency (F(Null); ND not determined). [file ECE3-15-e71216-s003.xlsx]

## Sheet: Table S4
		Hamadryas baboon cohort (N=115)
Multiplex	STR	k	N	Ho	He	PIC	NE-1P	NE-2P	HW	F(Null)
MuA	D7S513	7	113	0.805	0.804	0.774	0.563	0.385	NS	-0.0025
	D14S306	6	112	0.768	0.783	0.745	0.611	0.432	NS	0.0039
	D13S765	4	108	0.648	0.655	0.601	0.766	0.598	NS	0.009
	D11S925	3	106	0.113	0.142	0.136	0.99	0.929	ND	0.1066
MuBC	MFGT21	2	56	0.036	0.164	0.149	0.987	0.925	ND	0.6018
	D3S1768	11	110	0.809	0.831	0.806	0.509	0.337	NS	0.0122
	D18S72	7	112	0.804	0.769	0.73	0.627	0.448	NS	-0.0265
	D8S1106	7	112	0.714	0.727	0.683	0.681	0.503	NS	0.0024
MuD	D4S2365	4	115	0.609	0.649	0.58	0.782	0.63	NS	0.0241
	D12S67	4	114	0.474	0.466	0.426	0.888	0.743	NS	-0.0043
	MFGT22	5	114	0.623	0.551	0.483	0.843	0.707	NS	-0.0619
	D10S1412	1	115	0	0	0	1	1	ND	ND
MuE	MFGT18	3	113	0.566	0.554	0.464	0.848	0.733	NS	-0.0079
	D1S548	4	112	0.545	0.579	0.528	0.821	0.662	NS	0.0201
	D5S1457	10	112	0.813	0.803	0.774	0.56	0.383	NS	-0.0092
	DXS2506	1	115	0	0	0	1	1	ND	ND
MuF1	MFGT27	4	110	0.155	0.147	0.143	0.989	0.923	ND	-0.0309
	D2S169	3	103	0.252	0.28	0.256	0.961	0.862	ND	0.0747
MuF2	D7S794	5	114	0.526	0.632	0.56	0.788	0.641	NS	0.0922
	D5S820	7	112	0.741	0.703	0.641	0.729	0.566	NS	-0.0285
MHC-STR set-2	D6S276	3	107	0.393	0.438	0.349	0.905	0.821	NS	0.0543
	D6S291	4	112	0.411	0.425	0.386	0.907	0.774	NS	0.0222
	D6S1691	2	115	0.417	0.387	0.311	0.926	0.844	NS	-0.0395
