# Supplementary material for: Genetic Conservation and Population Management of Non‐Human Primates: Parentage Determination Using Seven Microsatellite‐Based Multiplexes
Source: Ecol Evol. 2025 Apr 7;15(4):e71216. doi: 10.1002/ece3.71216 (PMC11974450; doi:10.1002/ece3.71216)
Supplement: Supplementary file 5 — Table S5. Overview of the microsatellite length patterns detected for the two newborn chimpanzees Julian and Jozi (O), their respective mothers (M) and potential fathers (F1–F7). For each microsatellite marker in a multiplex, the fragment length of the two alleles is provided. When possible, segregation of the fragments is indicated by a colored background, with orange representing the maternal haplotype and light yellow the paternal haplotype. The microsatellite marker IDs that discriminate the fathers of Julian and Jozi are printed in red, and are the data included in Figure 8. If an allele is not detected, this is indicated with a “‐”. Family trees are included, with the analyzed individuals highlighted in yellow. [file ECE3-15-e71216-s006.xlsx]

## Sheet: Table S5
																																		MuF
		MuA								MuBC								MuD								MuE								(MuF1)				(MuF2)				MHC-STR set-2
		Allele 1	Allele 2	Allele 1	Allele 2	Allele 1	Allele 2	Allele 1	Allele 2	Allele 1	Allele 2	Allele 1	Allele 2	Allele 1	Allele 2	Allele 1	Allele 2	Allele 1	Allele 2	Allele 1	Allele 2	Allele 1	Allele 2	Allele 1	Allele 2	Allele 1	Allele 2	Allele 1	Allele 2	Allele 1	Allele 2	Allele 1	Allele 2	Allele 1	Allele 2	Allele 1	Allele 2	Allele 1	Allele 2	Allele 1	Allele 2	Allele 1	Allele 2	Allele 1	Allele 2	Allele 1	Allele 2
Sample name		D7S513	D7S513	D14S306	D14S306	D13S765	D13S765	D11S925	D11S925	MFGT21	MFGT21	D3S1768	D3S1768	D18S72	D18S72	D8S1106	D8S1106	D4S2365	D4S2365	D12S67	D12S67	MFGT22	MFGT22	D10S1412	D10S1412	MFGT18	MFGT18	D1S548	D1S548	D5S1457	D5S1457	DXS2506	DXS2506	MFGT27	MFGT27	D2S169	D2S169	D7S794	D7S794	D5S820	D5S820	D6S276	D6S276	D6S291	D6S291	D6S1691	D6S1691
Annaclara	M	174	178	203	219	196	204	273	273	114	114	167	167	320	322	126	134	294	298	235	239	129	131	171	180	92	94	162	166	108	112	269	269	-	-	210	214	148	166	-	-	225	225	193	193	189	201
Julian_1(hair)	O	172	178	203	211	196	204	273	273	114	114	167	167	320	322	126	138	294	298	235	235	115	131	171	171	94	96	158	162	112	116	269	269	-	-	210	210	150	166	-	-	221	225	193	193	179	189
Julian_2(hair)	O	172	178	203	211	196	204	273	273	114	114	167	167	320	322	126	138	294	298	235	235	115	131	171	171	94	96	158	162	112	116	269	269	-	-	210	210	150	166	-	-	221	225	193	193	179	189
Daan	F1	180	182	203	219	188	200	273	273	114	114	167	167	318	324	134	138	294	294	235	239	121	125	168	171	88	90	162	166	108	112	269	269	-	-	214	218	148	166	-	-	221	227	193	193	179	179
Dirk1	F2	172	178	211	215	196	196	273	273	114	114	167	167	320	320	138	138	306	310	233	235	115	121	168	177	88	90	158	162	100	116	269	269	-	-	208	218	148	150	-	-	225	227	195	195	179	179
Frits	F3	180	184	191	219	188	196	273	273	114	114	167	167	320	322	134	134	294	302	239	247	123	125	171	171	88	96	166	166	112	116	269	269	-	-	210	214	148	166	-	-	221	227	193	193	179	179
Gert-Jan	F4	172	176	211	219	196	196	273	273	114	114	167	167	316	320	134	138	294	306	235	239	115	125	168	171	90	96	150	158	112	116	269	269	-	-	208	210	148	150	-	-	221	225	193	195	179	179
Hilko	F5	188	188	203	211	200	200	273	273	114	114	167	167	320	322	138	138	294	294	243	251	115	131	168	171	88	96	150	166	108	112	269	269	-	-	208	218	148	154	-	-	221	227	193	193	179	179
Pat	F6	178	178	211	211	196	204	273	273	114	114	167	167	320	320	134	138	306	310	235	243	115	117	171	177	90	94	162	162	100	112	269	269	-	-	212	218	150	154	-	-	225	227	193	195	179	201
Ruben	F7	178	184	199	219	188	196	273	273	114	114	167	167	322	322	134	134	298	318	239	247	113	123	171	180	94	96	166	166	112	116	269	269	-	-	208	210	148	152	-	-	221	227	193	193	179	209
		Allele 1	Allele 2	Allele 1	Allele 2	Allele 1	Allele 2	Allele 1	Allele 2	Allele 1	Allele 2	Allele 1	Allele 2	Allele 1	Allele 2	Allele 1	Allele 2	Allele 1	Allele 2	Allele 1	Allele 2	Allele 1	Allele 2	Allele 1	Allele 2	Allele 1	Allele 2	Allele 1	Allele 2	Allele 1	Allele 2	Allele 1	Allele 2	Allele 1	Allele 2	Allele 1	Allele 2	Allele 1	Allele 2	Allele 1	Allele 2	Allele 1	Allele 2	Allele 1	Allele 2	Allele 1	Allele 2
Sample name		D7S513	D7S513	D14S306	D14S306	D13S765	D13S765	D11S925	D11S925	MFGT21	MFGT21	D3S1768	D3S1768	D18S72	D18S72	D8S1106	D8S1106	D4S2365	D4S2365	D12S67	D12S67	MFGT22	MFGT22	D10S1412	D10S1412	MFGT18	MFGT18	D1S548	D1S548	D5S1457	D5S1457	DXS2506	DXS2506	MFGT27	MFGT27	D2S169	D2S169	D7S794	D7S794	D5S820	D5S820	D6S276	D6S276	D6S291	D6S291	D6S1691	D6S1691
Fangina	M	174	178	195	211	204	204	273	273	114	119	167	167	320	322	130	134	294	294	235	243	119	123	171	174	88	100	166	166	112	116	269	269	-	-	208	214	148	148	-	-	221	225	193	193	179	201
Jozi (hair)	O	174	180	195	219	188	204	273	273	114	114	167	167	322	322	134	134	294	294	235	239	123	125	171	174	88	96	-	-	112	116	269	269	-	-	-	-	148	166	-	-	221	221	193	193	179	201
Daan	F1	180	182	203	219	188	200	273	273	114	114	167	167	318	324	134	138	294	294	235	239	121	125	168	171	88	90	162	166	108	112	269	269	-	-	214	218	148	166	-	-	221	227	193	193	179	179
Dirk1	F2	172	178	211	215	196	196	273	273	114	114	167	167	320	320	138	138	306	310	233	235	115	121	168	177	88	90	158	162	100	116	269	269	-	-	208	218	148	150	-	-	225	227	195	195	179	179
Frits	F3	180	184	191	219	188	196	273	273	114	114	167	167	320	322	134	134	294	302	239	247	123	125	171	171	88	96	166	166	112	116	269	269	-	-	210	214	148	166	-	-	221	227	193	193	179	179
Gert-Jan	F4	172	176	211	219	196	196	273	273	114	114	167	167	316	320	134	138	294	306	235	239	115	125	168	171	90	96	150	158	112	116	269	269	-	-	208	210	148	150	-	-	221	225	193	195	179	179
Hilko	F5	188	188	203	211	200	200	273	273	114	114	167	167	320	322	138	138	294	294	243	251	115	131	168	171	88	96	150	166	108	112	269	269	-	-	208	218	148	154	-	-	221	227	193	193	179	179
Pat	F6	178	178	211	211	196	204	273	273	114	114	167	167	320	320	134	138	306	310	235	243	115	117	171	177	90	94	162	162	100	112	269	269	-	-	212	218	150	154	-	-	225	227	193	195	179	201
Ruben	F7	178	184	199	219	188	196	273	273	114	114	167	167	322	322	134	134	298	318	239	247	113	123	171	180	94	96	166	166	112	116	269	269	-	-	208	210	148	152	-	-	221	227	193	193	179	209
