# Supplementary material for: Genetic Conservation and Population Management of Non‐Human Primates: Parentage Determination Using Seven Microsatellite‐Based Multiplexes
Source: Ecol Evol. 2025 Apr 7;15(4):e71216. doi: 10.1002/ece3.71216 (PMC11974450; doi:10.1002/ece3.71216)
Supplement: Supplementary file 6 — Data S1. [file ECE3-15-e71216-s001.xlsx]

## Sheet: Baboon alle results
Sample Name	Gender	D10S1412	D10S1412	D11S295	D11S295	D12S67	D12S67	D13S765	D13S765	D14S306	D14S306	D18S72	D18S72	D1S548	D1S548	D2S169	D2S169	D3S1768	D3S1768	D4S2365	D4S2365	D5S1457	D5S1457	D5S820	D5S820	D6S1691	D6S1691	D6S276	D6S276	D6S291	D6S291	D7S513	D7S513	D7S794	D7S794	D8S1106	D8S1106	DXS2506	DXS2506	MFGT18	MFGT18	MFGT21	MFGT21	MFGT22	MFGT22	MFGT27	MFGT27
0107_G05.FSA	Female	152	152	295	295	94	98	205	209	163	175	298	302	200	200	241	241	173	177	278	278	127	127	191	199	177	177	189	205	195	197	185	189	150	154	154	158	244	244	108	108	101	101	93	107	163	163
0184_A01.FSA	Female	152	152	295	295	94	98	209	209	163	163	296	296	192	200	241	241	173	177	270	270	119	133	195	199	177	177	205	205	197	197	183	189	142	154	150	154	244	244	82	108			93	93	163	163
0300_A04.FSA	Male	152	152	295	299	94	98	201	205	167	175	300	302	200	200	241	241	181	181	270	270	127	127	183	195	171	171	189	205	197	199	181	189	150	154	154	154	244	244	108	108	101	101	101	107	163	163
0302_B06.FSA	Female	152	152	295	297	94	94	201	209	171	179	298	300	184	200	241	241	173	207	270	274	127	137	191	195	177	177	205	205	197	199	183	183	150	154	148	150	244	244	108	108			93	107	159	163
0305_F04.FSA	Male	152	152	295	295	94	94	201	213	167	171	298	304	196	200	241	241	177	193	278	278	120	127	191	191	171	177	205	205	197	197	183	183	150	154	146	150	244	244	106	108			93	93	163	165
0306_D02.FSA	Male	152	152	295	295	94	98	209	213	163	171	298	302	192	200			173	177	274	274	124	127	191	199	177	177	205	205	197	199	181	183	154	154	146	146	244	244	82	108			93	107
0307_D03.FSA	Male	152	152	295	295	94	94	201	201	167	175	302	312	200	200	239	241	181	197	274	278	124	124	191	195	171	171	189	189	197	199	189	218	154	154	150	150	244	244	108	108			93	93	163	163
0342_C11.FSA	Male	152	152	295	295	94	94	201	209	163	183	296	302	184	200	241	241	181	197	270	270	123	124	195	195	177	177	189	205	197	197	183	218	142	150	158	158	244	244	82	106	101	101	93	93	163	163
0447_G02.FSA	Female	152	152	295	297	94	94	201	205	171	171	302	304	184	200	241	247	173	181	278	278	127	133	191	199	171	177	205	205	197	197	181	183	150	150	150	154	244	244	108	108	99	99	93	107	163	163
0486_H03.FSA	Male	152	152	295	295	94	94	201	209	171	175	298	304	200	200	241	241	177	215	274	274	120	120	191	195	177	177	205	207	197	197	185	185	150	150	154	154	244	244	82	108			93	107	163	163
0668_B09.FSA	Female	152	152	295	295	94	114	201	201	163	171	302	304	196	200	241	241	203	215	266	274	120	128	195	199	171	177	205	205	197	197	181	183	150	150	144	150	244	244	82	108			93	107	163	167
0715_F02.FSA	Female	152	152	295	295	94	140	201	209	171	171	298	304	184	184	241	241	173	207	274	274	133	133	191	195	177	177	205	205	197	199	183	187	150	154	148	154	244	244	108	108	101	101	107	109	163	163
0738_G10.FSA	Female	152	152	295	295	94	94	201	201	163	179	298	302	196	200	241	241	177	215	270	274	120	123	195	199	171	177	189	205	197	197	170	185	146	158	150	158	244	244	82	106	101	101	93	107	163	163
0953_B07.FSA	Female	152	152	295	295	94	140	201	201	167	179	302	302	184	200	241	241	207	215	274	274	120	141	191	191	177	177	205	205	197	199	185	189	142	150	154	158	244	244	82	108			93	109	163	163
0968_B05.FSA	Female	152	152	295	297	94	140	201	205	171	175	304	304	200	200	241	241	173	177	278	278	133	133	191	195	177	177	205	205	197	197	183	218	150	154	150	154	244	244	108	108			93	107	163	163
0994_C08.FSA	Female	152	152	295	295	94	98	201	201	163	167	302	304	200	200	241	241	177	197	274	274	127	127	195	195	171	177	205	205	197	197	183	189	146	154	150	154	244	244	108	108			93	93	163	163
1098H_E04.FSA	Male	152	152																	270	278					177	177							150	154			244	244					93	107
1113_G06.FSA	Male	152	152	295	295	94	94	201	209	163	163	302	302	184	200	241	241	177	197	270	270	124	127	195	195	177	177	189	205	197	197	183	218	150	154	154	158	244	244	82	106	101	101	93	93	163	163
1130_D11.FSA	Male	152	152	295	295	94	98	201	209	167	179	296	312	196	200	241	241	177	215	274	278	127	127	191	199	171	177	189	205	197	199	181	187	154	154	150	154	244	244	108	108	101	101	93	107	163	163
1233_B01.FSA	Female	152	152	295	295	98	114	201	201	167	183	302	304	200	200	239	241	181	207	274	274	123	134	199	203	177	177	189	189	197	199	185	218	150	154	154	158	244	244	82	108	101	101	93	93	163	163
1290_A10.FSA	Male	152	152	295	295	94	94	201	201	163	167	302	312	184	200	239	241	177	193	270	274	127	127	195	195	171	177	205	205	197	197	170	183	150	150	150	150	244	244	108	108	101	101	93	107	163	163
1357_C03.FSA	Female	152	152	295	295	94	94	201	201	163	179	296	300	184	196	241	241	207	207	270	274	123	141	191	195	177	177	205	205	199	205	183	183	142	150	148	158	244	244	108	108	101	101	93	107	163	163
1421_A05.FSA	Male	152	152	295	295	94	94	201	201	163	171	296	298	200	200	241	241	177	189	274	274	120	127	191	199	171	177	205	205	197	197	185	189	150	154	150	154	244	244	106	108			93	107	163	163
1422_G03.FSA	Male	152	152	295	295	94	94	201	201	163	171	298	298	192	200	241	241	177	207	266	274	127	127	191	199	177	177	189	205	195	197	187	189	150	150	150	154	244	244	106	108			93	107	163	163
1423_H04.FSA	Male	152	152	295	295	98	114	201	201	167	183	298	304	184	200	239	241	197	207	270	274	123	134	199	203	177	177	189	205	197	197	183	185	142	150	154	154	244	244	82	82	101	101	93	93	163	163
1481_H08.FSA	Male	152	152	295	295	94	94	201	209	167	175	300	304	200	200	241	241	177	177	270	270	127	134	199	203	171	177	205	205	197	199	183	218	154	158	148	154	244	244	82	106	101	101	93	107	163	163
1506H_G03.FSA	Female	152	152			94	94			171	171	298	298	200	200			177	215	270	274	119	127	191	191	177	177			197	197	185	218	142	150	154	154	244	244	82	108			93	107	163	163
1593H_H03.FSA	Male	152	152			94	94			163	171	296	298	184	200					274	274	120	133	195	199	177	177			197	197	183	183	154	154	146	154	244	244	82	108			93	107	163	165
1625_D06.FSA	Male	152	152	295	295	94	94	209	213	163	175	298	302	200	200	241	241	177	177	270	274	127	127	199	199	177	177	205	205	197	199	181	181	154	154	146	150	244	244	82	108	101	101	93	107	163	163
1758_G01.FSA	Male	152	152	295	295	94	94	205	209	171	179	298	312	184	200	241	241	177	177	274	278	127	137	191	199	171	177	189	189	199	199	183	187	150	154	148	154	244	244	82	108	101	101	107	107	159	163
1946_G01.FSA	Female	152	152	295	295	98	140	201	205	163	167	296	302	200	200	241	241	215	219	270	278	124	133	199	199	169	177	205	205	197	197	218	218	142	142	154	158	244	244	82	108			93	93	159	163
1948_F11.FSA	Male	152	152	297	297	94	98	209	213	163	175	296	296	184	200	241	241	177	177	274	274	120	133	199	199	177	177	189	205	197	197	185	218	150	154	150	154	244	244	82	108	101	101	93	107	163	163
2105_F05.FSA	Female	152	152	295	299	94	98	205	205	171	171	296	298	196	200	241	241	173	207	270	278	127	127	191	199	171	177	189	205	197	199	183	185	150	150	148	150	244	244	82	108			93	107	163	163
2126_D03.FSA	Male	152	152	295	295	94	140	201	205	171	175	298	304	184	184	241	241	173	215	270	274	124	133	195	199	177	177	189	205	197	197	185	189	154	154	146	154	244	244	108	108	101	101	93	107	163	163
2175_C05.FSA	Male	152	152	295	295	94	94	201	201	163	175	296	304	192	200	241	241	173	181	270	270	127	133	195	199	177	177	205	205	197	205	183	189	154	154	154	154	244	244	108	108	101	101	93	93	163	163
2266_B03.FSA	Male	152	152	295	295	94	94	201	209	171	175	298	304	184	200	241	241	177	181	270	274	127	133	191	195	177	177	205	205	195	205	183	218	142	154	154	154	244	244	108	108	101	101	93	93	163	167
2305_G07.FSA	Male	152	152	295	295	94	140	201	205	167	167	298	304	200	200	241	241	177	197	270	274	127	133	191	195	177	177	189	205	197	197	183	218	154	154	150	154	244	244	82	106	101	101	93	93	163	163
2456_D08.FSA	Male	152	152	295	295	94	94	201	209	163	167	298	302	196	200	239	247	177	207	274	278	123	127	191	199	171	177	189	205	197	197	183	185	154	158	154	154	244	244	82	108	101	101	93	107	163	165
2539_E06.FSA	Female	152	152	295	295	94	94	201	213	163	167	296	298	196	200	241	241	177	177	270	278	120	124	191	195	171	177	205	205	197	205	183	183	142	154	146	154	244	244	82	108			93	107	163	163
2833_E11.FSA	Male	152	152	295	295	94	94	201	209	175	179	298	300	192	196	241	241	177	207	274	274	124	141	191	199	177	177	205	205	195	205	183	185	150	154	146	148	244	244	108	108	101	101	107	107	163	163
3184_D02.FSA	Female	152	152	295	295	94	140	201	205	179	179	302	312	192	200	239	241	181	207	274	274	120	127	191	195	171	177	205	205	197	199	183	185	150	154	154	158	244	244	82	82	101	101	93	101	163	163
3189H_A04.FSA	Female	152	152			94	98	205	205	171	179	298	312	192	200					274	278	120	124	191	195	177	177			195	199	181	185	154	154	154	154	244	244	82	108			93	93	163	163
3198_A01.FSA	Female	152	152	295	295	94	98	201	205	167	175	298	302	184	200	241	247	177	219	270	278	123	124	199	199	177	177	205	205	197	197	183	187	150	154	154	154	244	244	108	108	101	101	93	107	163	163
3229_A06.FSA	Male	152	152	295	295	94	98	201	213	163	175	296	298	192	200	241	241	177	177	270	274	127	133	191	191	177	177	205	205	197	205	189	218	154	154	150	154	244	244	108	108			93	93	163	163
3248_E05.FSA	Male	152	152	295	295	94	98	201	201	167	167	298	298	200	200	241	241	173	173	270	274	120	127	195	199	171	177	205	205	197	197	170	218	154	158	154	154	244	244	82	108	101	101	93	109	163	163
3444_F09.FSA	Male	152	152	295	295	94	94	201	209	175	175	298	304	184	184	241	241	177	207	270	278	123	127	195	199	177	177	189	205	197	205	183	187	150	150	154	158	244	244	108	108	101	101	93	107	163	167
350A_H02.FSA	Female	152	152	295	295	94	94	201	201	163	175	296	298	200	200	239	241	173	215	274	274	120	124	195	195	171	177	189	205	197	199	170	185	150	150	150	158	244	244	82	106	101	101	93	93	163	163
3525_H11.FSA	Female	152	152	295	295	94	98	209	213	167	171	298	302	200	200			173	215	270	274	120	133	199	199	171	177	189	205	197	197	189	218	154	154	150	150	244	244	82	82	101	101	93	107	163	163
35B9_A07.FSA	Female	152	152	295	295	94	114	201	205	163	171	296	298	192	200	241	241	189	207	266	274	120	127	187	199	171	177	189	205	195	197	185	187	150	150	148	150	244	244	108	108			101	107	163	163
35C4H_D04.FSA	Female	152	152			94	94			167	167	298	312	200	200	241	241	173	177	270	274	124	127	199	199	171	177			197	197	170	218	154	154	150	154	244	244	82	108	99	101	93	107	163	163
3608_G09.FSA	Male	152	152	295	295	94	98	201	201	167	167	298	298	200	200	241	241	173	215	270	274	120	124	191	195	171	177	189	205	197	197	170	183	154	158	146	154	244	244	82	108			93	109	163	163
3889_E10.FSA	Male	152	152	295	299	94	94	205	213	167	175	298	302	200	200	239	239	177	181	270	270	120	127	183	199	171	177	205	205	197	197	181	187	154	154	150	150	244	244	82	108	101	101	93	101	163	163
3894_A03.FSA	Female	152	152	295	295	94	98	201	205	163	171	298	302	196	200	241	241	173	181	274	278	124	127	191	199	177	177	189	205	197	197	189	189	154	154	150	158	244	244	82	108	99	99	93	107	163	163
3919_H02.FSA	Female	152	152	295	297	94	94	201	209	163	171	298	312	184	200	239	247	177	215	270	270	119	133	191	195	177	177	205	205	197	197	183	218	142	154	154	154	244	244	82	108			93	93	163	163
3940_D05.FSA	Female	152	152	295	295	94	94	201	205	163	171	296	300	200	200	239	241	181	215	274	274	124	127	195	199	171	177	205	205	197	199	170	185	150	150	154	158	244	244	106	108	101	101	93	107	163	163
400D-(6190)_B02.FSA	Female	152	152	295	295	94	94	201	205	167	167	302	304	200	200	239	241	173	193	274	274	127	133	195	195	177	177	205	205	197	197	183	187	150	154	150	154	244	244	108	108	99	99	107	107	163	163
4069_H01.FSA	Male	152	152	295	295	94	94	201	209	171	175	296	304	184	200	241	241	173	197	274	274	120	133	195	195	177	177	205	205	197	197	183	185	142	154	146	154	244	244	108	108			107	109	163	163
4598_D04.FSA	Female	152	152	297	297	94	94	201	209	163	171	304	304	196	196	239	241	193	207	278	278	120	127	191	199	171	177	205	205	197	197	183	183	150	150	150	154	244	244	82	108			93	101	163	165
4950_E03.FSA	Male	152	152	295	295	94	98	201	201	167	179	298	302	184	184	239	241	207	207	274	274	120	123	195	199	171	177	205	205	197	197	185	187	150	154	154	154	244	244	82	82	101	101	93	93	163	163
4AB7_H01.FSA	Female	152	152	295	297	94	94	209	209	163	175	296	298	200	200	241	241	177	177	274	278	120	120	195	199	171	177	189	205	197	197	183	185	150	150	154	158	244	244	82	108	101	101	93	93	163	163
4C7B_C02.FSA	Female	152	152	295	295	94	140	201	205	179	179	298	302	184	200	239	241	207	207	274	274	120	141	191	195	171	177	205	205	197	199	183	187	150	154	154	154	244	244	82	108			93	101	163	163
4CD7_C09.FSA	Female	152	152	295	295	94	98	205	209	163	175	302	302	184	200	241	247	207	219	270	274	124	127	195	199	177	177	205	205	197	197	187	218	142	154	154	158	244	244	82	108	101	101	93	93	163	163
4D8C_D07.FSA	Female	152	152	295	297	94	98	201	209	163	163	296	296	184	184	241	241	177	189	274	278	127	133	195	199	177	177	205	205	197	197	185	218	150	154	150	154	244	244	108	108			93	107	163	163
4F27_A08.FSA	Female	152	152	295	295	140	140	205	205	171	179	296	302	184	192	241	241	207	207	274	274	127	141	191	195	177	177	205	205	199	199	185	187	150	154	154	154	244	244	82	82			101	109	163	167
5167_A03.FSA	Female	152	152	295	295	94	94	201	201	175	175	296	298	200	200	239	241	177	177	270	278	127	127	195	195	177	177	189	205	197	205	183	185	142	142	150	154	244	244	82	108	101	101	93	107	163	167
5223_D10.FSA	Female	152	152	295	295	94	94	201	209	163	171	298	302	184	200	241	241	173	181	270	274	120	127	191	195	177	177	189	189	197	197	185	189	154	154	154	158	244	244	82	108	99	99	93	93	163	163
5578_H09.FSA	Female	152	152	295	295	94	94	201	201	175	175	302	302	200	200	241	241	177	207	274	278	120	127	191	195	177	177	189	205	197	197	185	185	150	150	154	158	244	244	82	108			93	93	163	163
5781_F03.FSA	Female	152	152	295	295	94	94	209	213	163	163	298	302	184	196	239	241	207	207	278	278	120	127	191	199	171	171	189	205	197	199	183	183	154	158	148	154	244	244	82	108			93	107	163	165
5922_H05.FSA	Female	152	152	295	295	94	140	205	209	171	175	296	304	200	200	241	241	173	173	274	278	120	133	191	195	177	177	205	205	197	197	185	218	142	150	150	154	244	244	108	108			107	107	163	163
5983_H10.FSA	Female	152	152	295	295	94	94	201	205	163	167	298	302	184	200	239	241	177	207	274	278	127	133	195	195	171	177	189	205	197	199	183	183	150	150	148	154	244	244	82	108			93	93	163	163
5C2F_E08.FSA	Male	152	152	295	295	94	98	201	201	163	167	296	302	200	200	241	241	173	181	274	274	124	128	191	199	171	177	205	205	197	197	189	189	154	154	150	158	244	244	108	108	101	101	93	101	163	163
6084_D01.FSA	Female	152	152	295	295	94	114	201	213	163	175	298	304	196	200	241	241	197	215	266	274	124	128	191	195	163	171	205	205	197	197	181	218	142	150	144	146	244	244	82	82			93	93	163	163
(400D)-6190_A02.FSA	Female	152	152	295	295	94	94	201	201	163	167	302	304	196	200	241	241	177	193	270	278	127	127	199	199	177	177	205	205	197	197	183	189	150	154	150	154	244	244	106	108			101	107	163	163
6378H_F04.FSA	Female	152	152			94	94													270	274					177	177					185	187	154	154			244	244	108	108
63D1_H07.FSA	Male	152	152	295	295	94	98	205	209	171	175	298	298	192	200	241	241	177	193	274	278	124	127	191	199	177	177	205	205	195	199	181	185	150	154	146	154	244	244	108	108	101	101	93	107	163	163
6432_H06.FSA	Male	152	152	295	297	94	94	201	209	163	171	296	298	200	200	241	247	173	177	270	274	120	127	195	199	177	177	205	205	197	197	183	183	154	154	150	154	244	244	82	108			93	93	163	163
6636_B04.FSA	Female	152	152	295	295	94	94	201	209	163	167	298	302	184	200	239	239	207	207	278	278	120	127	191	195	171	177	189	189	197	199	183	185	154	154	154	158	244	244	82	108			93	107	163	165
6793_F03.FSA	Male	152	152	295	295	98	98	209	213	163	171	298	302	192	200	241	241	173	177	270	278	127	127	191	199	171	177	205	205	195	197	181	185	150	154	146	146	244	244	82	108			93	93	163	163
7003_C03.FSA	Female	152	152	295	295	94	94	201	201	167	167	296	298	184	200	241	241	207	215	270	274	120	128	195	203	177	177	189	205	197	199	183	185	150	158	150	158	244	244	82	82	101	101	93	107	163	167
7049_E04.FSA	Male	152	152	295	295	94	94	201	201	171	175	298	302	184	200	241	241	173	173	274	274	120	133	191	195	177	177	189	189	197	197	183	185	154	154	146	154	244	244	108	108			93	109	163	163
7151_E01.FSA	Female	152	152	295	295	94	114	201	201	163	183	296	304	200	200	241	241	181	197	270	274	123	134	195	203	177	177	189	205	197	199	185	218	142	154	154	158	244	244	82	82			93	93	163	163
7244_F08.FSA	Male	152	152	295	295	94	114	201	205	163	179	296	298	192	200	241	241	189	193	266	274	127	128	191	207	171	177	189	205	195	197	185	187	150	150	148	150	244	244	108	108			101	107	163	163
7260H_B04.FSA	Male	152	152			94	94	213	213	167	175	296	298	200	200			177	193	274	278	120	124	191	195	171	177			197	197	183	218	142	154	146	158	244	244	82	108			93	93	163	163
7290_E03.FSA	Female	152	152	295	295	94	94	201	209	167	171	298	302	200	200	241	241	173	215	270	274	120	133	195	199	171	177	189	189	197	197	185	218	154	154	150	154	244	244	82	108	101	101	93	107	163	163
7309_C04.FSA	Female	152	152			94	94													278	278					169	177											244	244	74	84			93	107
7327_B08.FSA	Male	152	152	295	295	94	140	205	209	163	167	296	298	200	200	241	241	173	177	270	274	133	133	191	199	177	177	189	205	197	197	183	189	142	154	150	150	244	244	82	82			93	93	163	163
7345_D01.FSA	Female	152	152	295	295	94	94	205	205	163	171	298	298	184	200	241	241	177	193	274	274	120	124	195	199	171	177	205	205	197	199	185	185	150	150	146	148	244	244	82	108			93	107	163	163
7441_E07.FSA	Female	152	152	295	295	94	98	201	201	163	167	296	302	196	200			181	215	274	274	124	127	191	199	171	177	205	205	197	197	181	183	150	154	150	150	244	244	108	108	101	101	93	107	163	163
7583_F06.FSA	Male	152	152	295	295	94	94	201	205	163	171	298	298	200	200	239	241	181	215	270	274	124	127	195	199	171	177	189	205	197	197	185	185	150	150	150	154	244	244	82	82			93	107	163	163
7730_A09.FSA	Male	152	152	295	295	94	94	201	213	163	167	296	296	192	200	241	241	173	177	274	274	120	133	195	199	177	177	205	205	197	197	183	183	150	154	146	158	244	244	108	108			93	93	163	163
7BD4_C02.FSA	Female	152	152	295	295	98	98	209	213	163	163	296	298	192	200			177	177	270	274	133	133	191	199	177	177	189	205	197	197	181	189	142	154	150	150	244	244	106	108			93	93
7D71_C01.FSA	Female	152	152	295	295	94	94	201	213	163	167	302	312	200	200	239	241	173	177	270	274	120	127	195	199	171	177	189	205	197	197	187	218	150	154	150	158	244	244	82	108	101	101	93	93	163	163
8043_B03.FSA	Female	152	152	295	295	94	140	201	209	167	171	298	298	200	200	241	241	173	197	270	274	133	133	191	199	171	177	189	189	197	197	189	218	154	154	150	154	244	244	82	106	101	101	93	93	163	163
8118_A12.FSA	Female	152	152	295	295	94	140	201	205	163	163	296	298	184	184	241	241	177	207	270	274	120	127	191	195	171	171	189	205	197	199	183	185	150	150	148	150	244	244	82	108			93	101	163	163
8201_B01.FSA	Female	152	152	295	295	94	94	201	201	163	179	296	296	196	196	239	241	177	207	270	270	120	141	195	195	171	177	205	205	197	205	170	183	142	154	158	158	244	244	108	108	101	101	93	107	163	163
8298_A02.FSA	Female	152	152	295	295	98	140	205	209	163	175	302	304	184	192	241	241	215	219	270	270	124	127	195	199	171	177	205	205	197	197	189	218	142	154	154	154	244	244	106	108	101	101	93	107	163	163
8318_C01.FSA	Female	152	152	295	295	94	140	201	205	167	171	302	304	192	200	241	241	207	215	270	274	120	123	195	195	177	177	189	205	197	199	170	185	154	158	154	158	244	244	82	82	101	101	101	107	163	163
8356_C06.FSA	Female	152	152	295	295	94	98	201	209	163	175	298	298	184	200	241	241	193	207	270	278	124	127	191	191	171	177	205	205	197	199	183	185	150	150	146	150	244	244	82	108			93	93	163	163
8423_G08.FSA	Female	152	152	295	295	94	98	201	201	163	167	298	304	184	184	241	241	177	215	274	274	123	124	187	191	171	177	205	205	197	197	183	189	146	154	150	154	244	244	106	108			93	101	163	163
8646_E02.FSA	Male	152	152	295	295	98	140	201	205	163	167	296	304	200	200	241	241	173	177	270	270	119	127	195	195	177	177	205	205	197	197	183	183	154	154	150	154	244	244	82	106			93	93	163	163
8669_B02.FSA	Male	152	152	295	295	94	94	205	213	167	167	298	302	200	200	241	241	173	197	270	270	120	133	191	199	171	177	189	189	197	197	189	218	154	154	150	154	244	244	82	106	101	101	93	93	163	163
89D6_C10.FSA	Female	152	152	295	297	94	98	201	209	163	171	302	304	184	200	241	247	173	177	270	278	119	133	195	195	177	177	189	205	197	197	183	183	154	154	154	154	244	244	108	108			93	109	163	163
8B6D_E01.FSA	Female	152	152	295	299	98	140	205	213	163	175	292	300	200	200	241	241	181	201	270	274	127	128	183	195	171	177	189	205	197	199	185	185	150	150	154	154	244	244	82	108			101	107	163	163
9543H_C04.FSA	Male	152	152			94	94			175	179	298	298	184	184	241	241	207	215	274	278	120	120	191	195	177	177	189	189	197	199	183	189	154	154	154	154	244	244	82	82	101	101	93	101	159	163
9917_A11.FSA	Male	152	152	295	295	94	94	201	201	163	175	298	304	184	184			177	181	270	274	123	127	195	199	177	177	205	205	197	205	183	218	142	154	154	154	244	244	108	108	101	101	93	107	163	167
A9A9_F07.FSA	Female	152	152	295	295	94	114	205	205	171	179	292	298	192	196	241	241	193	207	266	270	127	128	187	207	177	177	189	205	195	197	181	187	150	150	136	148	244	244	82	108			101	111	163	163
B0A2_F10.FSA	Female	152	152	295	295	94	140	205	213	163	171	296	298	184	196	241	241	207	207	274	278	127	133	191	191	171	171	189	189	199	199	183	185	150	158	148	148	244	244	108	108			93	107	163	163
C16B_B11.FSA	Female	152	152	295	295	94	94	201	205	167	167	302	312	200	200	241	241	173	181	274	274	124	124	191	191	171	177	189	205	197	199	181	187	154	154	150	154	244	244	108	108	99	101	93	107	163	163
CEO3_C07.FSA	Male	152	152	295	295	98	140	205	209	163	171	298	304	192	200	241	241	177	215	270	274	127	133	199	199	171	177	205	205	197	197	189	189	154	154	150	154	244	244	82	106			93	107	163	163
CFC0_F01.FSA	Male	152	152	295	295	94	98	201	201	167	167	298	302	184	200	239	247	177	207	274	278	123	127	195	199	177	177	189	205	197	197	183	185	150	154	154	158	244	244	82	108	101	101	93	93	163	163
D596_G02.FSA	Female	152	152	295	295	94	94	201	201	171	175	296	302	200	200	239	241	177	197	274	278	120	127	191	195	177	177	189	205	197	197	185	189	142	154	146	150	244	244	82	108	101	101	93	107	163	163
D747_D09.FSA	Female	152	152	295	295	94	140	205	209	163	171	298	298	184	200	241	241	207	207	274	278	133	141	191	195	171	177	189	189	199	199	183	187	150	150	148	148	244	244	82	108			93	107	163	163
DA8E_B10.FSA	Female	152	152	295	295	94	94	201	201	167	167	302	312	200	200	241	241	181	193	270	274	127	133	191	195	171	177	189	205	197	199	183	189	150	154	150	154	244	244	108	108	101	101	107	107	163	163
EC6B_G11.FSA	Female	152	152	295	295	94	98	201	209	163	163	296	302	192	200	241	241	173	177	270	274	127	133	191	199	177	177	205	205	197	197	181	183	154	154	146	150	244	244	82	108			93	93	163	163
F67A_E09.FSA	Female	152	152	295	295	94	98	201	209	163	175	302	304	184	200	241	241	207	215	274	278	120	127	195	195	177	177	189	207	197	197	183	185	150	150	154	158	244	244	82	82	101	101	93	93	163	163
