# Supplementary material for: Genetic Conservation and Population Management of Non‐Human Primates: Parentage Determination Using Seven Microsatellite‐Based Multiplexes
Source: Ecol Evol. 2025 Apr 7;15(4):e71216. doi: 10.1002/ece3.71216 (PMC11974450; doi:10.1002/ece3.71216)
Supplement: Supplementary file 7 — Data S2. [file ECE3-15-e71216-s008.xlsx]

## Sheet: Blad1
Sample Name	Gender	D10S1412	D10S1412	D11S295	D11S295	D12S67	D12S67	D13S765	D13S765	D14S306	D14S306	D18S72	D18S72	D1S548	D1S548	D2S169	D2S169	D3S1768	D3S1768	D4S2365	D4S2365	D5S1457	D5S1457	D5S820	D5S820	D6S1691	D6S1691	D6S276	D6S276	D6S291	D6S291	D7S513	D7S513	D7S794	D7S794	D8S1106	D8S1106	DXS2506	DXS2506	MFGT18	MFGT18	MFGT21	MFGT21	MFGT22	MFGT22	MFGT27	MFGT27
8610	Female	162	165	305	335	114	114	224	228	167	171	304	306	184	200	239	239	203	203	282	282	120	128	191	223	195	201	229	231	205	213	190	240	122	122	138	154	257	257	84	84	119	121	105	111	167	169
8617	Female	162	165	305	305	110	110	224	228	171	171	304	306	184	184	239	239	211	227	290	294	124	124	179	191	195	211	221	231	203	205	204	216	126	134	142	158	257	257	82	82	111	113	101	105	169	169
8633	Female	165	168	305	305	187	218	220	240	171	175	306	306	184	196	247	249	215	219	282	286	124	124	191	191	195	195	229	229	205	211	186	210	106	106	142	162	257	277	82	84	97	119	105	105	167	171
8646	Female											304	306	184	200	239	239	203	223	282	282	124	124	195	219	195	195	229	229	205	205	186	186	106	106	150	166			82	82	115	123	105	125	169	169
8662	Female	162	162	305	327	199	210	224	228	167	167	304	328	184	200	239	247	203	203	274	278	124	128	179	183	201	201			205	205	186	186	106	122	142	150	257	265	82	84	113	117	97	105	169	169
8676	Female	162	162	305	305	114	218	224	240	167	171	304	306	196	200	239	239	203	223	282	282	120	124	191	223	195	213	223	229	205	213	186	186	106	126	142	142	257	257	82	82	113	123	105	105	169	169
8686	Female	162	162	327	335			224	224	163	167	306	306	184	184	239	239	211	219	282	282	124	128	183	183	195	201			203	203	186	202	106	122	138	162	257	257	82	84	125	129	105	111	169	169
8688	Male	162	165	305	309	110	126	224	228	171	175	306	306	184	196	239	249	223	223	282	282	124	128	187	191	195	195	207	221	205	205	186	202	106	126	142	154	265	265	84	84	113	123	101	105	169	171
8689	Female	165	171	305	305	114	114	216	220	167	171	304	306	184	184	239	249	203	227	278	282	124	128	183	191	195	207	221	227	205	205	186	234	126	126	138	142	257	257	80	82	119	125	105	107	167	169
8719	Male							208	224			304	304	184	200	239	247	193	227	278	282	124	138	179	191	195	205	229	231	203	203	186	186	106	122	150	154			80	84	113	113	105	123	167	169
8724	Female							220	232			306	306	184	184	239	247	211	227	282	290	124	138	179	191	195	201	219	231	205	207	198	234	126	134	138	142			82	82	117	117	97	105	169	191
8727	Female							232	240			304	306	184	196	239	239	203	211	282	286	124	124	191	195	195	195	229	231	205	207	186	198	106	118	142	154			82	82	117	121	105	105	169	169
8740	Female	162	162	305	309	110	114	224	236	167	171			184	196					278	286	124	128			195	217	211	221	205	205	202	224					257	257	82	88			105	105
8769	Male	162	165	305	309	110	126	224	228	171	175	306	306	184	196	239	249	223	223	282	282	124	128	187	191	195	195	221	231	205	205	186	202	106	126	142	154	265	265	84	84	113	123	101	105	169	171
8778	Female	162	165	305	305	110	187	232	254	179	183	304	306	184	200	239	239	211	211	282	290	120	124	191	191	195	195	207	221	205	207	198	206	106	118	142	158	257	257	82	84	113	125	105	111	169	169
8798	Male							220	220			306	308	184	200	239	249	203	227	282	282	124	128	183	187	195	201	207	231	205	205	186	186	106	126	138	158			82	84	111	113	101	105	169	169
8807	Female							224	232			304	306	200	200	239	239	211	219	282	290	124	128	183	191	195	195	221	229	203	205	206	216	122	134	154	158			82	84	107	117	105	111	169	169
8813	Female	162	162	305	305	110	195	224	224	171	179	304	306	184	200	249	249	203	223	282	282	124	124	179	179	195	195	229	229	203	205	186	186	106	126	138	154	265	265	82	84	111	113	111	111	169	181
8827	Male	162	168	309	335	126	218	228	228	167	175	306	306	184	196			215	223	282	282	124	124	187	191	195	195	229	231	205	205	202	210	106	126	154	166	265	265	82	84	113	123	105	105
8839	Female	162	165	305	305	175	203	228	236	167	171	304	328	196	200	239	239	207	219	278	282	128	128	195	223	195	213	221	231	205	205	196	206	106	122	150	166	257	257	82	82	115	125	105	105	169	181
8840	Male							228	228			304	322	184	200	239	247	203	215	282	286	124	128	183	191	195	207	221	229	203	203	202	206	122	122	154	158			82	82	113	125	95	105	169	171
8857	Female							224	224			304	304	184	200	239	247	203	223	278	286	124	124	191	191	195	201	229	231	203	205	186	198	106	122	138	138			80	82	117	123	105	111	169	169
8872	Female	162	165	305	335	110	183	224	232	167	183	304	328	184	196	239	249	211	227	282	282	124	124	179	195	195	201	229	231	205	205	206	234	126	126	138	142	265	277	82	84	111	121	101	105	169	169
8902	Male	162	162	305	305	110	126	228	232	167	171	304	306	200	200	247	249	203	211	282	286	124	128	183	195	195	197	221	221	205	207	198	222	106	118	146	154	257	257	82	84	117	123	105	111	167	169
8909	Female							224	224			304	306	184	188	249	249	201	223	282	282	124	128	179	219	195	195	229	229	205	205	186	190	106	126	138	154			82	84	117	121	105	111	169	181
8916	Female							216	224			304	304	184	200	239	239	215	227	282	282	124	128	179	183	207	211	221	231	203	205	186	232	122	126	142	158			82	84	117	125	105	105	169	169
8932	Male	162	162	305	305	126	199	220	224	167	167	304	322	184	196	247	249	219	223	282	290	124	128	183	183	195	195	217	229	205	211	194	210	126	130	154	162	257	257	82	84	111	123	105	105	169	169
8933	Female	162	165	305	309	114	183	224	236	167	179	304	306	184	200	239	247	193	203	278	286	124	124	179	195	195	201	229	231	203	205	210	234	126	126	142	162	257	265	82	82	121	123	105	105	169	181
8934	Male	162	168	309	335	114	195	232	236	167	183	306	330	184	184	249	249	219	223	278	282	124	128	195	199	195	201	221	229	205	213	186	210	106	122	150	154	257	257	80	88	113	123	101	105	169	181
8935	Male	162	168	305	327	110	114	224	228	167	167	304	306	184	200	239	247	211	227	282	282	124	128	191	219	195	201	207	221	203	211	202	206	106	122	138	142	257	257	82	82	113	119	105	105	169	171
8943	Female	162	165	305	309	114	114	224	228	171	179	304	306	200	200	239	239	203	219	282	282	124	124	191	215	195	201	217	231	205	213	186	232	122	126	134	142	265	273	82	84	123	125	105	127	169	169
8949	Female	165	171	305	335	110	210	224	232	171	171	304	306	184	184	239	239	193	203	282	282	124	124	223	223	195	203	231	231	203	213	206	210	122	122	138	142	257	257	82	84	117	121	101	111	167	169
8985	Female	162	165	305	305	110	110	224	228	171	171	304	306	184	200	239	247	203	211	286	294	120	124	179	195	195	201	229	231	205	207	198	234	106	118	154	154	257	257	82	82	113	117	105	105	169	169
9011	Female	162	168	305	335	110	110	216	228	171	179	306	322	196	200	239	249	223	223	282	282	124	128	191	191	195	203	221	227	205	213	204	206	106	126	138	162	257	257	82	84	97	121	105	111	167	171
9017	Female							220	224			304	306	184	184	239	249	203	219	282	286	124	124	183	199	195	201	211	229	205	207	196	204	122	126	150	154			78	82	111	111	105	105	169	169
9039	Female							224	232											282	282											186	186	122	122					82	84			101	111
9056	Female	162	165	305	335	110	191	224	228	167	171	304	306	184	184	247	247	211	219	286	286	120	124	187	191	195	195	229	231	205	207	198	224	118	122	138	142	257	257	82	84	113	121	105	111	169	169
9066	Female	162	162	305	305	187	210	224	224	167	179	306	328	196	200	247	247	211	219	278	286	124	124	187	195	195	195	221	221	205	205	210	216	122	134	142	142	257	257	82	84	113	121	105	105	169	169
9068	Male							224	240			304	306	184	200	239	249	223	223	278	282	124	124	179	195	195	199	223	231	203	205	186	228	106	122	142	154			82	84	97	111	101	105	169	179
9078	Female	162	162	305	305	110	191	228	228	171	179	304	306	184	200	239	245	203	227	282	282	120	128	191	195	195	201	229	231	205	205	186	202	106	122	138	154	257	257	82	82	113	123	105	111	169	169
9119	Female	162	171	305	335	191	195	216	228	167	175	306	306	184	200	239	249	201	203	278	286	120	128	191	191	195	207	221	227	203	205	186	202	126	126	138	142	257	257	80	82	119	125	105	107	167	169
9125	Female	162	165	305	335	110	226	224	224	167	179	304	304	184	200	239	239	211	215	282	294	124	124	179	195	197	201	229	231	205	205	202	204	106	126	150	154	273	277	82	82	111	123	101	105	167	169
9133	Male	162	162	305	335	199	218	224	224	167	171	306	322	188	204	249	249	201	203	278	290	124	128	183	219	195	195	217	229	205	205	186	206	106	122	142	154	257	257	82	84	123	125	105	105	169	171
9222	Female							216	224			304	306	184	184	249	249	211	223	278	282	124	124	183	199	195	203	211	229	205	205	206	228	106	122	154	162			82	84	111	113	105	105	167	169
9243	Female	162	165	327	335	122	175	228	236			304	308	196	200	247	249	215	223	278	278	124	124	179	195	193	195	211	211	203	205	196	208	118	130	154	162	257	273	80	82	113	119	99	105	169	181
9248	Female							224	228			330	332	184	200	239	245	203	211	282	290	124	124	183	183	195	197	229	231	203	207	202	206	122	126	138	158			82	82	117	121	105	105	167	167
9252	Female	162	165	305	327	122	210	216	228	167	171	304	306	184	188	239	239	203	227	286	294	134	138	187	219	201	207	221	231	203	205	218	234	122	126	138	142	257	277	82	84	109	111	105	111	167	169
9265	Female	162	165	327	327	114	214	236	236	167	171	304	306	184	200	239	249	219	231	278	278	124	128	187	195	195	199	207	221	205	211	186	198	106	122	138	150	257	257	82	84	113	113	105	105	169	169
94006	Male	162	168	305	327	110	114	228	236	171	179	304	306	184	184	239	239	211	215	282	282	124	124	183	191	205	209	211	221	205	205	208	240	106	126	138	154	257	257	82	84	97	117	101	105	167	169
94008	Female	162	162	305	305	183	218	224	228	167	167	304	322	184	200	239	249	203	215	282	282	124	124	195	211	201	217	221	221	205	207	198	224	122	126	142	150	257	265	82	82	97	125	105	105	169	181
94016	Male	162	165			110	187	220	236	167	167	304	306	196	200	239	249	193	223	282	282	128	128	191	199	195	201			205	205	204	204	106	126	138	154	257	257	82	82	113	113	105	111	169	181
94022	Male							224	224			304	306	184	200	239	239	211	223	282	282	124	128	179	195	199	201	207	227	205	207	204	208	106	130	154	154			82	84	115	123	105	111	169	169
94025	Female	162	165	305	305	114	210	216	224	167	171	304	306	184	200	239	239	203	203	278	282	124	124	187	215	195	201	221	231	205	213	186	232	122	122	138	142	257	265	82	82	117	125	101	105	169	169
94030	Female							224	228			306	306	200	200	239	247	211	215	286	286	128	138	183	191	195	195	231	231	203	207	210	216	106	134	138	138			82	82	113	119	101	105
94036	Female	162	162	305	305	114	218	220	240	167	175	304	306	184	200	239	249	203	215	282	282	128	128	187	219	195	217	221	229	205	205	186	210	106	126	142	150	257	265	82	82	97	125	101	105	171	181
94041	Female	162	168	305	305			220	228	171	171	304	306	184	184	239	247	211	215	278	282	124	124	183	191	195	195	229	229	203	211	206	210	106	106	138	162	257	257	82	84	119	121	105	111	169	171
94054	Male					110	114	216	228			304	304	184	184	239	247	215	215	282	282	124	134	183	195	195	201	229	231	205	205	210	234	106	126	162	166			82	88	117	123	101	105	169	169
94056	Female							224	232			304	304	184	196	239	239	203	207	282	282	124	128	191	223	195	223	221	231	205	213	206	228	106	122	138	142			82	84	117	121			169	169
94061	Male	162	162	305	305	110	110	216	220	171	175	304	304	184	184	239	247	211	227	282	282	120	128	183	187	195	201	229	229	203	205	186	196	122	126	138	154	257	257	82	82	111	113	105	105	169	171
94063	Male							216	228			304	306	184	196	239	241	203	207	282	286	124	128	191	195	199	199	227	231	205	205	204	206	126	126	154	154			82	82	115	125	105	127	169	169
94064	Female	162	168	305	335	110	114	224	228	167	167	306	306	184	200	239	239	203	219	282	282	120	124	183	223	195	195			205	211	190	206	106	122	138	154	257	257	82	84	119	125	105	111	167	169
94065	Female	162	165	327	335	114	210	220	232	171	187	304	304	184	196	239	239	203	207	282	282	124	128	191	223	195	203	221	231	205	213	206	228	106	122	138	142	257	257	82	84	117	121	105	111	169	169
94071	Female	162	165	305	305	175	210	220	236	167	179	304	304	184	200	239	249	193	223	278	282	128	128	175	195	199	201	207	231	205	205	196	234	130	130	146	150	257	257	82	82	115	119	105	105	169	175
94077	Female	162	165	327	335	114	114	220	220	167	183	306	330	200	200	249	249	219	223	282	286	124	128	191	195	197	197	207	211	205	205	198	228	122	130	138	150	257	257	82	84	111	113	105	111	169	169
95013	Female	162	171	305	307	110	122	224	228	171	171	304	306	184	184	247	247	207	211	278	278	124	128	183	191	195	195	211	231	205	207	194	216	106	134	154	158	257	257	82	82	115	119	105	105	181	181
95014	Male	162	162	309	327	114	114	220	236	167	171	304	304	184	196	245	249	193	219	286	290	124	124	191	191	195	195	221	221	205	205	204	224	106	106	138	150	257	257	82	82	121	121	105	105	169	169
95020	Male	162	165	305	305	110	210	224	224	175	179	304	306	200	200	239	249	193	227	282	294	124	124	179	219	201	211	231	231	203	205	186	202	122	126	150	166	265	265	82	82	117	119	105	105	169	169
95023	Female	162	165	305	335	191	203	216	232	167	171	304	316	184	184	239	247	215	219	282	286	124	124	187	227	195	213	221	231	205	207	204	216	106	134	138	154	257	257	82	82	113	117	105	105	167	169
95026	Female	162	162	305	309	195	210	224	254	167	171	304	330	184	200	239	239	211	219	282	290	120	124	183	215	195	201	229	231	203	205	186	206	106	126	134	154	257	265	82	84	121	125	105	127	169	169
95031	Male	162	165	305	305	110	110	224	232	171	171	306	306	184	200	239	247	211	211	286	294	124	124	179	195	195	211	221	231	203	205	198	204	118	130	154	158	257	257	82	84	111	123	101	105	169	169
95036	Female	162	165	305	327	110	195	224	224	171	175	304	322	200	200	239	239	211	219	282	286	124	124	183	195	195	217	221	227	205	205	206	228	106	134	150	154	257	257	80	84	113	117	105	105	169	169
95037	Female	162	165	327	335	114	203	220	224	167	171	304	304	184	184	247	249	211	223	282	282	124	124	199	219	195	195	221	229	203	213	204	208	122	126	154	162	257	265	82	84	113	113	105	111	169	169
95041	Female	162	162	305	305	122	122	224	224	171	171	304	304	184	200	239	247	203	211	278	286	128	138	183	183	195	195	231	231	203	207	194	210	106	134	138	154	257	257	82	82	117	123	101	105
95055	Male	162	165	305	307	114	126	228	232	167	175	304	304	184	200	239	247	203	211	282	286	124	128	183	183	195	195	221	231	205	205	198	232	106	122	146	158	257	257	82	84	113	123	105	111	167	169
95057	Female	162	168	305	305	218	218	220	240	171	175	306	306	196	200	249	249	203	219	282	286	124	124	191	195	195	195	229	229	205	205	186	210	106	106	158	162	257	265	82	82	97	121	105	105	171	171
95060	Female	162	165	305	305	110	126	228	236	167	171	304	304	184	184	239	239	201	203	282	282	124	128	191	191	209	215	211	227	205	205	202	208	106	122	154	154	257	265	84	84	97	115	105	111	169	169
95061	Female	162	165	305	327	179	187	220	228	171	175	304	322	200	200	249	249	203	207	282	282	124	128	183	183	195	195	207	221	205	205	186	228	106	130	138	146	257	257	80	82	119	125	111	111	169	169
96001	Female	162	168	305	335	114	218	228	232	167	171	306	306	184	184	239	249	219	223	282	282	124	124	187	215	195	197	221	231	205	205	186	202	122	126	142	154	257	265	82	84	97	123	105	111	169	169
96004	Female	162	162	305	305	110	210	236	236	171	179	304	304	184	184	239	239	201	203	282	294	128	128	179	211	195	195	221	231	205	205	186	234	106	126	146	154	257	257	84	84	113	119	105	105	169	169
96005	Male											306	306	184	188	239	247	211	215	282	282	124	134	191	195	195	219	211	231	203	205	188	202	106	106	142	166			82	82	113	123	105	105	167	169
96012	Male							224	224			304	312	184	200	239	249	203	211	282	286	124	128	183	187	189	201	229	231	203	205	186	210	126	134	154	154			82	82	113	117	95	105	169	169
96015	Male							224	236			304	330	184	200	247	249	193	219	278	286	124	124	179	195	195	201	229	231	205	205	186	210	122	126	142	150			82	88	123	123	101	105	169	181
96019	Male							216	250			306	306	196	196	239	245	215	223	282	282	124	128	187	191							216	222	106	122	138	158			84	84	107	111	115	115	181	181
96023	Female	162	162	305	335	126	187	228	228	175	183	304	306	184	184	249	249	203	211	282	282	128	128	183	215	195	195	231	231	203	203	186	186	106	106	138	166	257	257	84	84	119	121	105	105	169	171
96024	Male	162	162	327	335	183	195	228	228	175	175	322	322	184	200	239	249	201	203	286	286	120	124	191	195	207	217	221	227	203	205	202	202	122	126	138	154	257	257	80	82	111	113	105	111	167	169
96027	Female	162	171	305	335	110	195	216	224	171	175	304	306	184	200	239	249	201	223	282	286	124	128	187	191	201	207	221	229	203	203	186	202	126	126	142	154	257	277	80	84	117	125	105	107	169	169
96033	Female	162	165	305	335	114	199	224	228	167	171	304	322	184	184	247	249	203	219	278	282	124	128	179	211	205	217	221	227	205	205	186	228	106	106	150	150	257	265	80	84	113	117	105	105	169	181
96039	Male	162	168	305	327	110	114	220	228	167	175	304	306	184	200	239	239	219	227	282	282	120	124	183	195	195	201	207	229	203	205	202	228	106	106	138	158	257	257	82	84	111	113	105	105	169	169
96060	Female	162	165	309	335	114	114	224	224	163	171	304	306	184	196	239	247	211	219	282	282	124	134	183	191	195	201	207	229	203	205	186	210	106	106	138	142	257	257	82	82	111	129	101	105	169	169
96068	Female											306	328	184	200	239	239	215	215	278	282	124	128	211	215	201	213	221	231	203	205	186	204	106	106	138	154			82	82	125	127	111	115	167	169
96072	Female							220	236			328	330	184	200	247	249	203	223	282	286	124	124	191	195	195	201	221	229	205	213	210	224	122	122	150	154			88	88	123	125	105	123	169	181
96077	Male	162	162	305	335	210	210	216	224	167	171	304	328	184	200	239	249	193	203	282	286	124	124	179	195	195	195	221	229	205	213	202	226	106	126	134	142	257	257	80	82	113	117	101	105	169	181
96084	Female	162	165	305	335	122	207	228	232	167	179	306	306	184	200	239	239	203	211	278	282	124	124	219	227	195	195	223	231	203	205	202	204	106	126	142	158	257	257	82	84	113	117	101	105	169	181
97013	Female	165	168	305	335	110	210	224	224	167	179	322	328	200	200	239	239	203	203	282	294	124	124	179	187	195	195	221	229	203	213	186	202	106	106	142	150	257	277	82	82	113	117	101	105	169	169
97014	Male	162	162	305	335	114	226	224	224	171	179	304	304	184	184	239	239	203	211	282	282	124	128	179	219	201	201	229	231	203	205	186	202	122	126	150	154	277	277	82	84	117	123	101	105	169	169
97021	Male							220	224			306	306	184	184	249	249	203	223	282	282	124	128	183	187	195	195	221	229	205	213	186	186	106	126	150	154			84	84	113	119	105	105	169	171
97023	Female	162	162	305	327	110	110	228	254	167	187	306	328	184	196	239	239	203	211	278	282	120	128	191	191	195	201	219	229	203	203	190	206	106	126	138	154	257	265	82	82	113	121	105	105	167	169
97026	Female	162	171	327	335	114	187	224	224	171	171	304	312	184	184	239	249	211	223	282	286	124	128	183	187	189	195	229	231	205	205	186	186	122	134	154	158	257	277	82	82	113	121	101	105	169	169
97031	Female	162	165	309	335	114	183	232	236	167	183	304	330	184	184	247	249	193	223	278	286	124	124	195	199	195	195	229	229	205	205	186	234	122	126	142	150	257	265	82	88	121	123	101	105	169	181
97034	Female							228	228			306	316	184	196	239	247	219	223	282	286	124	128	187	191	195	195	231	231	205	207	202	216	106	134	138	142			84	84	117	123	105	105	169	169
97035	Female	162	171	305	305	114	195	224	224	167	171	306	306	184	196	239	239	203	219	282	286	120	128	191	195	195	201	211	231	203	203	190	216	106	134	142	150	257	257	82	84	113	119	95	105	169	181
97038	Female							224	228			304	304					223	227							195	201	231	231	205	205	186	186	122	126	142	154			82	84	117	117	105	105
97044	Male							224	228			304	304	184	200	245	249	203	227	282	282	120	128	195	219			229	229	205	205	186	186	122	122	138	154			82	84	113	117	105	105	169	169
97047	Female	162	162	327	335	110	110	224	224	171	171	304	304	184	200	239	239	203	219	282	286	124	124	187	199	201	201	211	229	203	207	186	204	122	126	150	150	257	277	82	84	111	121	105	105	169	169
97052	Female	165	171	305	335	203	210	216	216	171	171	320	328	184	184	239	239	193	215	282	294	124	128	187	215	207	223	207	221	205	205	232	234	122	126	142	166	257	277	84	84	111	125	105	105	169	169
97053	Female							224	232			304	304	184	196	239	239	193	219	282	282	124	124	183	223	195	195	221	229	203	205	204	206	106	122	138	142			82	84	111	117	101	111	169	169
97054	Male	162	162	305	305	110	187	220	228	167	179	306	306	184	184	239	247	227	227	282	282	124	128	183	191	195	201	219	221	205	211	206	234	122	134	142	158	257	257	82	82	117	125	105	105	169	169
97058	Male							216	232			304	304	184	200	239	245	203	211	282	282	124	124	187	195	201	201	227	231	201	205	186	196	122	122	142	150			82	86	111	117	105	111	169	177
97062	Female	162	162	305	305	110	110	228	254	171	179	304	304	184	200	239	249	211	211	286	290	120	128	183	191	195	195	221	221	205	205	198	206	106	118	142	146	257	257	82	84	117	125	105	111	169	169
97063	Female							220	220			304	304	184	196	239	249	207	219	282	290	124	128	191	211	195	195	221	221	205	205	196	204	106	106	138	138			80	84	113	121	105	111	169	171
97071	Male	156	162	335	335	183	203	224	224	171	179	304	304	184	200	239	239	203	211	278	282	124	124	195	215	195	211	221	231	203	203	186	228	106	122	150	158	257	257	82	82	113	121	105	105	167	169
97072	Female							224	224			304	304	184	184	239	239	203	227	282	286	124	124	179	179	195	195	221	229	203	205	186	228	122	126	142	166			82	82	113	117	101	105	169	179
98003	Female							224	224			304	328	200	200	239	249	201	203	278	286	128	128	183	211	195	201	221	231	205	205	186	228	106	126	138	150			82	82	111	117	111	127	169	169
98007	Female	162	165	305	309	114	183	216	228	171	171	322	322	184	188	239	247	203	215	282	286	124	124	183	183	195	207	221	221	203	205	188	206	106	122	138	158	257	257	82	82	111	125	95	105	169	169
98008	Male	165	165	305	309	110	191	224	228	171	171	304	316	184	184	247	249	219	223	282	286	124	128	191	191	195	195	221	231	205	207	186	224	106	134	142	142	257	257	84	84	113	117	105	105	169	171
98018	Male	162	162	305	309	110	122	220	224	167	171	306	322	184	184	249	249	203	223	282	282	124	124	187	191	195	195	207	221	205	205	186	202	126	130	138	154	257	257	82	84	113	113	101	105	169	171
98019	Female	162	165	305	309	110	122	228	228	171	175	304	306	184	196	239	249	211	223	278	282	124	128	187	187	195	195	221	221	205	205	202	210	106	126	142	154	257	265	82	84	97	113	101	101	171	171
98024	Female	162	162	305	305	110	122	220	232	171	171	304	306	200	200	239	249	203	203	282	282	124	124	183	195	195	201	229	231	205	205	186	186	106	106	150	158			82	84	111	123	101	105	169	169
98029	Male							216	224			304	306	200	200	239	249	201	223	278	282	120	128	191	219	195	195	227	229	205	205	186	186	126	126	138	150			82	82	117	125	105	107	167	167
98030	Female	162	168	305	305	114	183	224	228	171	179	304	304	184	200	239	249	223	227	282	282	124	128	179	219	201	201	229	231	203	205	186	186	126	126	142	154	277	277	82	82	117	117	105	105	167	169
98031	Male											304	312	184	184	239	239	219	223	282	282	124	124	191	219	195	201					186	186	122	134	154	154			82	84	113	113	95	105	169	181
98032	Female	165	168	305	309	114	195	224	236	167	179	304	330	184	184	247	249	203	219	278	286	124	124	179	195	201	201	221	231	203	213	186	210	106	126	154	162	257	257	80	82	123	123	101	105	181	181
98033	Female	162	171	305	305	110	191	216	224	167	171	304	306	184	200	239	249	203	223	282	286	128	128	191	219	195	207	221	229	203	205	186	202	126	126	142	154	257	277	82	82	117	125	105	105	167	167
98036	Female	162	165	309	335			224	236	171	183	304	330	196	200	239	249	219	219	282	286	124	124	191	195	195	201	221	221	205	213	202	206	122	126	150	154	257	257	80	82	113	115	105	123	169	181
98039	Female	165	168	305	335	122	191	224	228	167	175	306	306	184	184	247	247	215	219	286	286	120	128	183	191	195	195	229	231	203	207	198	202	118	118	138	142	257	257	82	84	113	119	105	105	169	169
98041	Male	162	171	305	327	114	187	224	224	171	187	304	312	184	184	239	239	219	223	282	286	124	124	191	219	195	201	221	229	203	203	184	186	122	134	154	154	257	257	82	84	113	117	101	105	169	181
98044	Male							228	232			306	306	184	184	239	247	203	215	286	286	124	128	183	211	195	201	229	231	203	205	186	188	106	122	138	166			82	84	111	113	105	105	169	169
98045	Female	162	165	305	335	183	187	224	228	167	175	304	306	184	200	239	247	197	203	282	286	120	128	183	195	195	211	231	231	203	203	186	202	118	126	142	166	257	277	82	84	113	117	105	105	169	169
98059	Female	165	168	305	335	114	122	224	228	171	175	306	306	184	196	239	249	207	215	282	282	124	128	191	211	195	197	221	231	203	205	190	202	118	126	138	166	257	257	80	84	111	113	105	105	169	191
1AB	Male	162	165	305	305	110	195	228	254	167	171	304	330	184	200	239	245	203	211	278	290	120	124	183	191	195	195	207	229	203	207	202	206	106	126	138	154	257	257	82	82	123	123	105	111	167	169
1BM	Female							228	232			304	304	184	196	239	249	207	211	282	282	128	128	191	215	189	195	221	231	203	213	186	196	106	126	134	138			82	84	121	123	105	111	169	169
1BS	Female							224	232			304	306	184	184	245	249	207	219	282	282	124	124	183	215	197	201	221	229	203	205	186	204	122	126	142	150			82	82	97	117	105	111	167	169
1CY	Male							216	220			304	304	184	200	239	247	203	215	282	294	124	124	179	183	201	203	211	231	205	205	186	206	122	126	142	162			82	88	111	113	101	105	169	169
1DE	Female	162	165	327	327	110	126	228	228	167	179	304	306	184	184	239	249	203	211	282	282	124	128	183	223	195	209	221	227	205	205	202	240	106	126	134	138	257	257	82	84	113	117	105	111	167	169
1DL	Female/Ref	165	168	305	335	110	183	224	228	167	179	304	324	184	200	239	239	197	227	282	282	120	124	187	195	201	211	229	231	203	205	186	186	122	126	142	154	257	277	82	82	113	117	105	105	169	169
1FV	Female	162	165	305	305	203	203	228	232	167	171	306	306	184	184	239	239	203	215	282	282	124	128	191	191	195	215	227	229	205	205	202	202	106	122	162	162	257	265	82	84	113	115	105	111	169	169
1GG	Female							224	240			306	306	184	200	239	239	223	227	282	282	124	124	195	219	195	195	221	223	203	205	186	202	106	130	142	154			82	84	97	113	101	101	169	181
1GX	Female	162	168	305	305	187	207	228	232	175	179	300	306	184	196	239	247	215	219	278	290	128	128	183	195	195	195	229	231	203	205	186	202	106	118	150	166	257	257	82	84	113	113	105	105	169	169
1HI	Female							228	228			306	306	184	184	239	239	211	227	286	286	128	134	183	219			221	229	203	207	218	228	126	126	142	142			82	84	109	117	105	111	167	169
1HQ	Female	162	165	327	327	114	114	228	240	167	171	306	306	184	200	239	241	211	219	282	282	124	124	195	211	195	215	221	229	205	205	196	206	106	106	138	154	257	277	80	80	113	125	105	111	171	171
1JG	Female	162	171	305	305	110	114	224	224	167	167	306	306	184	196	239	245	193	203	282	282	120	124	191	199	201	201	231	231	203	213	190	206	106	122	142	154	257	257	82	84	113	119	105	105	169	169
1JY	Female							224	240			306	306	196	196	245	249	223	227	282	286	124	124	187	195	195	195	211	221	205	205	186	210	106	126	142	150			82	84	97	125	101	105	169	171
1KO	Female							216	220			304	320	184	200	239	239	193	203	286	294	120	124	183	187	207	211	221	231	203	205	232	234	126	126	142	158			82	84	111	125	105	105	167	169
1KX	Female	162	162	305	305	110	187	228	232	171	179	304	306	184	184	239	247	211	219	278	278	124	124	187	195	195	195	221	231	205	207	198	216	106	134	138	142	257	257	82	82	113	113	95	105	181	181
1LD	Female	165	165	307	327	114	214	228	232	175	179	304	328	184	200	239	239	203	211	282	282	124	124	183	187	195	201	229	231	205	205			122	126	150	158	257	257	80	82	113	119	105	111	167	169
1NS	Female	162	165	309	335	114	214	228	236	175	175	304	344	196	200	239	247	203	207	278	282	124	128	195	211			213	229	205	215	206	208	106	106	138	142	257	265	80	80	109	111	111	125	167	169
1OL	Female	162	168	305	335	122	187	220	224	167	171	306	322	184	184	249	249	203	215	282	282	124	128	183	191	195	195	207	229	205	213	186	186	126	130	138	150	257	257	82	84	113	119	105	105	169	181
1PG	Female	162	171	305	335	195	210	216	224	171	179	306	306	188	200	239	249	201	203	282	286	124	128	179	219	195	217	221	229	205	205	186	190	106	106	138	138	265	265	82	82	111	121	105	111	169	181
1QK	Female	162	165	335	335	114	114	228	232	167	171	306	306	196	200	239	239	203	207	282	286	128	128	191	211	195	197	221	221	205	205	190	228	106	126	138	142	257	257	80	84	111	111	105	111	169	171
1RY	Female							216	228			304	306	184	196	239	247	207	211	282	286	124	128	187	191	201	201	231	231	205	205	204	206	122	126	134	154			82	82	125	125	105	127	169	191
1UA	Female	162	162	305	335	183	210	224	224	171	179	304	304	200	200	239	239	207	211	278	282	124	124	199	215	197	211	231	231	203	207	186	186	118	122	154	158	257	257	80	82	113	117	105	105	167	169
1UE	Female	165	165	335	335	114	187	232	236	167	175	304	304	184	196	239	245	203	219	282	282	124	128	191	191	195	195	221	229	203	205	186	224	122	122	142	154	257	265	82	82	121	127	121	123	171	181
1VQ	Female	162	162	305	309	187	199	224	236	167	167	306	330	184	184	245	249	193	203	282	286	128	128	183	191	195	195	221	229	205	211	188	224	106	126	154	158	257	257	84	88	117	121	105	123	169	171
1VU	Female	162	162	305	305	114	218	220	240	171	175	306	306	184	196	239	249			282	286	124	124	187	191	195	195	229	229	205	205	184	186	106	126	142	150	257	257	82	84	97	125	101	105	169	171
1WL	Female	162	168	309	327	114	122	228	228	167	171	304	304	184	200	239	239	215	227	282	282	128	128	183	187	195	195	207	221	205	211	186	202	122	126	150	158	257	257	80	82	119	123	95	105	169	171
1WS	Male	162	165	305	335	114	210	216	224	171	179	304	328	200	200	239	239	193	203	282	282	124	124	179	187	195	201	221	221	205	213	186	202	106	122	142	150	257	257	82	82	113	117	105	105	169	169
1XL	Female	162	162	305	335	110	195	224	228	171	175	304	306	184	200	239	245	203	211	278	286	124	128	183	191	195	195	211	229	205	205	206	232	122	126	138	138	257	257	82	82	123	125	101	105	169	169
1XR	Female	165	168	309	327	110	126	228	228	167	179	302	304	184	184	239	249	211	227	282	282	124	128	219	223	195	195	227	229	203	205	200	206	106	122	134	158	257	257	82	84	113	125	105	105	167	169
1ZC	Female							232	236			304	304	184	196	239	247	193	215	282	290	124	128	183	199	195	201	221	221	205	211	202	204	122	122	154	158			82	88	121	125	95	105	171	181
2AE	Female							220	224			304	322	184	200	239	249	203	227	282	294	124	124	187	195	195	201	229	231	203	205	202	234	106	126	138	158			82	82	111	111	101	105	169	169
2AZ	Female	162	162	305	309	110	110	220	224	175	179	304	306	200	200	239	249	211	227	282	294	124	124	179	219	201	211	231	231	203	205	186	234	106	126	142	166	265	277	82	82	117	119	101	105	169	169
2BJ	Female							228	236			328	330	196	196	239	249	193	219	282	282	128	128	191	219	201	207	211	221	203	213	206	224	106	122	154	154			82	82	113	115	109	123
2BV	Female	162	171	305	307	110	195	228	228	171	175	306	306	184	184	239	247	207	211	278	282	124	128	183	191	189	195	211	211	205	205	206	216	134	134	138	158	257	257	82	84	115	121	105	127	169	181
2BZ	Male	162	162	305	305	110	122	224	224	171	171	306	306	184	200	239	247	203	211	278	286	128	128	183	191	195	195	231	231	203	207	194	210	106	106	138	154	257	257	82	82	117	119	101	105	181	181
2CE	Female	168	168	305	305	110	210	220	224	167	179	304	322	200	200	239	239	203	227	282	294	124	124	187	195	195	201	229	231	203	205	184	188	106	122	138	142	265	277	82	82	117	119	101	105	169	169
2CK	Female	162	162	305	309	110	122	228	228	171	171	304	306	196	196	239	249	211	223	278	282	124	134	187	195	195	195	221	229	205	205	186	210	106	106	142	142	257	257	78	82	97	123	101	101	169	171
2CL	Female	165	165	305	305	126	126	216	224	167	179	304	304	184	184	239	239	203	227	294	294	124	124	179	187	201	211	231	231	203	205	206	234	122	126	142	158	257	277	82	82	113	117	101	105	169	169
2CP	Female	171	171	327	335	187	207	224	228	171	171	306	312	184	184	239	239	211	219	278	286	124	128	183	191	189	195	221	231	203	205	186	210	134	134	154	158	257	257	82	82	113	113	95	101	169	181
2CV	Female	162	168	305	305	183	210	224	228	167	179	304	324	184	200	239	247	203	227	282	282	124	124	179	195	201	201	229	231	205	205	186	186	122	126	142	142	265	277	82	82	117	117	105	105	169	169
2DE	Male							216	224			304	322	184	200	249	249	203	223	282	286	124	124	191	195	195	195	229	229	205	205	206	224	106	122	142	166			82	82	97	121	105	105	171	171
3C	Male	162	162	307	335	110	110	228	232	171	175	306	322	184	200	239	239	207	211	278	286	128	128	191	195	207	207	221	221	203	203	202	202	130	130	154	154	257	257	82	86	121	121	105	107	169	169
8669B	Female	162	168	305	305	114	126	224	232	167	171	306	306	184	188	239	247	201	227	282	282	124	124	195	219	195	197	221	221	205	211	202	202	106	122	154	158	257	257	82	82	113	119	101	105	169	171
A46	Male	165	165	305	305	110	203	216	232	171	175	304	328	184	184	239	239	207	215	282	282	124	128	215	227	213	223	207	221	205	205	204	234	106	122	154	166	257	257	82	84	113	125	105	115	167	169
A53	Female							228	236			304	306	184	184	239	239	207	211	282	282	128	128	187	227	201	205	229	231	205	205	196	206	106	126	138	154			80	82	123	125	105	111	169	169
B72	Female	162	162	305	335	114	218	220	240	171	179	304	304	184	196	247	249	215	223	282	282	124	124	179	195	195	203	211	229	205	205	186	208	106	126	142	142	257	257	84	88	113	123	101	105	169	169
BB126	Female							224	228			304	304	184	196	247	251	181	211	278	290	124	128	179	191	193	215	207	227	205	211	202	228	122	122	130	150			74	80	111	119	105	107	169	169
BB127	Male							224	224			304	304	184	184	239	249	203	203	278	282	124	124	195	219	195	195	221	229	203	205	190	204	106	126	166	166			80	82	113	113	105	111	169	171
BB20	Male							224	224			304	310	184	196	247	249	203	211	282	282	124	128	183	195	195	201	227	229	201	205	196	228	122	126	138	166			82	86	111	111	105	111	169	177
BB201	Male							224	228			304	304	184	184	239	245	203	227	282	282	124	128	187	195	195	195	229	229	205	205	186	186	122	126	138	150			82	82	113	121	105	105	169	169
BB204	Male							224	228			304	306	184	184			201	223	278	282	120	128	191	219	195	201	227	229	203	205	186	202	122	126	138	154			80	84	117	125	105	107	167	169
BB206	Male							224	228			304	312	184	200	239	239	211	223	278	282	124	128	183	219	195	195	221	229	203	203	186	210	126	134	150	158			82	82	113	121	95	105	169	169
BB207	Female	162	171	305	335	110	187	216	224	171	175	304	312	184	200	239	249	201	211	282	286	124	128	183	191	189	201	229	231	203	205	202	210	126	134	142	154	257	277	80	82	117	117	105	105	169	169
BB208	Female	162	162	327	335	110	114	220	224	167	171	304	304	184	184	239	249	211	219	282	286	124	128	199	219	201	201	211	231	205	207	186	204	122	122	150	154	257	277	82	82	111	117	101	105	169	169
BB209	Female							224	224			304	304	184	184	239	249	203	219	282	286	124	128	187	219	201	201	229	229	203	203	186	186	126	126	150	154			82	84	111	117	105	105	167	169
BB210	Male							224	224			304	304	184	184	239	249	201	203	282	282	124	128	187	191	195	195	229	229	203	205	186	202	122	126	150	154			80	84	117	117	105	107	167	169
BB212	Male							216	224			306	312	200	200	239	249	201	203	282	286	120	124	183	191	201	207	221	229	203	203	186	210	126	134	138	154			80	82	117	125	95	105	167	169
BB213	Female	162	171	305	335	110	171	224	228	171	171	304	312	184	200	239	239	203	211	282	286	124	124	187	191	189	195	229	231	205	205	186	210	122	134	150	158	257	277	82	82	113	121	101	105	169	181
BB215	Male	162	162	305	305	110	191	224	228	171	171	304	306	200	200	239	249	203	227	282	282	120	124	187	191	195	201	229	231	203	205	186	202	122	122	150	154	257	257	82	82	121	123	105	105	167	169
BB217	Female	162	171	335	335	110	187	224	224	171	171	304	312	184	200	239	239	203	211	282	286	124	128	187	187	195	195	229	229	205	205	186	186	122	126	154	154	277	277	82	82	121	121	105	105	169	169
BB218	Female							216	224			304	306	184	200	239	249	201	223	282	286	124	128	187	191	195	201	227	229	203	203	186	186	122	126	142	154			82	84	117	119	105	105	167	169
BB219	Female	162	162	305	335	110	110	224	228	171	171	304	306	184	200	239	249	203	227	282	282	120	128	187	195	195	201	229	229	205	205	186	186	106	122	154	154	257	277	82	82	117	123	105	105	169	169
BB220	Female	162	162	335	335	114	226	224	224	171	179	304	304	184	184	239	249	215	223	282	294	124	124	179	187	195	197	229	229	205	205	186	204	126	126	150	154	277	277	82	82	117	123	105	105	167	169
BB223	Male	162	171	305	335	110	114	224	228	171	171	304	304	184	184	239	245	223	223	282	286	124	128	187	219	195	195	221	231	203	205	186	186	126	134	150	154	257	257	82	84	117	121	101	105	169	169
BB224	Female	168	171	305	305	114	114	224	228	171	179	304	312	184	200	239	239	203	223	282	286	124	124	179	191	195	201	221	229	203	205	186	186	122	122	142	154	257	277	82	82	117	117	105	105	169	169
BB225	Female	162	171	305	305	187	191	216	224	171	171	306	312	184	200	239	239	203	223	286	286	124	128	191	219	195	207	221	221	203	203	186	186	126	134	154	154	257	257	82	84	113	125	105	105	167	181
BB226	Male							224	228			304	304	184	200	239	239	223	223	282	282	124	124	179	191	195	195	221	229	205	205	186	186	122	126	142	154			82	82	117	117	105	105	169	169
BB227	Female	162	162	305	327	110	187	224	224	171	179	304	304	184	184	239	239	223	227	282	286	124	124	187	219	195	201	221	229	203	205	186	186	122	126	142	154	257	277	84	84	117	117	105	105	169	169
BB228	Female	162	171	327	335	114	207	224	228	171	171	304	306	184	200	239	249	211	223	282	286	124	124	191	219	189	201	229	231	203	205	186	186	126	134	150	154	257	277	82	84	113	121	95	105	169	169
BB229	Male	162	171	305	335	114	183	224	224	171	179	312	324	184	200	239	247	211	227	282	282	124	128	183	195	189	201	231	231	205	205	186	210	122	134	142	154	277	277	82	82	113	117	95	105	169	169
BB24	Male	162	165	305	327	110	203	224	224	171	171	304	304	184	184	249	249	215	223	282	282	124	128	179	219	195	195	229	229	203	205	186	204	122	126	154	154	265	265	82	84	113	117	105	111	167	169
BB66	Male							216	224			304	304	184	184	239	249	203	223	278	282	124	124	179	195	195	195	221	229	203	205	190	228	106	122	150	166			82	82	113	121	105	105	167	169
BXJ	Male	162	165	305	305	110	126	228	232	175	175	304	328	196	196	239	239	203	227	278	282	120	124	187	219	195	195	217	217	203	203	190	240	106	126	138	154	265	265	84	86	121	121	101	121	169	171
C13	Male	162	168	305	305	122	187	228	228	171	171	306	322	184	200	249	249	203	211	282	282	128	128	179	183	195	207	207	221	205	205	186	210	126	130	146	150	257	257	82	84	119	119	105	111	169	181
C56	Male	162	168	305	335	122	210	224	228	171	179	306	306	184	200	239	247	203	227	278	282	124	128	183	219	195	195	207	223	203	205	186	202	106	126	158	166	257	257	82	84	113	121	101	105	169	181
C6	Male/Ref	162	168	305	305	122	187	224	228	175	175	306	306	184	184	247	249	203	215	282	286	124	128	183	191	195	195	231	231	203	205	186	202	106	106	138	166	257	257	82	84	113	119	105	105	169	169
C67	Female							224	224			304	304	184	200	239	249	211	215	282	282	124	124	179	215	195	201	221	229	203	205	186	196	122	126	150	154			82	86	113	117	97	105	167	167
C68	Male	162	162	305	335	110	114	224	224	171	171	304	304	184	200	239	249	203	223	282	282	124	128	187	219	195	201	229	229	203	205	186	186	122	126	150	154	277	277	82	84	117	121	105	105	167	169
D10	Female/Ref	165	168	305	327	110	114	220	228	171	175	304	306	196	200	239	239	207	219	282	282	128	128	183	211	195	195	221	229	205	205	228	228	106	106	138	138	257	257	82	84	117	125	105	111	169	171
D17	Male	162	165	327	335	114	195	224	228	171	175	304	322	184	200	239	249	201	219	282	286	124	128	195	211	195	217	221	227	205	205	202	228	106	126	138	150	257	257	80	82	111	113	105	111	169	181
D18	Female	162	162	335	335	114	114	220	224	175	175	304	306	184	200	239	239	207	227	282	286	124	138	183	203	195	195	221	229	205	205	186	228	106	122	138	162	257	257	82	84	111	113	111	111	169	169
D27	Female	162	165	327	335	114	187	220	236	167	171	304	330	200	200	239	249	219	219	282	286	124	128	183	191	195	197	221	221	205	205	210	228	106	122	138	154	257	257	82	84	111	113	105	111	169	171
D39	Male	162	162	327	335	114	187	220	224	171	187	304	304	184	196	239	249	207	219	282	290	124	128	183	191	195	195	221	221	205	205	204	228	106	106	138	138	257	257	82	84	111	121	105	111	169	171
D48	Male	162	165	305	335	114	191	220	228	175	183	306	306	196	200	239	239	193	223	282	282	124	124	195	211	195	195	221	221	203	205	188	206	106	106	138	162	257	257	80	82	107	111	105	111	169	169
D49	Female	165	165	335	335	114	122	216	228	171	175	304	306	200	200	239	249	203	207	282	286	124	128	187	211	201	201	229	229	203	205	186	228	106	122	138	154	257	265	82	84	111	123	105	111	169	171
D50	Female	165	168	327	335	114	210	220	228	167	171	304	306	184	196	239	239	207	219	282	282	124	128	211	211	195	195	221	229	205	213	186	228	106	106	138	138	257	257	82	84	111	111	105	111	167	169
D52	Female	165	165	309	327	110	114	216	220	171	175	306	322	188	200	239	239	207	215	282	286	124	124	183	219	195	197	211	221	203	205	188	206	106	106	138	138	257	257	80	82	111	119	105	111	169	169
D70	Female	162	162	309	335	110	114	224	228	171	171	304	306	188	196	239	239	215	219	282	282	124	128	183	219	195	195	221	231	203	205	190	228	106	106	138	146	257	257	80	84	111	119	107	111	169	169
D71	Female	162	162	327	327	114	210	220	240	175	175	304	318	184	196	239	241	207	211	282	286	124	124	195	211	195	215	221	229	205	205	196	228	106	106	138	138	257	277	80	84	113	125	105	111	171	181
EAW	Male/Ref	162	168	305	327	114	207	220	236	167	183	304	304	184	184	239	247	203	203	278	278	124	128	183	187	197	201	207	221	205	205	186	194	126	126	150	158	257	257	84	84	113	121	105	105	169	171
KB	Female	162	162	305	309	110	114	224	228	171	175	304	306	184	184	239	249	215	223	278	282	124	124	195	195	195	195			205	207	210	214	106	130	138	138	257	257	82	82	113	113	105	105	169	169
Q068	Female	162	165	327	335	110	126	228	228	175	179	306	306	184	200	239	239	203	203	278	282	124	124	191	195	195	195	211	221	205	205	190	198	106	126	138	154	257	257	82	82	109	119	105	105	167	169
r00002	Female	162	162	309	309	114	195	220	224	167	167	304	330	184	196	239	245	193	219	282	290	124	124	191	215	195	195	221	229	203	205	204	206	106	106	138	154	257	265	82	82	121	125	105	105	169	169
r00005	Male	162	165	305	327	203	214	224	236	167	171	304	304	184	200	239	249	219	223	278	282	124	124	195	195	195	199	207	223	203	205	186	186	106	122	142	150	257	257	82	84	111	113	101	105	169	169
r00007	Female							224	224			306	306	188	204	249	249	201	203	282	290	124	128	179	219	195	195	217	229	205	205	186	186	106	122	154	154			82	84	123	123	105	111	169	169
r00012	Female	162	168	335	335	114	126	220	228	167	175	304	306	196	200	239	249	207	215	282	282	124	138	187	203	195	195	221	229	205	205	210	228	122	126	138	154	257	265	82	84	111	114	105	111	169	169
r00014	Female	162	162	307	335	199	218	224	228	167	167	304	306	184	200	247	249	203	223	278	282	124	124	187	211	195	195	221	229	205	205	190	202	122	126	138	154	257	265	82	84	113	125	105	111	169	171
r00027	Female	162	162	305	335	110	195	228	236	175	179	304	304	184	200	239	249	201	201	282	286	124	128	179	195	195	207	221	231	203	205	186	202	106	122	146	154	257	257	82	84	113	113	105	105	169	169
r00030	Male							224	228			304	306	184	200	239	249	203	203	282	286	128	128	191	219	195	195	227	229	203	205	186	202	126	126	142	150			80	82	121	125	105	107	167	169
r00034	Female	168	171	305	307	110	187	224	228	171	175	306	306	184	184	247	249	203	207	282	282	124	124	183	191	189	195	231	231	205	205	186	216	106	134	138	166	257	257	82	84	113	115	105	105	169	181
r00037	Male	162	162	305	327	187	195	220	224	171	179	304	306	184	184	249	249	203	219	282	282	124	124	179	191	195	195	221	229	205	205	186	204	106	106	138	154	265	265	82	84	113	121	111	111	169	181
r00039	Female							220	228			304	306	184	200	239	249	211	227	278	282	124	128	187	191	197	201	211	231	205	205	186	186	106	122	138	150			82	82	113	121	101	111	169	169
r00040	Male							224	228			304	304	184	184	239	239	203	219	274	286	124	128	179	195	195	201	221	231	205	205	186	202	106	126	138	150			82	84	111	113	105	111	169	181
r00041	Female							216	220			304	304	184	196	239	249	207	223	282	282	124	128	179	211	195	195	221	229	205	205	220	228	106	106	138	166			82	84	113	117	105	111	167	169
r00042	Male							224	228			304	312	184	200	239	239	203	211	278	282	128	128	183	219	195	201	221	229	203	203	186	186	122	134	150	154			82	84	113	121	101	105	169	181
r00043	Female	162	162	305	309	122	126	224	228	171	171	304	306	184	196	239	249	211	223	282	282	124	134	187	195	195	195	221	231	205	205	202	210	106	126	142	154	257	265	82	84	123	123	101	105	169	171
r00052	Female							220	224			304	306	184	184	249	249			282	282	124	128	187	191	195	211	229	231	205	213	186	202	126	126	150	166			84	84	113	123	105	105	169	169
r00053	Male	162	162	305	305	114	203	228	240	167	179	304	306	184	196	245	249	215	223	282	282	124	134	179	191	195	199	211	231	205	205	186	232	106	106	138	142	257	257	82	82	97	111	101	101	169	181
r00056	Male	165	168	305	335	110	187	224	228	171	175	306	306	184	184	247	249	203	211	282	286	124	124	183	187	195	195	229	231	203	205	186	224	106	122	138	142	257	257	82	84	113	119	105	105	169	169
r00059	Female	162	162	305	305	114	122	228	228	167	171	304	306	184	184	239	247	211	227	282	286	124	128	191	219	195	199	221	229	207	211	202	218	122	126	138	142	257	257	82	82	109	125	105	111	167	169
r00060	Male	162	168	305	305	183	187	224	228	167	175	304	306	184	184	239	247	203	227	282	286	124	128	183	187	195	195	229	231	203	205	186	186	106	126	142	166	277	277	82	82	113	117	105	105	169	169
r00067	Male	162	168	305	305	110	218	228	240	167	171	306	306	184	184	239	239	219	227	282	282	124	128	183	219	195	201	207	223	203	203	186	206	122	130	138	142	265	265	82	82	97	125	101	105	169	181
r00069	Male	162	168	305	335	210	218	224	228	171	183	304	306	184	184	247	249	215	227	278	282	128	128	183	191	195	195	223	229	203	205	186	202	106	126	138	166	257	257	82	84	121	123	105	105	169	171
r00073	Male	165	168	305	305	110	110	224	232	167	183	306	328	196	200	247	249	227	227	282	282	124	128	179	191	195	201	221	231	205	211	206	234	122	126	138	138	265	265	82	84	113	121	105	105	169	169
r00077	Female	162	165	305	309	114	199	224	228	167	175	322	344	196	200	239	249	207	219	278	282	124	124	183	195	195	201	229	229	205	211	194	206	106	126	142	162	257	265	80	82	111	123	105	111	167	169
r00079	Male	162	162	305	305	114	187	224	228	167	179	300	306	184	184	247	247	219	219	282	290	128	128	183	195	195	201	207	229	203	203	202	202	106	106	150	158	257	257	82	84	113	125	105	105	169	169
r00081	Female	162	168	305	305	114	114	224	228	167	171	304	306	184	200	239	239	211	215	282	282	128	128	183	219	195	201	207	231	203	205	186	206	122	130	138	138	257	257	82	82	113	119	105	105	169	171
r01016	Female	162	165	305	335	114	195	220	228	167	171	304	330	184	196	239	239	203	203	278	282	124	124	183	191	195	203	229	231	203	213	206	228	106	122	142	154	257	257	82	84	121	123	105	105	169	169
r01017	Male	162	165	305	305	110	199	224	228	167	171	306	322	184	200	247	249	211	223	282	294	124	128	179	183	195	201	217	229	205	205	210	234	118	130	154	154	257	257	82	82	117	123	105	105	169	169
r01020	Male							224	228			304	304	184	200	239	249	207	227	282	282	124	128	179	191	189	195	221	229	203	213	186	196	106	106	134	154			82	84	113	121	111	123	167	171
r01021	Female							224	236			304	304	184	184	239	239	219	227	278	282	128	138	191	191	195	211	229	231	203	203	186	186	122	122	154	154			82	84	113	127	105	123	167	171
r01022	Female							224	228			304	304	184	200	239	239	219	219	282	290	124	128	191	215	205	211	221	231	205	213	228	232	106	126	138	142			82	84	121	123	111	127	169	191
r01024	Female	162	165	305	305	110	210	208	232	167	179	304	306	184	200	247	247	193	227	278	290	138	138	191	191	195	195	229	231	203	207	186	198	122	126	138	154	257	257	82	84	113	117	105	105	169	169
r01028	Male	162	162	305	305	114	126	224	224	167	167	306	322	196	200	239	247	203	219	282	290	124	124	183	215	195	195	217	221	211	213	186	194	122	126	142	162	265	265	82	82	111	125	101	105	169	169
r01033	Female	162	162	305	305	110	218	224	228	167	171	304	330	200	200	239	249	211	223	278	290	124	124	179	183	195	197	223	231	203	207	206	228	122	122	138	142	257	265	82	82	111	121	105	105	167	169
r01036	Female							228	228			306	322	184	184	249	249	203	211	282	286	120	128	183	191	195	217	227	231	203	205	186	202	106	122	138	138			80	84	113	121	105	111	169	169
r01037	Female							224	224			304	328	184	196	239	239	203	211	278	282	116	124	179	195	195	195	211	221	203	205	190	202	106	118	138	150			82	82	117	121	105	105	167	169
r01039	Male	162	168	309	335	110	114	224	236	167	179	302	328	184	200	239	249	203	219	282	286	124	124	179	191	195	195	221	221	205	213	202	204	106	106	142	150	277	277	82	82	117	121	105	105	169	169
r01040	Female							224	236			306	306	200	200	239	249	223	231	278	282	124	124	187	195	199	199	207	231	205	205	186	228	106	122	150	154			82	82	111	113	105	105	169	169
r01042	Female	162	162	305	335	183	210	228	236	175	179	304	322	184	200	239	249	201	201	282	286	120	128	191	211	195	207	221	221	203	205	186	202	122	126	138	146	257	257	82	84	111	119	105	111	169	169
r01045	Female	162	165	335	335	114	210	216	240	171	171	304	328	196	200	239	247	193	215	282	282	124	124	179	179	195	203	211	221	205	213	186	208	106	122	142	150	257	257	82	84	113	123	101	105	169	169
r01050	Female	162	162	305	327	195	210	224	228	175	175	304	328	184	200	239	249	201	219	282	286	124	128	183	195	195	195	221	221	205	205	186	202	106	106	138	138	257	257	82	82	111	117	105	111	169	169
r01051	Female	162	165	327	327	110	207	228	236	179	183	304	306	184	184	239	239	203	203	278	278	124	124	187	195	195	197	221	221	205	205	194	198	106	126	154	158	257	257	82	84	113	119	105	105	169	171
r01053	Male	165	168	305	305	110	191	220	228	171	175	306	316	184	184	239	249	219	223	282	286	124	128	183	191	195	195	221	231	205	207	186	216	126	134	138	150	265	265	84	84	119	123	105	105	169	169
r01054	Male	162	165	305	327	110	203	224	228	171	175	304	304	184	196	239	249	223	227	278	282	124	124	219	219	195	195	217	229	199	199	204	240	106	122	154	154	265	265	84	84	113	121	111	121	169	169
r01060	Female							220	224			306	328	196	200	239	247	193	211	282	286	124	124	195	195	195	195	221	221	205	205	206	210	106	122	142	162			80	82	107	121	105	105	169	169
r01068	Male	162	171	305	335	110	210	216	220	171	175	304	328	184	184	239	247	193	211	282	294	120	124	187	215	201	207	221	229	205	205	196	234	122	126	138	142	257	257	82	84	111	125	105	105	169	171
r01074	Female	162	165	305	335	187	191	224	228	171	175	306	306	184	184	247	249	211	215	282	286	120	124	191	191	195	195	231	231	205	207	202	224	106	118	142	166	257	257	84	84	113	113	105	105	169	169
r01076	Female	162	162	305	305	210	218	216	224	171	179	304	306	188	200	239	239	223	227	282	294	124	138	187	195	195	201	231	231	205	205	186	218	106	126	142	154	265	277	82	84	111	111	101	105	167	169
r01081	Male	165	168	327	335	110	203	224	228	171	171	304	304	184	200	239	249	219	223	282	282	124	128	179	211	195	195	221	221	203	205	228	228	106	122	138	150	257	257	82	84	121	125	105	111	167	171
r01084	Female							220	224			306	306	184	192	239	241	203	223	282	282	124	128	187	195	195	219	221	231	205	211	190	202	126	126	138	142			84	84	123	123	105	105	169	171
r01085	Female	162	168	305	327	114	218	232	236	167	167	304	306	184	184	245	249	193	223	282	290	124	124	191	215	195	197	221	221	205	205	186	224	106	122	138	142	257	257	82	84	97	121	105	111	169	169
r01087	Male							224	224			306	322	184	204	245	249	201	201	278	282	124	128	179	219	195	195	217	229	205	205	186	206	106	126	154	154			82	84	121	123	105	105	171	181
r01094	Female	162	162	305	309	110	126	228	236	171	179	304	304	184	184	247	247	193	215	282	286	124	134	191	195	195	195			205	205	202	234	106	126	154	166	257	257	82	88	121	123	105	111	169	169
r01099	Female	162	162	305	305	114	218	224	228	171	171	304	306	184	196	239	247	215	223	278	282	124	128	191	195	195	217	211	223	203	203	228	232	106	122	138	154	257	265	82	82	97	111	101	105	169	169
r01100	Male	162	168	305	327	110	114	224	224	167	183	304	306	184	184	247	247	203	227	278	282	124	128	191	219	195	201	221	231	205	211	198	206	106	106	138	138	265	265	82	82	113	117	105	111	169	171
r01101	Female	162	171	305	305	114	218	216	224	167	171	304	322	184	200	239	249	223	227	282	286	124	124	191	191	195	207	221	229	205	205	186	224	122	126	142	142	257	257	82	82	97	125	105	105	167	171
r01102	Male	162	165	305	305	110	195	236	254	167	171	304	304	200	200	239	239	211	211	278	290	124	128	183	191	195	195	229	229	203	203	190	202	126	126	138	154	257	257	82	82	123	123	111	111	169	169
r01103	Female	162	162	305	305	122	126	224	228	171	175	304	304	184	200	239	247	211	211	278	282	128	128	183	183	195	195	231	231	205	207	198	210	106	134	154	158	257	257	82	84	113	117	101	111	167	181
r02006	Male	162	168	309	335	114	114	232	236	167	167	304	306	184	196	239	245	193	223	282	290	124	124	187	191	195	195	221	231	205	205	186	204	106	126	138	142	257	257	82	84	97	121	105	105	169	169
r02008	Male	162	165	305	335	114	207	220	236	167	183	304	330	184	200	239	249	203	223	278	282	124	128	187	195	197	197	211	221	205	205	186	198	122	126	138	158	257	257	84	84	111	113	105	105	169	171
r02011	Female	165	168	305	335	110	114	224	232	167	167	304	304	184	196	247	247	193	215	278	282	124	124	179	183	201	211	221	231	203	211	186	202	106	122	154	154	257	257	80	82	113	121	95	105	169	181
r02013	Female							228	228			306	322	184	200	239	247	203	215	282	286	124	128	191	223	195	207	221	229	203	205	202	240	122	122	154	158			82	84	113	121	95	105	167	171
r02014	Male	165	171	305	307	110	122	228	228	171	175	306	328	184	196	239	247	207	227	278	282	120	128	183	187	195	195	217	231	203	207	190	216	106	106	138	158	257	257	82	84	119	121	105	121	169	181
r02017	Female	162	162	305	335	126	207	228	236	179	183	304	306	184	200	239	247	203	203	278	278	124	128	187	195	195	201	207	211	205	205	186	190	106	126	154	158	257	257	82	84	113	119	105	105	169	171
r02018	Male							224	224			304	322	184	200	239	249	203	219	282	286	124	128	179	211	195	195	221	229	205	205	186	228	106	126	150	166			80	82	111	117	101	111	169	169
r02019	Female	165	168	305	305	114	187	220	228	175	183	304	304	184	200	239	249	203	207	278	282	124	128	183	183	195	197	221	221	205	205	184	186	126	130	138	158	257	257	82	84	121	125	105	111	169	171
r02020	Male	162	162	305	305	114	203	224	228	171	179	304	306	184	196	239	245	203	223	278	286	124	128	191	195	195	195	211	223	203	205	186	232	122	122	138	154	257	257	82	82	111	125	101	105	169	169
r02021	Male	162	168	305	335	110	110	224	232	167	183	306	328	184	184	239	239	211	227	282	282	124	124	179	219	195	195	221	229	205	211	206	206	122	126	138	138	265	265	82	84	111	113	101	105	169	169
r02022	Female							224	228			304	322	184	200	239	239	201	211	278	282	124	124	195	215	197	217	227	231	205	207	186	202	106	122	142	158			80	82	111	113	105	111	169	169
r02024	Male	162	168	305	305	114	218	236	240	175	183	304	306	184	200	247	249	203	219	278	282	124	124	187	191	195	197	221	229	205	205	186	210	106	126	158	158	265	265	82	84	97	121	105	105	169	171
r02026	Male							220	228			306	306	184	196	239	249	203	223	282	282	124	128	187	187	195	195	221	229	205	213	186	210	106	126	142	150			82	84	119	121	101	105	169	169
r02028	Female	165	165	305	335	126	203	224	228	171	175	304	328	184	196	239	247	203	211	282	282	120	124	199	219	195	195	217	229	203	203	190	208	126	126	154	162	257	265	84	84	113	121	101	105	169	171
r02029	Female	162	162	305	309	110	187	224	236	167	167	306	306	196	200	239	239	219	223	282	282	124	128	191	223	195	201	221	229	205	205	204	206	106	106	138	154	257	257	82	84	113	125	111	111	169	169
r02031	Male							224	228			306	306	184	184	239	249	215	215	282	286	124	128	211	211	195	195	215	231	203	205	188	190	122	126	166	166			80	82	111	113	105	111	169	169
r02033	Male	162	165	305	327	114	218	224	236	171	171	304	304	184	184	249	249	223	231	278	278	124	128	187	195	195	195	221	223	203	211	186	186	106	122	138	154			82	84	97	113	105	105	169	169
r02034	Female	162	168	305	327	110	114	220	254	167	183	304	306	184	184	239	239	203	211	278	278	120	124	187	191	197	201	219	221	203	205	186	190	106	126	138	158	257	257	82	84	113	113	105	105	167	169
r02035	Male	162	162	305	309	110	114	224	228	167	167	304	306	184	184	239	239	227	227	282	282	128	128	183	219	195	195	221	221	211	211	186	202	106	126	142	158	257	257	82	82	119	123	95	105	169	171
r02037	Female	162	165	327	335	114	187	224	228	171	175	306	306	184	184	239	247	203	203	282	286	120	124	183	183	195	211	231	231	203	205	188	202	118	122	138	142	257	257	82	84	113	113	105	105	169	169
r02038	Female	168	168	305	305	114	187	228	228	167	179	306	306	184	196	239	239	215	219	278	282	128	128	183	183	195	201	207	229	203	203	186	206	106	122	138	166	257	257	82	82	113	125	105	105	169	169
r02039	Female	162	165	305	305	110	218	224	224	171	171	304	306	188	188	249	249	201	223	278	282	128	128	183	219	195	195	229	229	205	205	186	186	106	122	138	154	257	265	82	84	123	123	105	105	169	181
r02040	Female	168	168	305	305	110	218	228	240	167	171	306	306	184	200	239	247	215	227	282	282	124	128	191	219	195	201	207	229	203	211	186	206	106	122	142	142			82	84	119	119	105	105	169	171
r02041	Male							224	232			304	306	184	184	239	247	193	227	278	282	120	124	179	179	201	211	219	231	203	205	186	234	122	134	138	154			80	82	113	117	105	123	169	179
r02044	Female							224	224			306	328	200	200	239	249	201	215	278	282	124	128	179	211	193	201	207	231	203	211	186	190	106	106	138	154			82	82	121	127	105	111	167	169
r02045	Female	162	162	309	327	114	195	220	224	167	171	304	304	184	196	239	245	193	211	282	286	120	124	191	215	195	201	221	231	205	205	204	206	106	106	138	154	257	257	82	82	121	125	105	127	169	169
r02046	Female	162	165	305	305	110	110	220	228	167	175	306	322	184	184	249	249	223	223	282	282	124	128	187	191	195	195	207	221	205	205	202	202	106	126	154	154	257	265	82	84	97	113	101	105	169	171
r02051	Male	162	171	305	305	110	114	220	224	171	179	306	306	184	196	239	247	219	227	282	286	120	128	183	191	195	201	211	219	203	205	206	216	106	122	142	142	257	257	82	84	113	125	105	105	169	169
r02052	Female	162	168	309	335	110	210	224	228	167	167	304	322	184	200	239	247	203	215	282	294	124	124	179	183	195	201	221	231	205	213	202	234	106	126	150	166	257	257	82	88	117	117	101	101	169	169
r02055	Male	162	162	305	335	110	183	220	232	167	179	306	330	184	184	247	249	223	227	282	286	124	124	191	195	195	195	221	229	205	211	186	206	122	122	142	146	265	265	82	88	121	125	101	105	169	181
r02060	Female	162	165	305	327	110	114	236	236	167	171	304	304	184	184	239	239	201	203	278	282	128	128	187	191	201	215	207	227	205	205	194	208	106	126	150	154	257	257	84	84	113	115	105	105	169	171
r02061	Male							224	240			304	306	196	200	239	245	223	227	282	282	124	138	179	195	195	205	211	229	203	205	186	210	122	126	150	154			82	84	113	125	101	105
r02062	Male							220	224			304	306	184	184	249	249	223	227	278	282	124	128	183	199	201	203	211	231	205	205	186	206	106	126	154	158			82	84	111	111	105	105	169	169
r02063	Male							220	224			306	322	184	196	249	249	203	223	282	282	124	124	183	191	195	195	221	229	205	213	186	202	126	130	138	154			82	84	113	119	105	105	171	181
r02065	Male							216	224			306	306	184	184	247	247	203	211	282	282	124	128	191	191	195	205	231	231	205	205	202	206	118	122	154	166			82	82	119	125	105	127	169	191
r02074	Male	162	168	305	305	110	114	224	240	167	167	304	306	184	196	239	239	223	227	282	282	124	124	191	223	195	195	221	229	205	211	186	202	106	126	142	158	257	257	82	82	113	113	105	105	169	169
r02077	Female	162	162	305	305	122	218	224	228	167	179	304	304	184	188	239	239	203	223	278	294	124	138	195	219	195	207	221	223	203	203	186	218	122	126	142	142	257	265	82	84	97	111	101	111	169	169
r02078	Female	162	162	305	305	110	122	228	228	171	175	304	306	184	184	239	249	203	219	278	286	124	128	191	195	195	195	231	231	203	207	186	198	106	134	138	142	257	257	82	84	113	113	105	105	169	181
r02080	Male							216	220			304	304	184	196	239	239	219	227	282	290	128	128	187	211	195	203	221	229	203	205	196	204	106	126	138	154			82	84	111	121	105	111	169	171
r02082	Male	162	165	305	327	114	210	220	236	167	167	304	304	184	184	247	249	193	203	278	282	128	128	175	183	197	201	221	231	205	205	194	196	126	130	146	150	257	257	82	84	113	115	105	105	169	169
r02084	Female							224	236			328	330	184	200	239	249	201	223	282	286	128	128	199	211	195	201	221	221	205	213	186	186	106	106	150	154			80	82	111	113	101	111	169	181
r02086	Female	162	165	307	307	110	114	224	228	171	175	304	306	200	200	239	247	203	215	286	286	124	128	183	191	195	195	221	231	205	207	198	210	106	134	138	146	257	257	82	84	119	123	101	105	167	169
r02087	Male							220	232			304	304	184	196	239	247	211	219	282	282	120	124	183	187			229	229	203	203	196	206	122	122	138	142			82	84	111	113	105	111	169	169
r02090	Female							216	220			306	320	184	196	239	239	193	203	282	286	124	124	183	211	195	211	221	231	203	205	188	234	106	126	142	162			82	84	107	111	105	111	167	169
r02092	Male	165	165	327	335	114	210	220	232	171	175	304	306	184	200	239	239	193	207	282	282	124	128	195	223	195	195	221	221	203	205	204	206	106	122	138	142	257	257	82	82	107	121	111	111	169	169
r02095	Male	162	165	305	305	110	203	224	228	167	171	306	328	196	200	239	239	207	211	278	294	124	128	195	223	195	195	221	231	205	205	204	206	122	130	158	166	257	257	82	84	111	125	105	105	169	181
r03002	Female	162	165	305	335	110	195	224	232	171	175	304	306	184	184	239	247	203	211	286	286	124	128	179	183	195	211	229	231	203	205	198	206	118	122	138	158	257	257	82	82	111	125	101	101	169	169
r03004	Male							224	232			304	304	184	200	239	239	193	219	282	282	128	138	191	191			229	231	203	203	186	224	106	122	154	154			82	84	113	121	121	123	167	171
r03006	Female	162	162	305	327	114	187	220	224	167	187	304	306	184	200	239	247	207	219	286	290	124	128	191	195	195	195	221	221	205	205	204	216	106	134	138	142	257	257	82	84	113	121	105	105	169	171
r03013	Female	162	162	305	335	114	122	224	228	167	175	306	306	184	196	239	247	203	203	282	286	124	128	183	211	195	197	221	231	203	205	186	228	106	106	138	138	257	257	80	84	107	113	105	111	169	169
r03014	Male	165	165	305	305	114	126	228	254	167	171	304	320	184	184	239	247	193	215	282	286	124	124	183	215	195	201	229	231	205	205	186	210	106	106	154	166	257	257	82	88	117	123	101	111	169	169
r03015	Female	162	168	327	327	114	207	220	220	167	167	304	330	184	200	239	249	203	223	278	286	128	128	183	191	197	197	211	221	205	205	186	198	126	130	138	150	257	257	84	84	111	113	105	105	169	171
r03016	Female							224	228			304	328	184	200	239	247	203	215	282	294	124	124	183	187	195	195	229	229	203	205	202	234	106	126	150	162			82	88	117	117	105	105	169	169
r03017	Female							224	224			304	304	184	184	247	249	203	211	282	290	124	128	179	219	193	195	207	221	203	211	190	228	106	122	150	166			80	82	113	119	105	105	169	171
r03018	Female	162	168	305	327	114	187	220	228	167	171	304	304	184	200	249	251	203	203	278	282	128	128	183	183	195	201	207	221	205	205	194	228	126	130	138	158	257	257	80	84	119	121	105	111	169	169
r03024	Female	165	168	305	305	110	110	228	232	167	183	306	328	184	196	239	239	211	211	282	282	124	128	179	191	195	201	207	229	203	205	206	206	122	126	142	142	257	277	82	82	111	113	105	105	169	169
r03025	Female							224	224			304	304	184	200	239	239	201	203	286	286	116	124	179	195	195	195	221	221	203	205	186	202	122	126	138	142			82	82	111	113	105	105
r03028	Female							224	228			304	306	184	200	239	239	223	227	282	294	124	124	179	211	195	195	221	231	203	203	188	234	106	126	138	142			80	82	111	117	105	111	169	179
r03029	Male	162	162	305	327	114	126	224	232	171	175	304	304	184	196	239	249	223	227	282	282	120	124	187	219	195	195	217	229	203	203	190	208	122	126	154	162	257	257	82	84	113	121	101	105	169	169
r03031	Male							216	216			304	328	184	184	239	247	211	215	282	294	124	128	187	187	201	207	221	229	205	205	196	232	126	126	154	166			82	84	111	111	105	105	169	169
r03033	Male							216	254			304	304	184	200	239	239	193	203	278	282	124	124	187	191	195	201	207	231	205	207	186	206	106	122	142	154			82	84	111	117	105	105	167	169
r03035	Female	162	162	305	327	126	195	228	228	175	183	304	322	184	200	239	249	203	203	282	286	124	128	183	195	195	217	227	231	203	205	186	202	106	122	138	166	257	257	82	84	113	119	105	105	167	169
r03038	Male							228	228			306	306	184	184	239	239	219	219	282	286	124	128	183	183	195	201	207	221	203	211	202	202	106	106	138	150			82	82	113	125	105	105	169	169
r03044	Female	162	165	305	305	110	122	224	228	171	171	306	306	184	196	239	249	223	223	278	282	124	134	187	191	195	195	221	229	205	205	186	224	106	134	142	142	257	257	82	84	117	123	101	105	169	171
r03047	Female	162	165	305	327	214	218	236	240	167	171	304	304	184	184	249	249	223	231	278	282	124	128	187	195	199	199	207	231	205	205	186	198	106	106	138	154	257	265	82	84	111	113	101	105	169	181
r03053	Male	162	165	327	327	114	122	236	236	167	171	304	304	184	196	237	249	211	219	282	286	124	128	187	191	195	201	221	229	205	205	196	224	106	126	138	138	257	257	82	82	121	123	105	105	169	169
r03054	Male	162	165	305	327	110	114	228	232	175	183	304	306	184	184	239	247	203	203	278	282	124	128	187	195	195	197	211	221	205	205	190	194	106	126	138	150	257	257	82	84	109	113	105	105	167	169
r03055	Female	156	162	305	305	122	187	228	228	167	175	306	306	184	184	239	249	203	215	282	286	124	128	191	195	195	211	231	231	203	203	202	202	118	126	138	142	257	257	82	82	113	119	105	105	169	169
r03056	Female	162	165	305	305	126	218	228	232	167	171	304	306	184	200	239	239	203	211	278	286	124	128	183	183	195	195	229	231	205	211	198	210	106	106	138	158	257	257	82	82	113	121	105	111	167	171
r03057	Male							228	228			304	306	200	200	239	239	227	227	282	282	128	128	187	191	195	201	207	221	203	211	202	206	122	122	142	158			80	82	119	123	95	105	171	171
r03061	Female	165	171	305	307	110	110	228	228	171	175	306	328	184	196	239	247	203	207	278	278	124	124	183	219	195	195	217	231	203	207	194	240	106	134	138	154	257	265	82	84	119	121	105	121	169	181
r03065	Male	162	162	309	309	114	195	216	224	167	179	304	328	184	184	245	247	215	219	282	290	124	124	183	215	195	195	221	229	205	205	204	210	106	106	154	162	265	265	82	88	117	125	101	105	169	169
r03066	Female	162	162	305	327	210	218	224	228	171	171	304	306	184	188	239	249	203	223	278	286	124	138	179	187	199	207	221	231	203	205	186	218	106	126	142	142	257	265	84	84	97	111	105	105	167	169
r03068	Female	162	165	305	305	114	122	224	228	171	175	304	304	200	200	247	247	211	211	278	286	124	138	183	183	195	195	221	231	205	207	194	232	106	122	138	146	257	257	82	84	117	123	105	105	169	169
r03071	Female	162	168	305	305	110	122	220	224	167	167	306	306	184	184	249	249	215	223	282	282	124	124	191	191	195	195	207	221	205	205	186	186	130	130	138	154	257	257	84	84	113	119	105	105	171	181
r03074	Female	162	162	305	327	110	183	228	236	175	179	304	322	184	200	239	249	201	201	282	286	120	128	179	191	195	217	227	231	205	205	202	234	126	126	146	154	257	257	80	84	113	119	105	105	169	169
r03077	Male	162	165	305	335	114	187	220	232	179	183	304	306	184	184	247	247	223	227	282	286	124	124	191	195	195	201	219	229	205	205	186	206	122	122	142	158	265	265	82	88	121	125	105	105	169	169
r03078	Female	162	162	305	305	175	207	236	236	167	179	304	304	184	200	239	247	193	203	278	278	124	128	183	195	197	201	221	231	205	205	194	234	126	130	146	150	257	257	82	84	113	119	105	105	169	169
r03084	Female	162	165	305	305	110	210	224	232	167	179	304	306	184	200	247	247	211	227	282	282	124	138	179	179	195	195	229	231	203	207	186	198	106	134	138	154	257	257	82	84	113	117	105	105	169	169
r03085	Female							228	228			306	322	184	200	239	247	203	211	282	286	124	124	195	211	197	201	221	221	207	207	198	222	118	126	146	150			82	84	123	125	105	105	169	181
r03088	Male							228	240			306	306	184	200	239	247	215	227	282	282	124	124	191	191	195	201	207	229	203	205	206	210	106	122	138	142			82	82	113	119	105	105	167	169
r03090	Female	168	168	305	305	110	203	228	232	167	175	300	306	184	184	247	247	215	227	278	282	128	128	191	195	195	195	221	231	205	211	202	202	106	106	158	166	257	257	82	82	113	113	105	105	169	169
r03097	Female							220	232			304	304	184	184	239	239	193	211	282	282	124	128	187	223	195	201	221	229	205	205	186	204	122	122	138	154			82	84	111	117	101	105	169	169
r03098	Female	162	171	327	335	114	210	220	224	167	171	304	304	184	184	239	249	193	193	282	286	124	124	191	223	195	203	221	231	205	213	204	210	106	122	138	150	257	257	82	82	117	121	105	111	169	169
r03099	Male							220	228			306	322	188	200	239	247	203	207	282	286	124	128	183	183	195	195	221	229	203	205	206	206	106	122	138	158			82	82	111	113	95	111	169	171
r03100	Female	162	165	305	305	110	110	224	224	175	179	304	306	200	200	239	249	203	227	282	294	124	124	219	223	211	223	207	231	203	205	186	202	106	122	154	166	265	265	82	82	113	119	105	105	169	169
r04002	Female	165	168	305	309	114	183	236	236	167	167	304	330	184	184	239	249	193	223	278	286	124	128	179	195	195	195	229	229	205	205	186	210	122	126	154	162	257	265	80	82	113	121	105	105	181	181
r04003	Female	162	162	305	305	110	114	232	240	171	175	306	306	184	200	239	249	211	215	282	294	124	124	195	219	195	211	229	231	203	205	186	204	106	130	150	158	257	265	82	84	123	125	101	105	169	181
r04004	Male	162	162	305	307	110	218	224	228	167	171	306	306	184	184	239	247	211	223	278	294	124	124	179	211	195	195	221	229	205	205	198	202	118	126	154	154	257	257	82	84	123	127	105	111	169	171
r04005	Female							232	236			306	306	184	200	239	239	211	219	282	294	124	128	179	227	211	213	221	231	203	205	196	204	122	130	154	166			82	84	123	125	101	105
r04006	Male							216	220			304	320	184	184	239	247	211	215	282	282	124	128	183	215	195	205	221	229	203	205	186	232	122	126	138	166			82	84	111	125	105	105	167	171
r04011	Female	162	162	305	335	110	114	216	216	171	171	304	322	200	200	239	249	193	223	282	282	124	128	179	191	195	201	227	231	205	205	202	206	106	126	142	162	257	257	82	82	117	121	105	105	167	169
r04013	Female	162	165	305	309	110	114	216	224	167	167	304	328	184	200	239	247	203	215	282	294	124	134	179	183	195	195	221	229	205	213	202	210	106	106	150	166	257	257	82	88	113	123	101	105	169	169
r04015	Female	162	162	305	335	126	203	224	228	167	175	304	328	184	196	239	249	223	227	278	282	124	124	187	199	195	195	217	221	203	213	208	240	122	126	154	154	257	265	82	86	113	121	101	111	169	169
r04016	Female	162	162	335	335	110	187	224	228	171	171	304	312	200	200	239	239	211	219	282	286	124	128	199	219	201	201	211	229	203	207	186	204	122	122	150	150	257	257	82	84	111	121	101	105	169	181
r04017	Male							224	224			304	312	184	184	239	249	203	219	282	286	124	124	199	219	195	195	229	229	203	205	186	204	126	134	150	154			82	84	111	117	101	105	169	169
r04021	Male							228	232			304	306	184	200	239	247	203	211	286	286	124	124	191	195	195	195	211	231	203	205	204	232	122	130	138	154			82	84	123	123	105	105	169	169
r04022	Male	162	165	305	307	126	191	216	232	167	167	304	304	184	184	239	239	203	219	282	286	124	128	183	187	195	195	231	231	205	207	198	216	106	134	154	158	257	257	82	84	113	117	105	105	167	169
r04024	Male							224	224			304	304	184	200	247	249	203	219	282	286	124	128	195	219	189	201	229	231	203	205	186	186	122	126	142	158			82	82	117	117	105	105	169	169
r04025	Female	162	162	305	327	110	110	224	224	171	175	304	306	184	200	239	249	201	203	282	286	124	128	191	195	201	207	221	229	203	203	186	202	126	134	154	158	257	257	80	82	113	117	95	105	169	169
r04028	Male							224	228			304	306	184	184	247	247	207	227	282	282	124	124	187	191	195	195	231	231	203	205	186	216	106	134	138	142			82	84	113	117	105	105
r04030	Female	165	165	305	305	110	187	220	224	171	171	306	316	184	184	247	249	219	223	282	282	124	128	191	191	195	195	221	231	205	205	186	224	126	134	142	154	257	257	84	84	113	113	105	105	169	169
r04032	Male	162	162	305	305	110	183	224	228	167	175	304	306	184	184	247	247	203	211	282	286	124	124	183	191	195	195	231	231	203	207	186	224	106	118	142	166	257	257	82	82	113	113	105	105	169	169
r04033	Female	162	165	305	305	110	122	216	228	171	175	304	316	184	196	247	249	211	223	282	286	124	128	187	191	195	195	221	231	205	207	210	224	106	134	142	154	257	265	82	84	97	117	101	105	169	171
r04034	Female							224	228			306	306	184	184	247	247	203	219	282	286	124	128	183	191	195	195	229	229	205	207	186	202	118	126	142	142			82	82	113	117	105	105	169	169
r04036	Male	162	171	335	335	110	114	224	224	171	187	304	304	184	184	239	249	203	211	282	286	124	124	183	187	195	201	229	229	205	205	186	186	126	134	154	154	277	277	82	84	113	121	101	105	167	169
r04039	Female	162	165	305	309	114	122	220	236	167	167	304	306	184	196	239	249	193	207	282	286	124	128	191	223	195	201	221	229	205	205	196	204	106	106	138	138	257	257	80	82	121	125	105	111	169	169
r04040	Male							216	224			306	306	184	200	249	249	203	219	282	282	128	128	191	191	195	201	229	229	203	205	186	186	126	134	142	158			82	82	113	125	95	105	167	169
r04042	Male	162	162	305	307	122	126	224	232	167	171	304	304	184	184	247	247	203	211	278	282	128	138	183	183	195	195	221	231	203	205	194	232	106	134	138	158	257	257	82	84	117	123	101	111	169	181
r04044	Female	162	165	327	335	110	195	220	228	171	171	304	304	196	200	249	249	201	223	282	286	128	128	179	211	195	195	221	221	205	205	202	228	106	126	138	166	257	257	80	82	111	113	105	105	167	179
r04045	Male	168	168	305	327	114	218	220	236	167	171	304	304	184	200	247	249	203	219	278	282	124	128	183	195	195	197	221	229	205	205	194	210	106	126	158	162	265	265	82	84	97	121	105	105	169	171
r04049	Female	162	168	305	305	218	218	224	240	167	167	304	306	184	200	239	239	203	219	282	282	120	128	183	191	195	213	223	229	203	213	184	186	126	130	142	142	257	265	82	82	97	123	105	105	169	169
r04051	Female	162	168	305	327	187	207	220	220	175	183	304	322	184	200	239	249	203	207	278	282	128	128	183	183	195	201	207	207	205	205	186	228	106	126	138	158	257	257	82	84	119	121	105	111	169	171
r04054	Male							224	224			304	304	184	184	239	239	215	223	282	294	124	124	195	219	195	197	229	229	205	205	186	204	122	126	150	150			82	82	117	123	105	105	167	169
r04060	Male	162	171	305	335	110	207	224	224	171	171	304	312	184	200	239	249	219	223	282	286	124	128	191	219	189	195	229	231	205	205	186	210	126	134	150	158	257	257	82	82	113	121	95	105	167	181
r04061	Male	165	168	305	309	110	183	228	228	167	179	304	306	184	184	247	249	203	211	282	286	124	124	187	219	195	195	227	231	203	205	186	206	122	126	142	158	257	257	82	82	113	117	105	105	169	169
r04062	Female	162	165	309	335	187	210	216	236	167	171	304	304	200	200	239	249	193	219	282	286	124	128	191	195	195	195	221	229	205	205	202	226	126	126	134	154	257	257	80	82	113	115	105	123	169	169
r04063	Male							228	228			306	322	184	200	239	249	201	203	282	286	120	128	191	215	195	217	227	231	203	205	186	202	106	122	138	138			82	84	111	119	105	105	169	169
r04066	Male							228	228			304	322	184	184	249	249	201	201	286	286	120	124	179	191	203	217	221	227	203	205	202	202	106	122	138	146			82	82	113	113	105	105	167	169
r04068	Female			305	327	175	191	224	228	171	187	304	304	196	200	249	249	207	219	282	290	124	124	183	227	195	213	221	221	205	205	210	228	106	122	138	166	257	257	82	82	121	125	105	105	171	181
r04069	Female	162	171	305	305	110	110	228	232	171	175	306	306	184	196	239	247	203	207	278	278	124	128	183	219	195	195	207	229	203	211	194	240	106	134	154	154	257	265	82	84	119	121	101	105	169	181
r04073	Male							228	232			306	306	196	200	239	239	211	227	282	282	124	124	179	219	195	201	221	231	205	211	206	206	122	126	138	142			82	82	111	119	101	105	169	171
r04074	Female	162	162	305	305	110	114	228	228	167	171	304	306	184	196	245	249	203	215	282	286	128	134	191	191	195	195	211	211	205	205	186	188	106	122	138	142	257	257	82	82	111	111	101	105	169	181
r04076	Male							224	228			304	306	184	184	247	249	197	215	282	286	124	128	191	195	195	195	231	231	203	205	186	202	106	126	138	166			82	84	113	117	105	105	169	191
r04077	Male							224	228			304	322	184	200	239	239	219	227	286	286	124	124	179	195	195	217	227	229	205	205	186	228			138	166			80	82	111	117	105	111	169	169
r04081	Female	162	162	309	309	110	210	224	228	167	171	304	304	184	184	239	247	211	215	282	282	120	134	183	195	195	195	229	229	203	205	206	210	106	126	154	162	257	265	82	84	117	121	101	105	169	169
r04082	Female	162	165	305	305	110	114	208	236	167	183	304	304	196	200	247	247	193	215	278	282	124	128	179	199	195	201	221	229	203	205	186	202	106	122	154	154	257	257	84	88	113	125	95	105	169	181
r04083	Female	162	165	305	305	122	191	224	228	171	171	304	316	184	184	249	249	211	223	282	282	124	124	191	195	195	195	231	231	205	207	210	224	106	134	142	154	257	257	84	84	113	123	101	105	171	171
r04086	Male	162	162	305	305	122	122	228	240	171	171	304	306	184	184	239	239	211	219	282	282	124	128	183	191	195	199	223	229	203	207	202	206	122	122	138	142	257	257	82	82	97	125	105	105	167	169
r04089	Male							216	236			304	304	184	184	239	239	203	215	282	286	124	124	183	191	195	201	207	231	205	207	202	234	126	126	154	166			82	88	121	123	101	111	169	169
r04092	Female	162	162	305	327	110	110	228	236	175	179	304	322	184	200	239	239	201	203	286	294	120	128	179	191	195	217	227	231	205	205	202	234	122	126	154	154	257	257	80	84	113	119	105	105	167	169
r04094	Male	162	162	305	335	110	110	224	228	171	171	304	306	200	200	239	249	203	223	282	282	120	124	187	191	195	201	229	231	203	205	186	186	106	122	150	154	257	257	82	84	117	123	105	105	169	169
r04095	Female	165	165	305	305	114	210	216	220	179	183	304	306	184	196	239	239	223	227	282	294	124	124	179	195	195	201	221	231	205	205	206	206	106	126	158	162	257	277	80	82	107	117	101	111	169	169
r04096	Male	168	168	305	305	122	183	224	228	171	175	306	306	184	184	239	249	203	215	282	286	124	128	183	211	195	197	221	231	203	205	186	190	106	126	138	166	257	257	82	84	113	113	105	105	169	169
r04098	Female	162	162	327	327	110	122	228	228	167	171	304	304	184	200	239	239	211	227	282	282	124	128	183	219	195	195	221	221	211	211	202	206	122	126	138	150	257	257	82	82	119	123	95	105	169	171
r04099	Female	165	168	305	309	114	114	216	232	171	179	304	306	184	184	247	249	215	223	282	282	124	134	195	215	195	201	231	231	205	205	202	234	126	126	142	162	257	257	82	88	117	123	101	105	169	169
r04101	Male	162	165	305	335	114	187	224	254	183	187	304	306	184	200	239	249	207	211	282	290	120	124	183	191	195	195	207	221	205	207	204	206	106	106	138	158	257	257	82	84	111	113	105	111	169	171
r04103	Male	162	171	305	305	110	187	228	240	171	175	304	306	196	196	239	239	203	223	282	282	124	124	191	191	195	195	231	231	205	207	186	202	118	126	142	154	257	257	82	84	117	123	101	105	169	169
r04104	Female	162	165	309	335	114	114	216	224	163	167	304	306	184	184	239	239	211	215	282	282	134	134	183	195	195	195	229	229	205	205	186	234	106	126	138	162	257	257	82	82	111	117	101	105	169	169
r04106	Male	162	165	305	327	114	191	220	232	183	187	304	306	184	200	239	239	193	207	282	282	124	124	211	223	195	195	221	221	203	205	204	206	106	106	138	138	257	257	82	82	111	121	111	111	169	169
r04107	Male	162	162	305	305			216	224	171	175	304	304	184	196	239	239	211	219	282	282	120	124	183	187	195	195	221	229	203	205	196	204	122	126	138	142			82	84	113	117	105	111	169	169
r04109	Female							220	236			304	304	184	200	245	247	211	227	282	282	128	128	179	183	195	201	229	231	205	205	190	196	126	126	154	158			82	82	113	123	105	105	167	169
r04110	Female	162	168	305	305	114	187	224	228	167	175	300	306	184	196	239	247	219	227	278	282	124	128	183	195	195	195	221	229	203	211	186	202	106	106	158	166	257	257	82	82	113	125	105	105	169	169
r04111	Female											306	322	188	188	245	249	201	201	282	290	124	128	179	219	195	195	217	229	205	205	190	190	122	126	138	142			82	82	117	125	105	105	169	171
r05003	Female	162	171	305	335	110	114	224	228	171	171	304	306	184	200	239	245	203	223	282	282	128	128	191	219	195	195	221	231	203	205	186	186	126	126	150	150	257	257	82	82	121	123	105	105	169	169
r05004	Female	162	162	327	327	114	214	224	236	167	171	304	304	184	200	239	249	219	223	278	282	124	124	187	195	195	199	223	223	203	205	186	186	106	106	138	142	257	257	82	84	113	113	105	105	169	169
r05006	Male	162	165	305	305	110	110	216	224	167	167	304	328	184	200	239	239	203	215	282	282	124	134	183	187	195	201	221	231	205	213	202	234	106	126	150	162	277	277	82	82	113	123	105	105	169	169
r05008	Female							224	228			300	306	184	184	239	247	219	219	282	282	120	128	183	195	195	201	207	231	203	205	202	206	106	122	150	158			82	84	125	125	105	105	169	169
r05012	Male							216	220			304	328	184	184	239	239	215	227	282	294	120	128	187	215			221	229	203	205	196	234	122	122	138	166			82	84	113	125	105	105	169	169
r05014	Male							224	228			306	328	184	200	239	249	203	215	282	286	128	128	183	191	195	195	221	223	203	205	186	186	106	126	138	150			82	84	111	123	105	127	169	171
r05015	Female	162	165	305	327	114	126	220	232	171	175	304	304	184	196	239	247	203	223	278	282	124	124	199	219	195	195	221	221	203	213	190	204	126	126	138	162	265	265	82	84	113	121	105	121	169	169
r05016	Male							216	220			306	316	184	196	239	239	203	223	282	282	128	128	191	195	195	195	221	229	205	213	186	202	106	126	138	150			80	84	113	123	105	105	169	169
r05018	Male	162	162	305	305	110	114	224	240	167	167	304	330	184	196	245	245	211	223	282	290	124	134	183	191	195	197	211	231	205	205	206	232	106	122	138	142	257	257	82	82	97	117	101	105	167	181
r05025	Female	162	171	327	335	114	187	224	224	171	171	304	306	184	184	239	249	203	219	278	282	128	128	187	191	195	195	221	229	203	205	186	186	126	134	150	154	257	277	82	84	113	121	101	105	167	169
r05029	Male	162	162	327	327	122	214	224	228	167	171	304	304	184	200	239	239	203	219	282	286	124	138	195	219	195	201	223	231	203	205	186	218	122	122	142	150	277	277	82	84	109	113	105	105	169	169
r05030	Female	162	165	305	327	126	207	220	228	167	179	304	306	184	184	239	247	203	203	278	282	124	128	183	191	195	201	207	221	205	205	190	194	106	126	138	158	257	257	82	84	119	121	105	105	167	169
r05032	Female	165	168	305	305	110	114	228	232	167	167	304	328	184	196	239	247	211	227	282	282	124	128	179	219	195	201	231	231	205	205	206	206	122	122	138	138	257	265	82	84	113	119	105	105	169	169
r05035	Female	165	168	305	327	207	210	220	236	167	179	304	304	184	184	247	249	193	203	278	282	124	128	175	183	197	199	207	221	205	205	186	196	126	130	146	150	257	257	82	84	115	121	105	105	169	169
r05037	Male	162	162	305	327	210	214	224	236	171	171	304	306	188	200	239	249	219	223	278	282	124	138	187	195	199	199	207	231	205	205	186	186	106	126	150	154	265	265	82	82	111	111	101	105	169	169
r05039	Male							224	224			304	328	184	200	247	249	215	219	278	282	124	128	183	195	195	195	221	223	203	205	186	202	106	126	138	166			82	84	111	121	105	105	169	169
r05041	Female	162	165	305	305	122	126	224	228	167	171	304	304	200	200	239	247	203	211	278	282	128	128	183	183	195	195	231	231	205	207	194	232	122	134	138	158	257	257	82	82	113	123	101	105	167	181
r05042	Male	165	168	327	335	114	114	220	236	167	183	304	330	184	200	247	249	203	223	278	282	124	128	183	195	199	201	207	207	205	205	186	228	122	126	150	158	257	257	82	84	111	121	105	105	169	169
r05044	Female	162	162	305	327	114	210	228	236	167	167	304	306	184	184	239	239	203	203	278	286	124	128	195	195	201	201	231	231	203	205	202	210	126	126	138	142	257	265	82	84	111	123	105	105	181	181
r05046	Male							224	224			306	306	184	184	239	239	219	227	282	282	124	128	183	191	195	195	221	229	203	211	186	206	106	122	138	138			82	82	113	125	105	105	169	169
r05047	Female	165	168	305	307	187	187	224	228	171	175	306	306	184	184	247	247	203	211	282	286	124	124	183	191	189	195	229	231	205	205	186	186	106	106	138	138	257	257	82	82	115	119	105	105	169	169
r05053	Male	162	165	305	327	110	203	224	224	175	179	306	316	184	200	249	249	193	203	282	282	124	124	187	219	201	211	231	231	203	205	202	224	122	126	154	166	257	257	82	82	113	119	105	105	169	169
r05054	Male	165	165	305	305	110	110	228	228	171	175	304	316	184	196	239	239	219	223	282	286	124	128	183	187	195	195	231	231	205	207	210	216	126	134	138	154	257	257	84	84	113	119	101	105	169	171
r05056	Female							224	228			304	306	184	184	247	247	219	227	286	286	120	124	187	191	195	195	231	231	203	203	186	202	118	126	142	166			82	82	117	119	105	105	169	169
r05057	Male	162	165	305	335	110	187	224	224	171	175	306	306	184	184	247	249	197	203	282	286	124	128	183	195	195	195	229	231	205	205	186	186	122	126	138	154	257	257	82	84	119	119	105	105	169	169
r05058	Male	165	168	305	327	207	210	220	236	167	179	304	304	184	184	247	249	193	203	278	282	124	128	175	183	197	199	207	221	205	205	186	196	126	130	146	150	257	257	82	84	115	121	105	105	169	169
r05061	Male	162	168	305	305	126	218	220	228	171	175	304	306	184	184	239	247	203	211	278	286	124	124	183	191	195	195	221	229	205	211	206	232	106	106	138	146	257	257	82	84	123	123	111	111	167	169
r05062	Female	162	165	305	309	114	210	228	254	167	179	304	330	184	184	239	247	211	215	282	290	124	124	183	195	195	195	229	229	203	205	206	210	106	106	134	162	257	257	82	82	117	125	101	105	169	169
r05064	Male							216	232			304	306	184	184	239	239	203	215	278	282	120	124	191	215	195	223	207	227	205	205	202	234	122	122	142	166			82	82	113	119	105	105	169	169
r05065	Male	162	162	305	335	114	183	224	232	167	183	304	306	184	200	239	239	211	227	282	282	124	128	195	219	195	195	221	229	205	211	206	206	122	126	138	142	265	265	82	84	111	119	101	105	169	171
r05067	Female	168	171	305	305	110	183	224	224	171	171	304	306	184	184	239	249	219	223	282	286	124	128	179	219	189	201	229	231	203	205	186	186	126	134	150	154	257	277	82	82	117	117	105	105	167	169
r05069	Female	165	168	305	327	110	187	224	240	167	171	304	306	184	184	239	249	215	227	282	282	124	124	191	191	195	201	207	229	203	205	186	202	106	122	138	158	257	277	82	84	97	113	105	105	171	171
r05070	Female							228	236			304	322	184	184	239	249	201	201	286	294	124	128	191	211	195	217	221	227	205	205	186	202	106	122	154	154			80	84	113	113	105	105	169	191
r05073	Male							228	228			322	322	184	200	239	249	201	201	286	286	120	124	195	195	195	207	221	231	203	205	202	202	106	126	154	154			80	82	113	113	105	111	167	169
r05075	Male	165	165	309	335	114	191	224	228	171	175	304	306	184	184	239	247	207	223	282	286	124	128	191	211	195	197	221	231	205	207	186	202	106	126	142	166	257	257	80	84	111	113	105	105	169	169
r05077	Female	165	165	309	335	114	191	224	228	171	175	306	306	184	184	247	247	207	223	282	286	124	128	191	211	195	197	221	231	205	207	186	202	106	126	142	166	257	257	80	84	113	113	105	105	169	169
r05078	Male	165	168	305	305	183	203	216	228	167	171	324	328	184	184	239	239	203	207	282	282	124	128	179	215	201	223	207	231	205	205	186	234	122	126	142	166	257	277	82	84	113	117	105	115	169	169
r05080	Female	162	162	305	305	114	207	224	228	167	175	300	306	184	196	239	247	219	219	282	290	124	124	183	195	195	195	221	229	205	211	202	206	106	122	138	150	257	257	82	82	113	125	105	105	169	169
r05082	Female	165	171	305	305	122	126	224	232	171	175	304	306	184	196	239	247	207	227	278	282	120	124	183	187	195	195	217	231	203	207	190	216	106	130	154	158	257	265	82	84	119	121	105	121	171	181
r05083	Male	162	162	305	305	114	122	228	228	175	179	304	306	184	200	239	247	203	203	278	282	124	128	183	219	195	195	231	231	203	205	202	232	106	122	142	146	257	257	82	84	113	123	101	105	169	181
r05086	Male							224	224			304	304	184	200	239	249	203	219	282	282	124	124	187	191	189	201	211	231	205	207	186	186	122	126	150	150			82	82	111	117	105	105	169	169
r05090	Male							224	228			306	306	184	184	247	247	203	215	286	286	128	128	191	195	195	195	231	231	203	203	186	202	106	126	142	166			82	84	113	113	105	105	169	169
r05092	Female	162	165	305	305	110	191	216	232	171	171	304	304	184	184	239	249	203	207	282	282	124	128	191	227	195	223	207	229	205	205	186	234	122	126	142	166	257	277	82	84	113	117	105	105	167	169
r05097	Female	162	165	305	309	114	195	224	228	167	179	304	304	184	196	239	247	215	219	282	282	124	134	183	215	195	201	221	231	205	205	204	210	106	106	154	162	257	265	82	88	117	121	105	105	169	169
r05101	Female	162	165	305	335	110	187	232	232	167	171	304	304	184	196	247	247	193	227	282	282	124	124	179	179	201	211	219	231	205	211	186	234	106	122	154	154	257	257	80	82	113	121	105	123	169	181
r05102	Male							228	228			306	322	184	184	249	249	201	203	282	286	124	128	195	215	195	207	221	231	203	203	186	202	106	126	138	166			82	84	113	121	105	111	169	169
r05103	Female	162	162	305	335	110	110	224	228	171	171	306	306	200	200	239	247	203	211	278	286	124	124	183	195	195	211	229	231	203	205	204	206	118	122	138	158	257	257	82	84	111	125	105	105	169	169
r05106	Female							228	228			304	304	200	200	239	247	203	211	282	286	124	128	183	183	195	195	231	231	205	207	198	232	106	122	146	158			82	84	113	113	105	111	167	169
r06001	Male	162	162	305	335	110	226	224	228	171	179	304	322	184	200	239	249	203	223	282	282	124	124	179	191	195	201	227	231	205	205	202	206	126	126	154	162	257	257	82	82	117	121	105	111	169	171
r06002	Male	162	162	305	305	183	226	224	228	167	171	304	304	184	200	239	239	203	211	282	282	124	124	211	219	201	217	221	229	203	205	202	224	126	126	150	150	257	257	82	84	97	123	105	105	169	169
r06003	Male	162	165	305	335	114	210	224	232	171	171	304	304	184	184	239	239	193	203	282	282	124	128	219	223	201	203	229	231	203	213	186	206	122	126	138	154	257	257	82	82	117	123	101	111	167	169
r06004	Female	162	165	327	335	114	122	224	228	167	179	304	304	184	184	239	239	207	211	282	282	124	128	179	227	201	205	231	231	205	205	186	206	106	122	138	150	257	277	80	84	123	125	105	105	169	169
r06005	Female	165	168	305	335	191	226	224	228	175	179	304	316	184	200	239	239	215	223	286	294	124	124	191	195	195	197	221	229	205	205	202	216	126	134	150	150	265	277	82	84	123	123	105	105	167	169
r06006	Male	165	171	305	335	195	203	216	216	171	175	304	304	184	184	239	249	201	215	282	282	124	128	191	227	207	213	221	221	203	205	202	234	122	126	154	166	257	257	84	84	113	125	105	105	169	169
r06007	Male	162	171	305	327	110	110	220	228	175	187	304	304	184	196	239	239	211	219	282	282	124	128	183	183	195	195	221	229	203	205	196	204	106	122	138	142	257	257	82	84	113	117	105	111	169	171
r06008	Female							216	224			304	304	184	200	239	249	207	219	282	282	124	128	179	211	195	195	221	229	205	205	220	228	106	106	138	150			80	84	111	117	105	111	169	179
r06009	Female	162	162	305	305	114	114	216	228	171	175	304	304	184	184	239	239	203	219	282	286	124	124	183	187	195	195	221	229	205	205	204	232	122	134	146	154	257	257	82	84	113	113	105	105	167	167
r06010	Female							232	236			304	306	184	184	239	239	193	219	278	278	124	138	179	179	211	211	231	231	203	203	186	186	106	122	138	154			82	82	113	113	105	105	167	169
r06011	Male	165	168	305	305	187	191	224	228	171	175	306	306	184	184	239	247	203	215	282	286	120	124	183	191	195	195	231	231	203	207	186	224	106	106	142	166	257	257	84	84	113	113	105	105	169	169
r06012	Female	162	162	305	305	114	218	224	240	167	171	306	306	184	196	239	239	203	227	282	282	120	128	219	223	195	201	207	229	203	205	186	186	106	106	142	142	257	265	82	82	123	125	105	105	169	169
r06015	Female	162	165	305	305	114	195	216	236	171	179	304	320	184	184	239	239	193	215	282	290	124	124	195	215	195	201	229	231	205	205	202	210	106	126	154	166	257	257	82	82	117	123	101	111	169	169
r06016	Male											306	318	192	196	239	249	203	223	282	286	124	128	187	187	195	195	229	231	205	213	186	202	126	126	142	142			80	84	113	123	101	105	169	169
r06017	Male	162	165	305	335	110	195	220	254	171	171	304	328	184	200	239	239	193	211	282	290	120	124	191	215	195	207	221	229	203	205	196	202	122	126	138	158	257	257	82	82	111	123	105	105	169	169
r06018	Male	168	168	305	309	110	218	228	236	167	171	306	328	184	200	239	249	219	223	282	282	124	124	179	215	195	197	221	221	205	205	202	202	106	122	142	150	265	265	82	82	97	121	105	111	169	169
r06019	Male											306	306	184	184	239	239	203	223	282	282	128	128	187	195	195	195	221	231	205	205	186	202	126	126	142	142			84	84	123	123	105	105	169	169
r06021	Male	162	165	305	305	114	210	236	236	167	183	304	304	184	200	239	249	193	203	278	282	128	128	183	195	199	201	207	207	205	205	186	196	126	130	150	150	257	257	82	84	119	121	105	105	169	171
r06022	Female							224	236			304	306	184	184	239	245	219	227	282	282	124	124	179	191	195	195	219	221	205	205	186	186	122	122	138	154			80	82	117	127	105	121	169	169
r06023	Female	162	168	305	309	110	218	232	236	167	179	304	304	184	200	245	249	193	219	286	290	124	124	179	215	195	195	221	221	205	213	204	224	106	122	138	150	257	277	82	82	117	121	105	111	169	169
r06026	Male	162	165	309	309	110	114	216	228	167	171	304	304	184	184	239	247	215	215	282	282	134	134	183	191	195	195	229	229	205	205	234	234	106	126	166	166	257	257	82	88	121	123	105	111	169	169
r06027	Male	162	165	305	335	110	210	216	224	167	167	304	328	184	200	239	247	203	215	282	294	124	134	183	187	195	201	229	231	203	205	202	234	106	106	142	166	277	277	82	88	113	123	101	101	169	169
r06028	Male							228	240			304	306	184	184	239	247	211	219	282	282	128	128	183	219	195	195	221	223	203	211	186	218	126	130	138	142			82	82	97	125	105	105	169	169
r06030	Male	162	165	305	335	110	114	228	232	167	183	304	306	184	196	247	249	211	227	282	282	124	124	179	219	195	201	207	229	203	205	206	206	122	126	142	142	265	265	82	82	119	121	105	105	169	169
r06031	Male	162	162	305	335	114	218	224	224	171	171	304	306	184	184	239	239	223	223	278	282	124	128	195	219	195	201	223	229	203	203	186	228	122	126	138	154	265	2654	82	82	111	117	101	105	169	169
r06033	Male	162	168	335	335	114	114	224	236	167	171	304	306	196	196	239	245	193	211	282	282	124	134	191	191	195	201	207	231	203	205	186	204	106	106	138	142	257	257	82	84	97	129	101	105	169	169
r06036	Female	162	162	327	335	114	114	224	236	167	171	304	304	200	200	239	249	203	219	278	282	128	128	187	195	195	201	221	229	203	211	186	186	106	126	150	150	257	277	82	82	113	121	105	105	169	169
r06037	Male							224	224			304	304	184	200	239	249	203	219	282	286	124	124	179	195	195	195	221	221	205	205	186	228	106	126	142	142					111	125	105	105	169	171
r06039	Female	168	168	305	327	110	114	224	232	167	175	304	328	184	196	239	249	203	223	282	282	124	124	187	199	195	195	217	229	203	203	204	240	122	126	154	162	265	265	84	84	113	121	105	121	169	171
r06043	Male							228	236			304	330	184	184	239	247	223	227	278	286	124	128	183	199	195	201	221	223	203	213	186	202	106	126	138	150			80	82	111	123	101	105	169	169
r06044	Female							236	236			304	306	184	200	239	249	203	203	278	282	124	124	187	187	195	197	211	221	205	205	186	194	126	126	138	158			84	84	111	119	105	105	169	169
r06047	Male							224	224			304	328	184	184	239	239	203	211	282	286	124	124	179	179	195	195	211	221	203	205	202	228	106	118	138	166			82	82	111	121	101	105	167	169
r06048	Female	162	162	305	335	207	218	236	240	175	179	306	306	200	200	247	249	203	219	278	282	124	128	187	191	195	195	211	229	205	205	186	190	106	126	158	158	257	265	84	84	97	113	105	105	171	171
r06049	Female	162	162	327	335	210	218	224	228	167	171	304	306	184	200	239	249	201	227	278	286	128	128	183	183	195	195	221	229	203	205	186	202	126	126	138	166	257	257	82	84	111	121	105	127	169	171
r06050	Female	162	165	305	305	114	191	228	240	179	183	304	306	196	200	239	245	223	223	282	294	124	124	179	211	195	195	211	221	203	205	232	234	106	126	138	138	257	277	80	82	111	117	101	105	169	169
r06051	Female							224	228			306	306	184	200	239	247	211	227	282	282	124	124	191	219	195	195	221	229	211	211	206	206	106	126	138	142			84	84	111	119	101	105	169	171
r06052	Male	165	168	327	327	114	114	220	220	183	183	304	306	184	200	247	249	203	219	278	286	124	128	183	191	199	201	207	207	205	205	186	198	126	130	150	158	257	257	82	84	111	121	105	111	169	169
r06053	Male							220	220			304	322	184	200	239	249	203	207	278	282	124	128	183	187	195	201	207	221	205	205	186	194	126	130	138	158			80	84	121	125	105	111	169	169
r06054	Female	162	162	305	335	203	210	220	240	179	187	304	304	184	196	239	249	207	215	282	282	124	128	191	223	195	203	211	231	205	213	186	206	106	122	138	142	257	257	82	84	111	117	101	111	169	181
r06055	Female	168	168	305	335	110	114	224	228	167	183	304	306	184	200	239	239	215	227	282	282	124	128	179	183	195	201	207	221	203	211	186	206	122	122	138	138	257	265	82	82	113	119	101	105	169	171
r06058	Female	162	162	305	305	110	114	224	228	171	171	304	322	184	184	239	247	203	211	282	282	124	124	179	211	201	201	221	231	205	207	186	222	122	126	150	154	257	277	82	82	117	125	105	105	169	169
r06060	Male	162	162	305	305	110	218	224	224	171	179	304	304	184	200	239	239	203	223	278	282	124	138	187	219	195	207	221	229	203	205	186	218	122	122	142	154	257	257	82	84	111	121	101	105	169	169
r06062	Male							224	228			306	306	184	184	249	249	211	227	282	282	124	124	187	199	201	203	211	231	205	205	186	186	106	126	154	154			82	82	111	121	101	105	169	169
r06063	Male	162	162	305	305	110	210	224	224	171	171	304	306	184	200	239	249	203	227	282	294	124	128	195	219	199	201	229	231	203	205	186	186	106	122	142	150	277	277	84	84	111	121	101	105	167	167
r06064	Female	162	162	309	335	110	195	224	224	167	179	304	330	184	200	239	239	203	211	282	282	124	124	183	191	195	195	221	221	203	205	186	202	106	106	142	154	257	277	82	82	117	121	105	127	169	169
r06065	Male	162	162	327	335	110	195	220	224	167	171	304	328	184	184	239	245	193	203	282	286	120	124	191	191	195	201	221	231	205	213	202	204	106	106	138	142	257	257	82	82	121	121	105	127	169	169
r06066	Male							228	236			304	304	184	200	247	247	203	227	278	286	124	128	183	195	197	197	235	235	209	209	202	210	126	126	138	162			82	82	121	123	105	105
r06069	Female							220	220			306	322	184	184	249	249	203	223	282	282	124	124	187	191	195	195	221	229	205	213	202	210	106	126	142	154			82	82	97	119	105	105	169	171
r06070	Male							224	228			322	322	200	200	239	249	201	203	282	282	124	128	195	211	195	217	227	229	205	205	186	202			142	150			82	82	111	111	101	111	169	169
r06071	Male	162	162	305	305	114	122	224	232	167	171	304	304	184	184	239	247	203	211	278	286	124	138	183	183	195	195	221	231	203	205	210	232	106	122	146	154	257	257	82	82	123	123	101	111	167	167
r06072	Female	162	162	305	305	195	218	224	224	171	175	304	306	184	184	249	249	219	227	278	282	128	128	183	183	195	195	221	229	205	205	186	202	106	106	138	166	257	257	82	82	117	121	105	111	169	171
r06073	Male	162	162	305	305	110	218	224	228	167	171	304	330	184	200	249	249	203	223	278	282	124	124	179	219	195	197	223	229	203	205	186	228	122	126	142	154	257	257	82	82	121	121	105	105	167	167
r06074	Male	168	168	305	305	122	187	224	228	175	175	304	306	184	184	247	247	215	227	286	286	124	128	183	183	195	201	229	231	203	205	186	198	118	126	138	166	257	257	82	82			105	105	169	169
r06076	Female	165	165	305	335	122	191	224	228	171	171	306	316	184	184	247	249	215	219	282	286	124	128	191	191	195	195	221	231	203	205	186	202	106	118	138	142	257	257	84	84	113	113	105	105	169	171
r06077	Female	162	162	305	335	110	122	224	228	167	171	304	304	184	188	239	239	203	203	282	286	128	138	187	187	201	201	229	231	203	205	186	234	122	126	142	154	277	277	82	82	109	121	105	105	169	169
r06079	Male	162	168	305	305	110	187	228	228	167	167	306	306	184	196	239	247	215	219	278	282	124	128	183	183	195	201	207	229	203	203	202	206	106	122	138	138	257	257	82	82	113	125	105	105	169	169
r06080	Male							228	228			304	322	184	200	239	249	201	203	282	286	120	128	195	195	195	217	227	231	205	205	202	202	106	126	138	146			80	82	111	113	105	111	167	169
r06081	Female	162	165	305	327	191	203	216	228	167	171	304	316	184	196	247	249	211	223	286	286	124	124	191	191	195	201	221	231	205	205	186	206	106	122	134	142	257	257	82	84	113	125	105	127	169	171
r06082	Female							224	228			304	322	184	184	239	249	203	227	282	282	120	124	191	195	195	201	207	229	205	205	186	202	122	130	138	154			82	84	113	113	105	105	169	169
r06083	Female	162	162	305	309	114	195	224	228	167	179	304	304	184	196	239	239	193	215	282	282	124	124	191	195	195	195	229	229	203	205	204	210	106	106	138	166	257	257	82	82	121	123	101	105	169	169
r06086	Female	162	165	305	305	203	210	224	240	167	179	304	304	184	196	239	249	215	227	282	294	124	134	179	191	195	211	211	231	203	205	186	206	106	126	138	158	257	277	82	82	111	117	101	101	169	181
r06088	Male	162	162	305	305	114	122	224	224	167	179	304	322	184	184	239	249	223	227	282	282	124	128	179	187	195	201	221	229	203	205	186	186	126	130	138	154	277	277	82	84	113	117	101	105	167	171
r06089	Male	162	162	309	335	110	114	220	224	167	171	304	322	184	184	249	249	211	223	282	282	124	128	191	219	199	201	211	221	205	207	202	204	122	126	138	150	257	277	82	84	111	113	101	105	169	171
r06090	Female	162	171	305	309	122	122	224	224	167	171	306	312	184	184	239	249	211	223	282	282	124	124	187	191	189	195	207	231	205	205	186	210	130	134	138	150	257	277	82	82	113	121	101	101	169	169
r06093	Male	162	171	305	305	122	126	224	232	175	175	304	304	184	196	239	247	203	211	278	278	120	128	183	187	195	195	211	217	203	205	190	194	106	126	154	158	257	257	82	86	119	121	105	121	169	181
r06095	Female	162	162	309	335	110	122	224	228	171	171	306	322	184	184	245	249	203	223	282	282	124	128	191	191	195	201	207	229	203	205	186	202	126	126	138	138	257	257	82	82	113	121	101	105	169	171
r06097	Female	162	171	309	335	110	207	224	228	167	171	306	306	184	184	239	249	203	211	278	282	124	124	191	191	189	195	221	231	205	205	186	186	130	134	154	154	257	257	82	84	113	113	95	101	169	171
r06098	Male	162	162	309	327	110	122	224	228	167	167	304	306	200	200	239	247	215	227	282	282	124	128	183	191	195	195	207	221	205	211	202	206	122	122	142	150	257	257	82	82	113	123	95	105	169	171
r06099	Female	162	162	305	309	110	122	220	220	167	171	304	322	184	184	239	249	219	223	282	286	124	124	183	191	195	195	207	229	205	205	186	196	126	130	138	154	257	257	78	82	111	113	105	105	169	169
r06102	Male							224	228					184	184	239	239			282	282	128	128	191	191	195	195	221	231	203	211	190	234	106	134					82	84			95	105	169	169
r06103	Female	162	165	305	305	110	191	216	228	171	175	304	306	184	184	239	239	201	215	278	282	128	128	191	215	195	213	221	227	205	205	202	204	106	126	138	166	257	257	82	84	119	125	105	115	167	169
r06104	Female							224	228			328	328	184	196	239	247	211	227	282	282	124	128	183	219	195	195	217	229	203	207	190	216	106	126	158	162			84	84	119	121	105	105	169	171
r06105	Male	162	162	305	305	114	126	224	228	167	171	306	306	184	188	239	239	223	227	282	282	124	128	191	219	195	195	221	231	205	211	202	202	106	126	154	154	257	257	82	84	113	123	101	101	169	171
r06108	Male	162	162	309	327	110	122	224	224	167	171	304	322	184	200	239	249	219	223	282	282	124	124	187	187	195	201	221	229	203	205	186	204	126	130	138	150	257	257	82	82	111	113	101	105	169	171
r06109	Female							224	224			304	306	184	184	249	249	203	219	282	286	124	124	191	219	195	201	221	229	203	205	186	202	126	126	138	154			82	82	111	113	105	105
r06110	Male	162	165	305	305	114	114	236	236	167	167	304	304	184	184	239	249	193	201	282	282	128	128	175	187	197	201	207	221	205	205	194	196	126	130	146	150	257	257	82	84	113	115	105	105	169	169
r06112	Female	165	168	305	335	110	122	208	232	167	183	304	304	196	200	239	239	193	215	282	290	128	138	179	199	195	195	221	229	203	211	186	202	106	122	154	158	257	257	80	88	113	121	105	105	167	181
r06113	Female	162	162	305	309	183	187	220	232	167	179	304	306	184	184	239	249	193	227	282	286	124	124	183	195	195	195	221	229	205	211	186	234	126	134	150	158	257	265	82	88	123	125	101	105	169	169
r06115	Male	162	162	305	307	114	122	224	228	167	175	304	304	184	200	239	239	203	211	282	282	124	128	183	183	195	195	231	231	205	205	198	198	106	134	158	158	257	257	82	84	113	117	101	105	167	181
r06118	Male	162	162	305	335	110	110	224	228	171	171	304	332	184	184	245	249	211	223	282	290	124	128	183	187	195	197	229	231	205	207	186	202	122	122	154	158	257	257	82	84	121	121	105	105	167	167
r06120	Female	162	162	305	335	122	187	224	224	171	171	304	322	184	184	239	249	203	223	282	282	124	128	187	191	189	195	207	231	205	205	186	186	122	126	138	154	257	277	82	82	113	113	101	105	169	169
r06121	Male	165	165	305	309	126	191	228	228	167	171	304	306	184	184	239	249	211	219	282	286	124	128	191	219	195	195	227	231	205	207	206	224	122	134	142	158	257	257	84	84	113	117	105	105	167	171
r07001	Female	162	165	305	305	191	210	220	228	175	179	306	324	184	200	239	247	219	227	282	286	124	124	183	195	195	201	221	229	205	205	186	186	126	126	138	142	265	265	82	84	117	119	105	105	169	169
r07004	Female			305	305	110	110	224	228	171	179	304	316	184	184	239	239	211	219	286	294	124	128	179	183	195	197	229	231	205	207	204	216	126	126	138	150	265	277	82	84	111	119	105	105	167	169
r07006	Male	162	171	335	335	114	187	216	224	171	175	306	312	200	200	239	249	201	211	282	282	124	128	183	191	201	201	229	229	203	203	210	210	134	134	142	154	257	257	80	82	117	117	95	105	169	169
r07007	Female	162	165	305	305	110	110	224	228	171	171	304	316	184	184	239	239	223	227	282	282	124	128	191	219	195	195	221	231	203	205	186	216	122	134	142	150	257	265	84	84	117	123	105	105	169	169
r07008	Female							220	236			304	304	184	200	247	249	203	203	278	282	124	128	183	187	197	201	207	221	205	205	186	194	126	126	158	158			80	84	121	121	105	111	169	169
r07009	Female	162	165	305	307	110	199	224	228	167	167	306	306	200	200	239	247	207	223	282	294	124	128	187	227	195	195	221	229	205	205	190	204	122	122	138	158	257	265	84	84	111	113	105	105	169	171
r07011	Female							224	228			306	306	184	184	247	249	203	207	282	286	124	124	183	191	189	189	229	231	203	205	188	216	106	122	138	166			84	84	115	119	105	105	169	181
r07012	Male	162	165	305	307	126	191	216	228	167	175	304	304	184	184	239	239	203	215	282	282	124	124	183	187	195	195	231	231	205	207	198	216	106	134	138	158	257	257	82	84	113	113	105	111	169	169
r07013	Female	162	162	305	335	110	114	224	228	171	171	304	304	184	200	239	249	203	223	282	286	124	124	187	219	189	195	207	231	205	205	186	186	130	134	138	154	257	257	82	84	113	113	105	105	169	169
r07014	Female							216	254			304	328	184	200	245	247	207	215	282	290	128	128	187	191	195	207	221	229	203	205	190	232	126	126	154	158			82	84	111	123	105	111	169	171
r07015	Male	162	168	305	335	191	226	224	228	171	171	304	306	184	184	239	249	219	223	282	294	124	128	187	191	195	197	221	229	205	205	186	216	126	126	150	150	277	277	82	84	119	123	105	105	169	169
r07016	Female	162	162	335	335	110	114	216	224	179	179	304	322	184	200	239	249	211	223	282	282	124	124	179	191	201	203	221	231	205	213	202	206	122	126	150	162	257	277	82	84	97	117	105	111	169	171
r07017	Male	162	168	305	305	114	210	220	220	167	183	304	304	184	184	239	239	203	223	278	278	124	128	187	195	197	201	221	231	205	205	194	196	126	130	150	158	257	257	82	84	115	121	105	105	169	171
r07018	Male	162	162	327	327	114	210	220	220	167	167	304	330	184	200	239	247	203	223	282	286	128	128	183	191	197	197	221	221	205	205	196	198	126	130	150	150	257	257	84	84	111	115	105	105	169	169
r07020	Female	162	168	305	305	114	218	220	220	167	171	304	304	184	196	249	249	203	203	278	282	124	128	175	195	195	201	229	231	205	205	186	196	106	126	146	162	257	265	82	82	97	113	105	105	169	171
r07021	Male	162	171	335	335	114	114	224	224	167	179	304	304	184	184	239	239	193	211	282	286	124	128	219	223	201	203	231	231	205	213	202	210	122	126	138	150	257	257	82	82	117	121	105	111	169	169
r07022	Female							228	236			304	306	184	200	239	239	201	211	282	282	128	128	179	191	195	195	221	231	205	211	186	206	106	122	138	154			82	84	113	113	105	105	169	191
r07023	Male	162	165	305	335	110	110	224	228	167	175	306	306	184	196	239	247	203	207	278	286	124	128	179	195	195	211	221	231	203	205	204	206	122	130	158	158	257	257	82	84	125	125	101	105	169	181
r07025	Male							224	232			304	304	184	196	245	247	211	223	282	290	124	124	187	191	195	195	229	231	205	205	186	210	106	126	138	138			82	82	97	129	101	105	169	169
r07026	Female							216	224			312	312	200	200	239	239	201	203	282	286	120	128	191	191	195	201	221	229	203	203	186	186	126	134	138	154			80	84	117	125	105	105
r07027	Male	162	165	305	335	114	114	220	240	167	179	306	306	184	196	239	245	203	223	282	286	124	124	191	211	195	195	211	221	205	205	232	234	106	126	142	162	257	257	82	84	107	111	101	105	167	181
r07029	Male	162	162	305	327	114	114	224	236	171	171	304	304	184	200	249	249	203	231	278	282	128	128	187	187	195	201	207	229	203	205	186	186	106	122	138	150	257	257	82	84	113	121	105	105	167	169
r07030	Male	162	162	327	335			224	228	171	171	304	306	184	188	239	249	203	223	282	286	128	138	179	187	195	207	221	229	203	205	186	218	106	122	142	154	257	257	82	84	97	117	105	105	167	169
r07033	Male	162	165	305	305	114	126	216	228	167	167	304	304	184	196	239	245	203	223	282	294	124	124	179	191	195	211	211	231	203	205	186	206	106	126	138	142	257	257	82	82	111	113	101	101	169	169
r07034	Male							224	228			304	306	184	200	239	239	211	215	282	286	124	128	179	183	195	201	221	229	203	205	198	202			146	150			82	82	119	123	101	105
r07036	Female							216	224			304	322	184	184	247	247	203	215	282	294	124	124	183	215	195	201	229	231	205	205	210	234	106	106	162	166			88	88	117	117	101	105	169	169
r07038	Male	162	162	305	335	122	187	224	224	171	171	306	312	184	200	239	249	203	211	282	286	124	128	187	187	195	195	221	229	205	205	186	202	126	126	154	154	277	277	82	82	113	121	101	105	169	171
r07041	Male	162	162	305	305	203	218	228	240	167	171	306	306	196	200	239	239	207	215	282	294	124	128	187	195	195	217	221	221	205	205	206	210	122	126	150	158	265	265	82	84	97	111	105	105	171	181
r07042	Female	162	162	305	305	110	203	228	240	167	171	306	328	196	200	239	239	211	215	278	294	124	128	195	195	195	195	229	231	205	205	186	204	106	130	158	158	257	265	82	84	111	123	105	105	169	181
r07043	Female	162	165	305	335	114	210	224	228	179	179	304	322	184	200	239	247	203	215	282	294	124	134	187	195	195	195	221	229	205	213	186	234	106	126	150	162	257	257	82	88	117	123	101	105	169	169
r07047	Male	168	168	305	305	110	114	220	224	171	171	312	316	184	200	239	239	223	223	282	286	124	128	179	191	195	201	229	231	205	207	186	216	122	126	138	142	277	277	82	84	117	123	105	105	169	169
r07048	Male	162	171	309	335	122	207	220	224	167	171	304	322	184	184	239	249	203	211	282	286	124	124	187	187	195	195	221	229	205	205	186	202	126	134	150	154	257	257	82	84	113	121	101	101	171	181
r07055	Female	162	162	305	335	114	175	220	236	167	183	304	330	184	200	239	249	203	203	278	278	124	128	183	195	197	201	211	231	205	205	186	194	126	130	138	146	257	257	82	84	113	119	105	105	169	171
r07056	Male	162	165	305	335	126	203	224	228	167	175	304	328	184	196	239	249	203	211	282	282	124	124	187	219	195	195	217	229	203	203	190	204	126	126	154	162	257	257	82	86	113	121	111	121	169	171
r07057	Female			305	335	110	110	224	228	171	171	304	306	184	184	239	249	223	223	278	282	128	128	195	219	195	195	223	229	203	205	186	228	122	126	154	154	265	277	82	82	97	121	105	105	167	169
r07058	Female	162	162	305	335	195	218	224	224	171	175	306	328	184	200	249	249	223	227	278	286	128	128	183	199	195	201	221	229	205	213	186	186	106	106	138	150	257	257	82	82	113	123	101	105	169	171
r07060	Female	162	165	305	327	114	114	228	232	171	179	304	306	196	196	239	249	207	223	282	282	124	128	191	191	195	203	211	231	205	213	186	206	106	106	142	142	257	257	82	82	97	117	101	105	169	181
r07064	Male	162	162	305	305	122	126	224	232	167	171	304	304	184	200	239	247	211	211	282	286	124	128	183	183	195	195	221	231	205	207	198	210	106	134	138	146	257	257	82	84	117	123	105	105	167	169
r07065	Female							224	228			304	306	184	184	239	249	223	227	282	282	124	124	191	219	195	201	207	229	203	205	186	186	126	130	142	154			82	84	113	117	105	105	167	171
r07066	Female	162	165	305	309	110	203	224	228	171	171	306	316	184	196	239	247	211	219	286	286	128	128	191	191	195	201	221	231	205	205	204	224	122	134	134	142	257	257	82	84	113	125	105	127	169	169
r07067	Female	162	162	305	309	114	114	216	224	167	167	304	304	184	196	239	245	215	219	282	290	124	134	183	215	195	195	221	229	205	205	204	210	106	106	138	166	257	265	82	88	121	123	101	105	169	169
r07069	Female	162	168	305	309	114	195	216	228	167	167	306	330	184	184	247	249	215	223	282	290	124	124	215	215	195	197	221	229	205	205	202	204	106	122	142	162	257	265	82	82	97	125	101	111	169	169
r07071	Male	162	165	305	305	191	191	228	240	167	183	306	306	184	200	239	249	215	227	282	282	124	124	179	211	195	211	211	231	203	205	232	234	106	106	138	142	277	277	82	82	97	111	101	111	169	181
r07072	Female	162	162	305	305	114	114	216	224	171	179	304	306	188	200	239	239	223	227	282	294	124	124	187	187	201	201	229	231	203	205	186	186	126	126	154	154	277	277	82	84	111	121	105	105	169	169
r07073	Female							224	224			304	304	184	188	239	249	203	203	282	294	124	128	187	219	201	207	221	229	203	203	186	218	126	126	142	154			82	82	111	117	101	105	167	169
r07076	Female	162	165	305	327	110	195	224	228	175	183	322	328	196	200	239	249	201	211	282	286	124	124	179	195	195	207	221	229	203	205	202	234	122	126	138	138	257	277	80	82	111	121	105	111	169	169
r07078	Male							216	228			304	304	184	200	247	247	215	219	282	282	124	124	183	187	195	195	221	229	203	205	204	234	106	126	150	162			82	88	117	125	101	105	169	169
r07080	Male			305	335			220	224	171	171	304	306	184	200	249	249	203	223	282	282	120	124	187	195	195	195	221	229	205	205	186	186	106	130	154	154			82	84	113	117	101	105	169	169
r07081	Male	162	162	305	327	114	195	228	228	171	175	306	322	184	184	239	249	201	215	282	286	124	128	183	191	201	217	207	227	203	205	202	206	122	122	138	138	257	257	80	82	111	113	105	105	169	169
r07082	Female	162	168	305	335	114	114	220	236	183	183	304	306	184	200	247	249	203	219	278	282	124	128	183	195	197	201	207	211	205	205	194	198	126	130	150	150	257	257	82	84	111	121	105	105	169	169
r07083	Male	162	162	309	327	110	114	220	220	167	167	304	306	184	184	239	249	211	223	282	286	124	128	191	199	195	201	211	221	205	207	186	204	122	130	138	150	277	277	82	82	113	117	101	105	169	169
r07084	Female	162	162	327	335	110	110	216	224	167	171	304	306	184	188	239	239	203	203	282	286	128	138	187	219	201	201	229	231	203	205	186	234	122	122	138	154	277	277	82	84	109	117	105	111	169	169
r07085	Male							224	228			306	306	184	184			215	223	282	282	128	128			195	197	221	221	205	205	202	224			142	166			84	84	113	113	105	105
r07086	Female							228	232			304	304	200	200	239	239	211	211	282	282	124	128	183	183	195	195	221	231	205	205	198	210	106	106	154	158			82	82	113	123	105	111	167	167
r07087	Female	162	165	305	305	122	187	224	228	175	175	304	306	184	200	239	249	197	203	282	286	120	124	183	195	195	195	231	231	203	205	186	202	126	126	142	166	277	277	82	84	117	117	105	105	169	169
r07089	Male	162	171	305	327	110	114	224	228	171	171	304	328	196	196	239	247	207	223	278	282	120	124	187	219	195	195	217	231	203	207	208	240	106	122	138	162	257	257	82	82	121	121	105	121	169	169
r07092	Male	162	165	305	305	187	195	224	254	171	179	304	328	200	200	239	247	211	219	286	290	124	128	187	191	195	195	221	229	203	205	190	216	126	134	142	154	257	257	82	82	123	123	105	111	169	169
r07093	Female	162	168	305	309	183	218	228	236	167	171	304	306	184	184	247	247	203	227	278	278	124	128	179	191	195	201	223	231	203	203	186	210	126	126	142	166	257	265	82	84	121	123	105	105	169	169
r07095	Male	162	162	305	305	114	122	220	224	171	171	304	306	184	184	245	249	203	203	282	282	124	128	191	191	195	195	207	231	205	205	186	186	122	130	138	138	257	257	82	84	113	123	105	111	169	171
r07098	Female	162	168	305	305	122	187	228	228	171	175	304	306	184	184	247	249	215	227	286	286	128	134	183	191	195	195	221	231	205	211	186	218	106	126	142	166	257	257	82	82	119	125	105	105	167	169
r07099	Male	165	165	305	305	110	126	224	228	175	175	304	304	196	196	239	239	203	227	278	282	120	120	187	199	195	195	217	217	203	203	190	190	106	126	138	162	257	257	84	84	113	121	105	121	169	169
r07104	Male	162	162	305	305	191	191	220	228	171	171	306	306	184	184	239	249	203	227	282	282	124	128	187	191	195	201	207	229	205	205	186	186	122	126	138	154	257	257	82	84	113	123	105	111	169	169
r07106	Male	162	162	305	305	110	218	224	228	171	171	304	304	184	200	249	249	203	211	278	282	124	128	183	187	195	195	223	229	203	205	186	206	122	122	138	154	257	257	82	82	111	117	105	105	167	167
r07107	Male	162	162	305	335	114	187	224	228	167	171	306	306	184	184	247	247	203	219	282	290	124	128	183	183	201	211	207	231	203	203	188	202	106	118	142	150	257	257	78	78	113	113	105	105	169	169
r07109	Male	162	162	305	305	110	114	224	224	171	179	304	306	200	200	239	239	223	231	282	282	124	124	187	195	199	201	207	229	203	205	186	228	122	126	154	154	265	265	82	82	113	121	105	105	169	169
r07110	Male	162	162	309	327	110	122	220	224	171	171	304	306	184	200	239	249	203	203	282	286	124	124	187	187	195	201	207	229	203	205	186	204	126	130	150	154	257	265	82	84	113	121	101	105	169	171
r07112	Female	165	165	305	305	114	126	216	236	171	179	304	320	184	184	239	247	203	215	282	290	124	124	183	215	195	195	229	229	205	205	186	210	106	106	154	166	257	257	78	82	117	117	105	111	169	169
r07114	Male	162	162	305	309	122	191	220	220	167	171	304	322	184	184	249	249	219	223	282	282	124	124	191	199	195	201	207	211	205	207	196	202	122	126	138	154	257	257	82	84	111	113	105	105	169	171
r07115	Female	165	165	305	335			232	232	175	179	304	306	184	200	239	247	203	211	278	282	124	124	183	219	195	195	231	231	203	205	198	202	106	126	158	158	257	257	82	82	113	123	101	105	169	169
r07116	Female							224	228			306	306	184	184	247	247	215	219	282	286	128	128	183	195	195	195	229	231	203	203	198	202	106	118	138	150			82	82	119	125	105	105
r07118	Male	162	168	305	305	187	187	224	224	167	175	306	306	184	184	247	247	203	219	282	282	128	128	195	195	195	195	229	231	203	205	186	202	106	126	158	166	257	257	84	84	117	125	105	105	169	169
r07119	Male	162	162	327	335	210	210	224	224	175	183	304	304	184	184	239	249	201	227	278	282	124	128	183	195	195	195	221	229	205	205	186	186	106	106	138	138	257	257	82	82	111	123	105	111	169	171
r07122	Female							228	236			304	306	184	200	239	239	201	211	282	282	128	128	179	191	195	195	221	231	205	211	186	206	106	122	138	154			82	84	113	113	105	105	169	191
r07126	Female	165	165	305	305	110	122	228	228	171	175	306	328	184	196	239	239	223	227	278	282	120	128	187	187	195	195	217	221	203	205	190	210	126	126	142	154	257	265	84	84	113	121	101	121	169	171
r07127	Male							224	228			306	316	184	184	247	247	203	219	278	282	124	124	187	191	195	195	221	231	205	207	198	224			142	166			82	84	113	117	95	105
r07130	Female	162	165	305	335	110	114	228	228	167	171	304	306	184	184	247	247	211	219	286	290	120	128	183	191	195	201	207	231	203	205	202	224	106	122	142	158	257	257	82	82	121	125	105	105	169	169
r08002	Female	162	165	305	305	175	207	216	220	167	179	302	304	184	184	239	247	193	203	278	278	128	128	183	195	201	201	207	231	205	205	192	196	126	130	150	150	257	257	82	84	115	121	105	105	169	169
r08004	Male							216	224			304	304	184	200	239	239	203	223	282	282	124	128	179	179	195	201	227	229	203	205	202	206			142	150			82	84	117	123	101	105
r08005	Female							216	224			304	320	184	184	239	239	193	219	282	282	120	128	187	215	195	207	221	221	205	205	196	234	122	126	138	166			84	84	113	125	105	105	169	169
r08006	Male	162	162	305	309	110	114	228	232	167	179	304	306	184	196	239	249	211	223	286	290	120	124	187	191	195	195	221	221	205	205	198	204	106	118	142	146	257	257	82	84	97	125	105	105	169	169
r08008	Male							224	240			304	306	184	184	239	245	215	227	282	294	124	134	179	187	195	201	211	231	205	205	186	206	106	122	142	158			82	82	111	113	101	105	169	179
r08009	Male	162	162	309	335	114	122	220	224	171	171	304	306	184	184	239	249	203	223	282	282	124	128	187	219	195	201	221	229	203	205	186	186			138	154	277	277	82	84	113	117	105	105	167	167
r08010	Male							224	224			312	322	184	184	239	249	211	223	282	286	124	128	183	187	189	195	221	231	205	205	186	186	122	130	154	158			82	80	113	121	101	101	169	171
r08012	Male	162	162	305	305	110	114	220	228	167	171	304	304	184	184	239	249	203	227	278	282	124	128	183	211	201	205	221	229	205	205	186	196	106	126	150	154	265	265	80	82	113	117	105	105	169	181
r08013	Male	162	165	305	305	110	110	228	228	175	175	304	306	184	196	239	249	203	223	282	282	120	128	187	219	195	195	207	217	203	205	190	202	106	126	154	154	265	265	84	86	97	121	101	101	171	171
r08015	Female							224	224			304	306	184	184	239	247	227	227	278	278	124	128	187	219	195	195	217	221	203	211	198	208	106	122	138	154			82	86	113	113	101	111	169	169
r08016	Male	162	171	305	305	114	114	216	224	171	171	306	312	184	200	239	249	201	203	286	286	124	128	183	219	201	207	221	229	203	203	186	210	134	134	154	154	257	257	82	84	117	125	95	105	167	169
r08017	Male	162	165	305	305	110	122	224	228	171	175	304	306	184	196	239	239	223	227	282	282	120	124	187	187	195	195	217	229	203	205	186	190	106	126	138	142	257	265	82	86	121	123	105	121	169	169
r08018	Female	162	165	305	327	114	207	220	236	167	179	304	304	184	184	247	249	193	203	278	282	124	128	175	191	195	197	207	221	205	205	190	194	126	126	150	158	257	257	82	84	113	119	105	105	169	169
r08021	Female	162	168	305	335	195	218	228	228	171	175	306	322	184	200	247	249	203	227	282	286	120	124	191	219	201	207	207	221	203	205	202	206	122	126	138	142	257	277	80	82	111	119	105	105	169	171
r08022	Male	162	165	309	309	114	114	224	236	163	167	304	304	184	196	245	247	219	223	282	282	124	134	191	191	195	201	207	221	203	205	186	186	106	106	138	138	257	257	82	82	111	121	105	105	169	169
r08023	Female	162	162	305	309	122	226	224	236	167	171	304	306	184	196	239	249	193	211	282	286	124	128	191	219	201	201	229	231	205	205	196	202	106	122	138	150	257	277	82	82	123	125	101	105	169	169
r08024	Female	162	165	305	305	110	191	220	224	167	171	304	306	184	184	239	249	215	223	286	294	124	128	179	191	195	197	229	231	205	207	186	204	106	126	138	154	265	277	82	84	111	123	105	105	169	169
r08025	Female	162	162	309	335	114	114	224	232	163	167	304	306	184	184	239	239	215	223	282	290	124	134	183	187	195	195	229	231	205	205	186	204	106	106	138	162	257	257	82	82	111	121	105	105	169	169
r08028	Female							228	228			306	322	184	200	247	249	203	227	282	286	120	124	191	219	201	207	207	221	203	205	202	206	122	126	138	142			80	82	111	119	105	105
r08030	Male	162	162	305	305	114	122	228	228	167	175	306	306	184	184	247	249	215	219	282	286	124	128	191	195	195	201	207	231	203	203	202	202	106	126	142	150	257	257	82	84	113	125	105	105	169	169
r08031	Male	165	165	305	305	110	191	224	228	171	175	304	316	184	196	239	249	203	223	282	282	124	124	187	195	195	195	217	231	203	205	190	210	106	126	138	142	257	257	84	84	121	123	101	121	169	171
r08033	Female	162	162	305	335	114	210	220	240	167	179	304	306	196	196	239	249	203	215	282	286	124	134	183	191	195	195	211	221	205	205	232	234	106	106	142	142	257	257	82	82	97	107	101	111	167	181
r08034	Male	162	165	305	327	114	210	220	240	167	187	304	306	184	196	239	249	203	223	282	282	128	134	179	223	199	203	231	231	205	213	186	206	106	106	142	142	257	257	82	82	111	121	101	105	169	179
r08035	Female							228	232			304	306	184	184	239	247	203	203	286	286	124	128	183	191			211	231	203	205	206	232	122	122	154	158			82	84	123	125	101	105	169	169
r08036	Male							228	232			306	306	184	200	239	239	211	215	278	282	124	124	179	219	195	211	229	231	203	205	186	198	106	118	154	158			82	82	123	127	101	105	169	181
r08037	Male							220	220			304	304	184	200	239	249	203	203	278	282	128	128	183	183	195	197	207	221	205	205	186	186	126	130	146	158			82	84	119	121	105	111	169	171
r08038	Male	162	168	305	305	114	226	224	228	167	171	304	304	184	200	239	239	223	223	282	294	124	124	191	195	195	195	221	229	203	205	186	186	122	122	142	150	257	257	82	82	117	117	105	105	167	169
r08039	Male	162	171	305	335	114	114	224	224	171	171	312	312	184	200	249	249	201	201	282	282	124	128	183	191	201	207	221	229	203	203	202	210	126	126	142	154	257	257	80	82	117	125	105	105	169	169
r08040	Female	165	165	305	305	110	126	216	232	171	175	304	316	188	196	239	247	203	211	278	286	124	124	191	219	195	195	217	221	203	205	190	210	106	126	138	154	265	265	84	84	97	121	101	105	169	171
r08041	Female	162	165	305	305	122	191	228	228	171	171	304	316	184	184	239	247	203	223	282	286	128	128	191	195	195	195	231	231	203	207	186	224	106	134	138	142	257	257	84	84	113	113	105	105	169	181
r08042	Female			305	309	114	187	224	236	167	167	306	306	184	196	239	245	193	223	282	282	124	128	187	223			221	231	205	205	206	206	106	106	142	154	257	257	82	84	121	125	105	111	169	169
r08046	Male	162	168	305	307	187	187	224	224	175	179	306	306	184	184	247	247	203	219	282	282	124	128	183	195	195	201	207	231	203	205	202	216	106	106	138	158	257	257	82	84	113	113	105	105	169	181
r08047	Female							216	224			304	304	184	184	239	239	215	219	282	294	124	134	179	179	195	195	221	229	205	205	202	202	106	106	142	150			82	88	117	123	105	105	169	169
r08048	Female							224	228			306	306	184	184	239	247	211	227	282	282	124	124	199	219	195	201	217	231	203	205	190	206	106	126	138	162			82	84	113	121	105	111	169	171
r08053	Male	162	162	305	305	114	114	224	228	167	171	304	304	196	200	239	249	203	203	282	282	124	128	191	219	195	201			203	205	186	188	122	126	138	150	257	257	82	84	111	121	101	105	169	181
r08054	Female	165	165	305	327	110	114	208	224	171	183	304	304	184	196	239	247	193	219	278	282	124	128	179	179	195	195	221	229	203	205	202	228	106	122	138	154	257	257	82	88	121	125	95	105	169	171
r08056	Male							224	236			304	306	184	200	239	249	203	231	278	282	128	128	195	219	199	201	207	229	203	205	186	198	106	126	138	154			82	84	113	121	105	105	169	169
r08059	Male							216	236			304	304	196	200	239	245	211	219	282	290	120	124	179	187	195	195	221	229	203	205	190	196	122	126	138	138			82	84	113	123	105	105
r08062	Male	162	168	305	335	195	218	224	236	175	183	304	330	184	184	247	249	215	223	278	286	128	128	191	199	195	201	221	223	203	213	186	202	106	106	138	150	257	257	78	82	113	123	105	111	169	181
r08063	Female							224	228			304	304	184	200	239	239	211	223	282	282	124	124	179	219	195	201	221	229	203	203	186	186	122	122	150	154			82	82	111	117	101	105	169	181
r08065	Male	162	165	305	305	114	114	220	228	179	179	306	306	196	196	239	245	215	223	282	282	124	124	191	195	199	201	231	231	205	205	186	206	106	106	138	158	277	277	82	82	107	111	101	111	169	169
r08068	Male							224	228			304	322	184	200	239	239	203	211	282	282	124	128	179	195	201	201	221	231	205	207	186	198			146	154			84	84	117	125	101	105	169	169
r08071	Male							228	228			306	306	196	196	239	239	207	211	278	282	128	138	203	227	195	195	229	231	205	205	206	228	122	130	154	166			84	84	111	113	105	105	169	169
r08072	Male	162	162	305	305	114	122	224	228	167	171	304	304	200	200	239	247	203	203	278	282	124	138	183	183	195	195	231	231	205	207	210	232	106	122	138	146	257	257	82	84	123	123	101	105	167	181
r08076	Male	162	162	309	309	110	195	216	220	167	167	304	304	184	184	239	247	193	215	282	282	124	124	183	191	195	195	221	229	205	205	206	210	106	126	154	166	257	257	82	88	121	123	105	105	169	169
r08079	Female	162	165	305	335	187	187	224	228	171	179	306	306	184	184	247	249	215	219	282	290	124	128	191	195	195	195	229	231	203	205	202	202	106	106	142	150	257	257	84	84	113	113	105	105	169	169
r08080	Female	165	165	305	327	110	110	224	232	167	171	304	304	184	200	239	247	193	223	278	282	124	124	179	183	195	211	221	231	203	205	186	228	106	122	138	154	257	257	82	82	113	125	95	111	171	181
r08081	Male	162	162	305	305	114	183	224	224	167	167	304	306	184	200	247	247	197	219	282	286	120	128	183	195	195	201	207	231	203	203	202	202	106	126	142	150	277	277	82	84	113	113	105	105	169	169
r08082	Male							224	228			304	304	184	200	239	247	203	203	282	286	128	128	219	219	195	201	221	231	205	205	186	210			146	154			82	84	117	119	105	105
r08083	Male							224	224			304	304	184	200	239	249	223	223	278	282	124	128	179	187	195	197	229	231	205	207	186	206	122	126	142	154			82	84	117	121	105	105	167	167
r08084	Male							228	228			306	316	184	196	239	249	203	223	282	286	124	124	183	191	195	195	231	231	203	207	186	228			138	142			80	84	113	113	105	105
r08085	Male	162	162	309	309	110	195	224	224	167	171	304	304	184	184	239	249	219	219	286	290	124	124	179	215	195	201	221	231	205	213	202	206	106	106	142	154	265	265	82	82	121	121	105	105	169	169
r08086	Female							224	228			304	306	184	200	239	247	223	227	282	290	124	138	179	191	195	195	221	231	205	207	186	228	106	126	138	138			84	84	117	125	105	105	169	171
r08087	Female	162	165	305	305	110	122	228	232	171	175	306	328	196	196	239	249	211	227	282	282	124	134	195	219	195	195	217	221	203	205	190	210	106	126	154	154	265	265	84	84	119	123	101	121	171	171
r08088	Female							220	224			304	306	184	184	247	249	211	227	282	282	124	128	191	219	195	201	229	231	203	205	198	204	106	126	138	154			82	84	113	113	111	111	169	171
r08089	Female	162	165	327	335	110	210	216	224	171	171	304	306	184	184	239	239	203	227	282	294	128	138	187	187	195	207	221	229	203	205	186	218	122	122	138	154	257	277	82	84	109	121	105	105	167	169
r08090	Female	165	168	305	305	122	191	224	228	171	171	306	316	184	196	239	247	215	219	282	282	124	124	191	191	195	195	221	231	203	207	186	202	118	134	138	142	257	257	84	84	113	117	105	105	169	169
r08091	Male	162	162	305	335	110	218	216	224	171	171	304	304	188	200	239	239	203	223	282	294	124	138	195	219	201	201	229	231	203	205	186	186	122	126	142	150	265	265	84	84	111	125	105	105	169	169
r08092	Female	162	168	305	335	114	126	228	236	179	183	304	304	184	200	239	239	203	203	278	278	124	128	187	187	195	197	211	221	205	205	186	190	126	126	154	158	257	257	84	84	113	119	105	105	169	171
r08093	Male							220	224			306	322	184	184	249	249	203	203	282	282	124	128	187	187	195	201	207	229	205	205	186	186	126	130	138	154			82	82	113	121	101	105	169	171
r08094	Male	162	168	305	327	110	191	224	228	171	175	304	316	184	184	239	249	223	227	282	286	124	128	183	187	195	201	229	231	205	207	186	216	126	134	150	154	277	277	84	84	117	119	105	105	169	169
r08095	Male	171	171	305	335			216	216	167	171	306	306	184	200	239	249	201	203	282	286	120	128	191	191	201	207	221	229	203	203	186	210	126	134	142	154	277	277	80	82	117	125	95	107	167	169
r08096	Male	162	162	305	335	110	122	224	228	171	179	304	304	184	184	239	239	203	203	282	294	124	138	187	195	195	201	223	229	203	203	186	218	122	126	142	154	265	265	84	84	97	121	101	105	169	169
r08097	Male							224	228			304	304	184	184	239	239	203	223	282	282	128	128	191	219	195	195	223	229	203	205	186	232	106	126	154	154			82	82	97	117	101	105	169	191
r08098	Female							228	228			304	306	184	200	239	247	211	227	282	286	124	124	183	195	195	217	227	231	203	205	186	186			142	166			80	82	111	117	105	111	169	169
r08099	Male	162	162	305	335	187	187	224	228	167	171	300	306	184	184	247	247	203	219	286	290	124	128	183	195	195	195	229	231	203	205	188	202	106	122	138	150	257	257	82	84	113	125	105	105	169	169
r08100	Male							224	224			306	306	184	184	239	249	211	223	282	286	124	124	183	191	189	195	221	231	205	205	186	186	130	130	138	158			82	82	113	113	101	105
r08101	Male	162	162	305	335	183	214	224	224	163	175	304	306	184	184	239	239	211	227	278	286	124	128	179	187	195	195	221	231	203	205	186	190	118	126	150	166	257	257	82	82	113	117	105	105	167	169
r08104	Female	165	165	309	335	114	191	224	228	171	171	306	316	184	184	247	247	219	223	282	286	124	128	191	211	195	195	231	231	207	207	202	224	106	106	142	142	257	257	84	84	113	113	105	105	169	169
r08105	Female							220	224			304	304	196	200	245	249	193	219	282	286	120	124	179	215	195	195	221	221	205	213	204	206	106	106	138	150			82	82	121	121	105	127	169	169
r08106	Male	165	168	305	335	110	183	224	228	171	175	304	304	184	200	247	249	201	203	286	286	128	128	179	183	195	201	221	229	205	205	186	202	106	126	138	142	257	257	82	82	111	117	105	105	167	169
r08108	Female	162	165	305	305	110	110	220	228	171	175	306	328	184	196	239	247	203	219	278	282	120	124	187	191	195	195	217	231	203	205	190	224	126	126	138	142	257	265	84	84	113	121	105	121	169	169
r08109	Male			305	305	114	195	224	228	171	171	304	304	184	184	239	249	203	203	278	282	124	124	183	191	195	195	221	229	203	205	186	206	106	122	142	154	257	257	82	84	121	121	105	111	169	169
r08110	Female	162	168	305	305	187	191	228	228	175	179	306	306	184	184	247	247	219	219	286	290	120	128	183	183	195	195	229	229	203	207	198	202	106	118	142	150	257	257	84	84	113	119	105	105	169	169
r08111	Male	165	168	309	335	110	210	224	228	167	167	304	322	184	200	239	247	203	215	282	294	124	134	187	195	195	195	229	229	205	213	202	234	106	126	142	166	277	277	82	82	117	123	101	101	169	169
r08112	Female							224	224			304	304	184	184	239	247	227	227	286	286	124	124	179	187	195	201	221	229	203	205	186	228	106	126	142	142			82	82	117	117	101	105	169	169
r08113	Male	165	168	305	305	114	218	224	224	179	183	304	306	184	200	239	249	203	215	278	278	124	128	179	191	195	201	223	231	203	205	186	234	106	126	142	166	265	265	82	82	121	123	105	105
r08115	Female	162	162	309	335	114	195	228	228	171	175	304	322	184	184	239	249	203	215	282	286	124	128	183	191	195	207	207	221	203	205	202	202	122	126	150	154	257	257	80	80	113	119	95	105	169	171
r08116	Female	162	162	327	335	110	183	228	228	167	175	304	322	184	184	239	239	203	211	282	286	120	124	191	219	195	207	221	221	203	211	202	202	126	126	150	154			80	82	113	123	95	111	167	169
r08117	Female	162	165	305	305	114	126	224	240	179	183	306	306	196	200	239	249	215	223	282	282	124	134	191	211	195	195	211	221	203	205	186	234	106	106	138	138	257	257	82	82	97	117	101	111	169	181
r08120	Male							220	228			304	306	184	200	239	249	203	223	282	282	124	124	187	187	189	195	221	231	205	205	186	202	126	126	154	158			82	82	113	121	101	105	169	169
r08124	Female	162	165	305	307	114	126	224	232	167	175	304	304	200	200	247	247	203	211	278	286	128	128	183	183	195	195	221	231	205	205	198	198	106	122	146	154	257	257	82	84	117	123	101	111	167	169
r08125	Female	162	162	305	309	110	110	224	228	171	171	306	322	184	184	239	249	203	227	282	282	124	128	191	191	195	201	207	229	205	205	186	186	106	130	138	138	257	257	82	82	113	123	105	111	169	169
r08127	Female	168	168	305	309	110	203	228	236	167	167	300	304	184	200	247	249	203	215	278	282	124	128	179	191	195	195	221	231	205	205	202	204	106	106	150	158	257	277	82	82	113	117	105	105	169	169
r08128	Male			305	327	183	207	228	236	167	179	304	304	184	184	239	249	203	227	278	282	124	124	187	219	201	201	221	229	203	205	186	194	126	126	142	150			82	84	113	117	105	105	167	171
r08129	Male	162	168	327	335	210	210	224	228	175	183	306	328			239	247	215	219	282	282	124	128	183	195	195	195	221	221	205	205	186	202	106	126	138	138	257	257	78	80	111	123	105	111	169	169
r08130	Female	168	168	305	335	114	218	236	240	167	167	304	306	200	200	239	249	203	219	282	286	120	124	191	191	195	213	221	229	213	213	186	202	106	130	142	142	257	277	82	82	117	123	105	105	169	169
r08131	Female	165	168	305	305	110	110	224	232	171	179	306	306	184	184	247	249	211	219	278	286	124	128	187	191	195	195	221	221	205	205	186	224	106	134	142	142	257	257	82	84	113	119	95	105	169	171
r08133	Female	162	168	305	327	110	195	228	228	167	175	306	322	184	196	239	249	203	211	282	286	120	128	179	191	195	207	221	229	203	205	202	206	122	122	138	142	257	257	82	82	111	111	105	111	169	169
r08134	Female							224	236			304	304	184	184	239	247	203	219	278	286	124	124	183	187	195	201	207	229	205	205	186	204	126	126	150	158			82	84	111	121	105	105	169	169
r08135	Female	162	162	305	305	210	218	224	224	167	171	306	328	184	200	239	249	201	215	278	286	128	128	191	211	195	195	221	223	203	205	202	228	126	126	150	166	257	257	82	82	117	121	105	111	169	171
r08137	Male	162	162	305	335	110	122	228	236	171	179	306	328	184	184	247	249	203	211	286	286	124	128	179	219	195	195	221	221	211	213	204	218	106	122	138	150	257	257	82	82	121	125	105	105	169	169
r09001	Male	162	162	305	327	110	126	220	228	175	175	306	328	184	184	239	239	193	203	282	282	120	124	191	215	195	201	221	229	205	205	198	234	122	126	138	138	257	257	82	84	109	125	105	105	167	171
r09003	Male											304	330	184	200	239	239	193	203	282	282	124	128	187	187	195	197	211	221	205	205	186	186	122	126	138	158			82	84	111	111	105	105	169	171
r09004	Female	162	162	305	307	114	191	228	232	167	171	304	304	184	184	239	247	203	215	282	286	124	124	183	227	195	195	207	221	205	205	216	232	106	134	138	146	257	257	82	84	117	123	105	105	167	167
r09007	Male	162	171	305	327	122	207	224	224	171	171	306	306	184	200	239	249	223	223	282	282	124	124	187	219	195	201	221	229	205	205	186	186	126	126	138	150	257	257	82	82	113	121	101	105	169	171
r09008	Male											304	304	200	200	239	247	203	227	278	282	128	128	179	187	195	197	221	231	205	205	186	196	122	126	138	154			82	84	111	113	105	105	169	171
r09009	Female							224	228			322	328	196	200			203	227	282	286	120	124	179	195	201	207	221	231	203	205	202	234			142	154			82	84	113	121	105	105
r09010	Female	162	162	305	305	114	218	220	228	167	171	304	306	184	184	239	247	193	219	282	282	124	128	175	187	197	201	221	231	205	205	194	202	126	126	142	146	257	265	84	84	97	115	105	105	169	169
r09011	Female	162	165	309	327	114	114	216	220	167	171	304	306	184	184	247	249	193	215	282	282	128	134	175	195	197	201	221	231	205	205	196	234	126	130	146	162	257	257	82	84	115	117	101	105	169	169
r09013	Male	162	165	305	305	110	122	228	232	171	175	304	306	196	196	239	249	223	227	282	282	124	128	187	219	195	195	217	221	203	205	202	240	106	106	154	154	265	265	84	84	113	121	101	101	171	171
r09014	Male											328	328	184	184	239	239	193	223	282	282	124	124	187	187	197	207	211	221	205	205	198	198	122	126	142	158			84	84	111	111	105	105	167	171
r09015	Female	162	171	305	335	114	207	224	224	179	179	304	304	184	184	239	249	215	219	282	294	124	124	187	195	189	195	229	229	203	205	186	204	126	126	142	154	277	277	82	82	117	117	105	105	169	169
r09017	Female							224	228			304	306	184	200	239	247	203	211	286	286	124	124	191	195	195	195	211	231	203	205	204	232			154	158			82	84	123	125	105	105	169	191
r09018	Female							224	228			300	306	184	184	247	247	203	219	282	290	128	128	183	183	195	201	207	229	203	207	186	202	106	118	142	150			82	84	113	113	105	105	169	169
r09019	Male	162	171	305	305	110	110	216	228	167	171	304	330	184	196	239	247	203	211	282	294	120	124	191	215	195	201	229	229	203	205	190	234	106	122	142	154	265	265	82	84	111	121	105	105	167	171
r09020	Female			305	305	110	126	224	228	167	175	306	328	184	196	239	249	223	227	278	282	124	124	191	219	195	195	217	221	203	205	186	240	106	130	138	154	257	265	84	86	119	121	105	121	169	171
r09021	Female	162	162	327	335	110	210	220	228	171	183	304	306	184	184	239	239	193	203	278	294	120	124	187	187	195	201	221	229	205	205	196	198	126	126	142	158	257	257	82	84	111	113	105	105	171	171
r09022	Female							224	236			306	328	184	200	247	249	219	227	282	282	124	128	179	195	195	195	221	221	205	211	186	204	106	106	142	166			82	82	117	125	105	105	169	169
r09023	Male	162	171	305	327	110	114	224	224	171	171	304	322	184	184	249	249	211	223	282	282	124	128	187	187	195	195	207	229	205	205	186	202	122	130	138	154	277	277	82	82	113	113	101	105	169	171
r09024	Male	162	162	305	305	114	114	224	224	171	171	304	304	184	188	239	239	203	203	282	286	124	128	179	219	195	199	229	231	205	205	186	186	106	126	142	154	257	257	84	84	97	121	105	105	167	167
r09026	Female							224	228			304	306	184	196	247	247	203	203	278	282	124	124	219	219	195	195	217	221	203	211	194	198	106	106	138	154			82	82	113	121	111	121	169	181
r09028	Male	162	165	305	305	191	226	224	228	171	179	304	316	184	200	239	239	211	223	282	294	124	128	183	195	195	197	221	229	205	205	202	216	106	134	138	150	277	277	82	84	111	123	101	105	169	169
r09029	Male	162	168	305	305	114	122	228	228	167	171	306	306	184	184	239	239	211	219	278	282	128	128	183	183	195	195	223	229	203	203	202	206	122	122	138	142	257	257	82	82	113	125	105	105	169	169
r09030	Female	162	168	327	335	187	210	216	228	167	175	304	328	184	200	247	249	193	203	282	282	120	128	183	187	195	207	221	221	205	205	194	196	126	126	142	158	257	257	84	84	121	125	105	111	169	171
r09031	Female	162	162	327	335	114	210	224	224	171	171	304	304	184	184	239	249	193	211	282	286	124	128	179	223	195	201	221	229	205	205	202	204	106	126	138	154	257	277	82	84	117	121	101	105	169	169
r09033	Female	168	171	327	335	110	110	216	220	167	175	304	306	184	184	239	239	193	203	278	294	124	124	187	191	201	201	219	229	205	205	186	234	106	122	138	158	257	257	84	84	111	113	105	105	169	169
r09034	Female	162	165	305	335	114	191	224	228	167	171	306	306	184	184	247	247	211	219	282	286	124	128	183	187	195	201	207	231	203	207	202	224	106	122	142	150	257	257	82	82	113	113	105	105	169	169
r09035	Female	162	165	305	305	110	110	224	232	171	175	306	328	196	196	239	249	223	227	282	282	120	124	187	219	195	195	217	229	203	205	186	190	126	134	142	154	257	265	84	84	121	123	101	105	171	171
r09036	Female	162	162	335	335	126	195	228	228	175	183	306	322	184	184	249	249	201	211	282	286	120	128	179	215	195	207	221	231	203	203	186	202	106	122	138	138	257	257	82	84	113	119	105	105	167	169
r09037	Female	162	165	305	305	110	199	224	224	167	171	306	322	188	204	245	249	201	203	278	278	128	128	183	219	195	195	229	229	205	205	186	186	122	122	138	142	257	265	84	84	121	125	105	105	171	181
r09038	Female	165	171	305	335	114	210	220	220	175	175	304	304	184	200	239	249	203	211	278	294	124	124	183	215	195	201	221	229	205	205	186	234	122	130	138	142	257	257	82	84	121	125	105	111	169	169
r09041	Female							220	220			304	306	184	200	239	249	203	227	282	282	120	124	187	195	195	201	229	231	203	205	186	196	106	122	138	150			82	82	113	123	105	105	169	169
r09042	Female	162	162	305	327	203	210	228	232	167	171	304	304	184	184	239	245	207	215	282	282	124	134	191	223	195	203	211	231	205	213	228	232	106	106	138	138	257	257	82	84	111	117	101	111	169	181
r09043	Female							224	224			304	306	184	184	239	249	211	223	282	286	120	124	183	191	195	195	207	229	205	207	186	204	106	126	138	142			82	82	97	111	105	105	169	171
r09044	Male			305	327	114	218	232	236	167	167	304	306	184	184	245	247	193	223	282	290	124	128	183	191	195	201	221	231	205	205	194	224	106	130	138	146	257	257	84	84	115	121	105	105	169	169
r09045	Male	165	165	305	305	110	110	228	232	175	175	322	328	184	196	239	249	223	227	282	282	120	124	187	191	195	195	207	217	203	205	190	202	106	126	154	154	265	265	84	86	113	121	101	121	171	171
r09046	Male	162	162	305	327	110	114	224	232	167	175	306	306	184	184	247	247	203	227	278	282	124	128	191	219	195	195	211	221	205	211	194	198	106	106	138	154	265	265	82	84	113	119	101	111	171	181
r09047	Male	162	171	305	305	187	187	224	224	167	171	306	306	184	184	247	249	207	219	282	282	124	128	183	183	189	201	207	231	203	205	202	216	106	134	138	150	257	257	84	84	113	115	105	105	169	169
r09048	Male							224	236			304	304	184	200	239	239	203	219	278	286	124	128	187	199	197	201	221	229	203	205	194	204	126	126	150	158			84	84	111	121	105	105	169	171
r09049	Female							224	232			304	306	184	200	247	247	211	211	286	286	124	124	179	191	195	195	211	231	203	205	198	232	118	122	138	138			82	82	123	125	101	105	169	169
r09051	Male	162	165	305	305	203	210	216	240	167	179	304	306	184	196	239	245	203	223	282	290	124	134	187	191	199	201	231	231	205	205	206	232	106	122	142	158	277	277	82	82	97	117	101	105	169	169
r09052	Male			305	335	175	175	236	254	167	183	306	306	184	200	239	249	211	219	282	282	120	124	191	227	195	213	221	221	205	205	196	206	106	122	138	166	257	257	80	82	113	113	105	105	169	181
r09054	Female							228	228			306	306	184	184	247	247	219	227	286	290	124	128	191	195	195	195	229	231	203	203	186	202	106	118	142	158			82	84	117	125	105	105	169	191
r09057	Female	162	162	305	335	114	187	224	228	171	179	306	306	184	184	247	247	215	219	286	290	120	128	183	191	195	201	207	231	203	205	202	202	106	118	142	158	257	257	84	84	113	125	105	105	169	169
r09059	Male	162	165	305	305	110	110	224	224	179	179	306	316	184	200	249	249	203	203	282	282	124	124	219	219	201	211	231	231	203	205	186	224	122	122	166	166	265	265	82	82	113	119	105	105	169	169
r09060	Male	162	168	305	307	114	187	228	228	175	179	306	306	184	184	247	247	203	219	282	290	124	128	183	183	195	201	207	229	203	205	186	202	106	106	138	150	257	257	82	82	115	125	105	105	169	169
r09061	Male	162	162	305	307	114	191	228	232	167	171	304	304	184	200	239	247	211	219	278	286	124	124	183	183	195	195	231	231	207	207	216	232	122	134	146	154	257	257	82	84	117	123	105	105	167	181
r09063	Male	162	162	327	335	110	210	216	236	167	175	304	304	200	200	239	249	193	201	286	294	124	128	179	179	195	195	221	231	205	213	202	226	126	126	142	154	257	257	80	84	117	119	105	105	169	181
r09064	Male			305	305	114	195	220	254	167	171	304	320	184	184	239	247	203	203	282	286	124	128	183	215	195	197	221	229	205	205	186	194	106	130	146	154	257	257	82	84	115	117	105	111	169	169
r09065	Female	162	165	305	305	114	126	224	232	167	171	306	306	184	184	247	247	207	227	278	282	124	128	183	219	195	201	231	231	205	207	190	198	106	106	138	154	257	265	82	84	117	121	105	105	171	171
r09066	Male	162	168	305	305	110	122	232	240	171	175	300	304	184	184	239	247	215	219	282	282	128	128	183	195	195	195	221	223	203	211	200	202	106	122	138	166	257	257	82	82	97	113	105	105	169	169
r09067	Male	162	168	305	335	114	114	228	236	167	179	300	328	184	200	239	239	203	219	282	282	124	124	191	195	195	195	221	221	205	205	204	206	106	122	142	150	257	257	82	82	113	117	105	105	169	169
r09068	Male							224	228			304	306	184	184	239	247	211	211	282	282	124	124	179	211	201	201	221	231	205	207	198	202	126	126	146	150			82	84	123	123	105	105	169	169
r09069	Male							216	224			304	322	184	200	239	239	193	203	282	282	128	128	191	219	201	201	231	231	205	205	202	206	106	126	154	162			82	84	117	121	105	105	169	169
r09072	Female							228	228			304	322	184	200	239	249	201	201	282	286	120	120	179	191	195	195	227	231	205	205	202	202	106	126	138	146			82	84	113	113	105	111	169	191
r09073	Male	162	162	305	335	114	226	224	236	167	171	304	306	184	184	239	239	193	211	282	282	124	128	219	223	201	201	229	229	203	205	196	202	106	126	138	150	257	257	80	82			101	111	169	169
r09074	Male							220	228			304	322	184	188	247	247	211	215	282	282	120	124	183	183	201	207	221	229	205	205	186	188	122	122	138	158			82	82	113	125	105	105	169	171
r09079	Female	162	162	327	335	114	210	216	224	167	171	304	306	184	188	239	239	203	203	282	286	128	134	187	219	201	207	221	229	203	203	186	218	126	126	138	150	257	277	82	84	111	121	105	111	167	169
r09080	Female	162	165	305	327	114	214	224	236	167	171	304	304	200	200	239	239	223	231	278	282	124	128	195	219	195	201	221	229	203	211	186	198	122	126	138	154	257	277	82	82	113	117	105	105	167	169
r09081	Male	162	162	305	305	114	122	228	228	167	167	306	306	184	184	239	247	215	219	282	282	128	128	183	191	201	211	207	231	203	203	202	202	106	118	138	158	257	257	82	82	113	113	105	105	169	169
r09082	Male	162	165	305	305	110	110	220	224	171	175	304	306	184	184	239	249	219	227	286	286	124	124	183	219	195	201	229	231	205	207	186	186	122	126	142	150	257	257	84	84	117	119	105	105	169	169
r09083	Female	162	168	327	335	110	126	224	228	175	183	304	304	184	184	239	247	223	227	278	278	124	124	187	191	195	201	221	231	205	213	198	240	106	126	138	154	257	265	82	86	117	121	101	105	169	169
r09084	Female	162	165	305	305	114	183	224	228	167	179	306	306	184	200	239	247	203	219	282	282	120	128	183	183	195	201	207	231	203	203	186	202	106	118	150	166	257	277	82	84	113	117	105	105	169	169
r09085	Female			305	335	183	210	216	236	171	175	304	304	200	200	249	249	201	203	282	286	124	128	179	211	195	195	221	229	205	205	186	202	106	126	134	146	257	257	82	82	111	113	101	111	169	169
r09087	Female	162	165	309	335	114	226	224	236	167	171	304	304	184	196	239	249	193	211	282	286	124	128	179	191	195	201	221	231	205	205	202	204	106	126	138	154	257	277	82	84	117	125	101	105	169	169
r09088	Female	162	162	305	335	110	122	220	228	171	171	306	306	184	184	245	249	203	203	282	282	124	128	187	191	195	195	221	231	205	205	186	186	122	130	138	154	257	257	82	82	113	123	105	111	169	169
r09089	Female	162	162	309	309	110	195	224	228	167	179	304	330	184	184	239	239	193	215	282	282	124	124	183	191	195	195	229	229	203	205	206	210	106	106	154	166	257	265	82	88	117	121	105	105	169	169
r09092	Male							216	216			304	304	184	200	241	251	193	211	282	286	120	124	187	191	195	201	221	229	205	205	196	226	126	126	134	154			82	82	111	115	105	123	169	169
r09093	Female	162	165	327	335	110	179	216	220	171	175	322	328	184	200	247	249	193	203	282	294	120	124	183	187	195	201	221	229	205	205	186	234	126	130	138	146	257	257	82	82	111	125	105	111	169	171
r09096	Male	162	171	335	335	114	114	224	224	171	171	304	304	184	184	239	239	219	223	278	286	128	128	187	191	195	195	229	231	205	205	186	186	126	126	150	150	257	257	82	84	121	121	101	101	169	169
r09097	Female	162	165	305	305	110	114	224	228	171	175	306	316	184	196	247	249	203	219	286	286	124	128	183	191	195	195	221	231	203	205	186	228	106	106	138	142	257	257	84	84	113	113	105	111	169	169
r09098	Male	165	168	305	327	110	110	224	224	167	171	304	306	184	200	247	249	211	219	282	282	124	128	179	179	195	195	221	231	203	207	198	228	106	106	138	150	257	257	82	84	117	125	105	111	167	169
r09099	Female	165	168	309	335	110	114	228	228	171	175	306	316	184	196	239	249	215	223	282	282	128	128	191	191	195	195	221	231	203	205	202	224	106	126	142	166	257	257	80	84	111	117	105	105	169	171
r09101	Female	171	171	305	305	122	187	224	228	171	171	312	328	184	184	239	239	203	207	282	286	128	128	183	191	195	207	217	221	203	203	186	216	106	126	154	158	257	257	82	84	113	119	105	105	181	181
r09102	Male	162	162	305	327	114	187	224	224	175	179	300	306	184	184	239	247	203	219	286	290	124	128	183	195	195	211	229	231	203	203	188	202	106	118	138	158	257	257	84	84	113	125	105	105	169	169
r09103	Female							216	228			304	328	184	200	239	239	193	201	282	286	124	128	179	179	195	211	221	231	205	213	186	202	106	122	134	146			82	82	113	113	105	105	169	169
r09105	Female	162	162	305	335	110	114	224	228	167	171	304	304	184	184	249	249	215	223	282	282	124	134	187	191	195	195	211	229	205	205	186	186	106	122	142	154	257	277	82	82	111	117	105	105	167	169
r09106	Male	162	162	305	307	110	114	224	224	171	175	304	306	184	200	239	239	211	215	282	286	124	128	179	183	195	201	221	231	205	205	186	198	106	122	146	154	257	257	82	84	117	119	105	105	169	169
r09107	Female	162	162	305	305	110	110	224	224	171	171	304	304	184	188	239	249	203	227	282	294	124	138	187	195	195	199	229	231	205	205	186	218	122	126	150	154	265	277	82	84	111	121	101	105	167	167
r09108	Male	165	168	335	335	114	114	224	236	163	167	304	306	184	196	239	247	193	219	282	282	124	124	183	187	195	195	221	229	205	205	186	186	106	126	142	142	257	257	82	84	97	111	105	105	169	169
r09109	Male	162	165	305	327	195	203	224	224	171	179	304	316	184	200	239	249	193	211	282	286	124	124	183	219	195	211	221	231	203	205	202	228	106	122	154	154	257	257	82	84	117	119	105	105	169	169
r09110	Male	162	162	305	305	110	110	224	228	167	171	304	304	184	200	239	249	203	223	282	294	124	138	195	219	195	195	223	229	203	205	186	186	122	126	142	150	265	265	82	84	111	121	101	105	167	169
r09111	Female	162	168	305	335	114	191	224	228	167	175	300	306	184	184	247	247	215	219	282	286	120	128	183	183	195	201	207	231	203	203	198	202	106	118	142	150	257	257	84	84	113	113	105	105	169	169
r09112	Male	168	168	305	327	195	218	228	236	183	183	306	330	184	200	239	249	215	223	282	286	128	128	183	211	195	201	221	223	203	205	186	202	106	126	138	154	257	257	80	84	111	121	101	105	169	181
r09113	Female	162	162	327	327	210	210	228	228	167	183	304	328	184	200	239	249	203	215	286	286	128	128	191	195	195	201	221	231	203	205	186	210	126	126	142	150			82	84	111	111	105	105	171	181
r09114	Male	162	162	327	335	210	210	228	228	175	183	306	328	184	184	239	247	201	215	282	286	124	128	191	195	195	195	221	229	205	205	202	202	106	126	138	166	257	257	82	84	117	121	105	111	169	169
r09115	Female							220	228			304	312	184	200	239	247	203	211	278	286	124	128	187	219	201	201	207	229	203	205	186	194	122	126	150	158			84	84	111	121	101	105	169	169
r09116	Male	165	168	327	327	114	126	224	232	167	171	304	306	184	184	247	247	203	203	278	282	124	128	199	219	195	195	217	221	203	211	190	198	106	126	138	162	265	265	82	82	117	121	111	121	169	169
r09117	Female	162	165	327	335	114	203	224	228	167	171	306	328	184	184	247	247	211	227	278	282	120	128	199	219	195	201	217	231	203	205	190	206	106	126	138	162	257	265	82	84	113	117	105	111	169	171
r09118	Female	162	165	305	335	114	210	216	236	167	175	304	304	184	184	239	239	193	201	278	282	120	128	187	215	201	201	207	229	205	205	208	234	122	126	142	154	257	257	82	84	113	125	105	105	169	171
r09119	Female	162	165	305	305	110	110	228	228	171	175	306	306	184	184	247	247	211	219	278	286	124	124	191	191	195	195	221	221	205	205	186	224	106	134	142	142	257	257	82	84	117	119	105	105	169	169
r09120	Female	171	171	307	335	110	110	224	228	171	175	304	328	196	200	239	247	201	227	282	282	120	128	187	187	195	201	217	229	203	203	186	190	106	126	154	158	257	257	80	82	121	125	105	105	169	181
r09121	Male							224	236			304	304	184	184	239	239	203	219	278	282	124	128	187	199	197	201	221	231	205	205	186	186	122	126	150	154			82	84	117	121	105	105	169	171
r09122	Female	162	162	327	335	110	114	224	224	167	171	304	306	184	184	247	247	203	223	278	282	124	128	191	219	195	195	221	229	203	211	198	208	106	126	138	154	265	265	82	84	113	117	111	111	169	171
r09123	Female	162	171	309	335	122	171	220	228	167	171	306	312	184	184	239	249	203	219	282	286	124	128	183	191	189	195	221	231	205	205	186	186	130	134	154	154	257	257	82	84	113	113	95	105	169	171
r09124	Female	162	165	305	305	114	203	216	240	179	183	306	306	184	196	239	249	223	223	282	282	124	124	179	191	195	199	221	231	205	205	186	206	106	106	142	162	257	277	80	82	97	107	101	111	169	181
r09126	Female	165	168	305	327	110	114	228	236	171	183	304	304	200	200	239	247	215	223	278	282	124	124	179	211	195	195	221	229	203	205	202	228	122	122	138	154	257	257	82	84	113	125	105	111	171	181
r09128	Male	162	162	305	305	199	214	216	224	171	171	304	322	184	184	249	249	193	219	282	282	124	128	179	195	195	217	227	229	205	205	226	228	106	106	134	150	265	265	80	80	117	117	105	105	181	181
r09129	Male							224	232			304	304	196	200	247	249	215	219	278	282	124	124	179	211	195	211	221	231	203	205	186	228	106	106	150	154			82	84	121	121	105	105	167	169
r09130	Female	162	168	305	305	114	187	224	228	167	175	306	324	184	184	247	247	203	219	282	282	120	128	183	183	195	201	207	231	203	205	186	202	106	106	150	166	257	257	84	84	113	119	105	105	169	169
r09131	Female							228	232			304	306	200	200			193	223	282	290	128	138			195	195	221	231	205	207	198	228			138	154			82	82	117	125	105	105
r09133	Female	162	162	305	309	110	122	228	236	167	171	304	328	184	184	239	249	211	219	282	286	124	128	191	219	195	195	221	221	211	213	202	204	106	126	142	142	257	277	82	82	117	125	105	111	169	169
r09134	Female	162	162	305	309	110	110	220	228	171	179	304	306	184	200	239	249	203	227	282	282	120	124	191	191	195	195	207	231	205	205	186	202	106	130	138	154	257	257	82	84	111	113	105	105	169	171
r09135	Female	165	165	305	335	114	210	224	232	167	175	304	322	200	200	239	247	203	211	282	282	124	128	179	183	195	195	229	231	203	205	198	202	106	106	146	150	257	277	82	84	113	123	101	105	169	169
r09136	Female	162	165	305	305	110	122	228	228	171	171	304	316	184	184	247	249	219	219	286	286	124	128	191	195	195	195	221	231	205	207	186	198	106	134	138	142	257	257	82	84	113	113	105	105	169	181
r09138	Female	162	165	305	327	126	195	220	232	167	175	304	304	184	184	239	239	211	211	282	286	124	124	183	191	195	201			205	205	198	206	106	106	138	158	257	257	82	82	113	125	105	111	169	169
r09139	Female	165	168			110	187	224	232			304	304	184	196	247	249	193	219	282	282	124	128	179	179	195	201	219	221	205	205	186	228	106	122	150	154	257	277	82	84	121	121	105	125	167	169
r09141	Male	165	171	305	305	110	122	228	232	171	171	304	306	184	184	239	239	203	207	282	282	128	128	183	191	195	195	217	229	203	205	216	234	106	122	138	142	257	257	82	84	117	121	105	105	167	169
r09142	Male	162	162	309	335	110	122	224	224	171	171	304	322	184	200	239	249	203	203	282	282	124	128	191	195	201	215	207	227	205	205	186	186	106	130	154	154	277	277	82	82	113	117	101	105	169	171
r09143	Female	162	162	305	305	114	114	220	228	167	179	304	304	184	200	247	249	203	223	278	282	124	128	179	187	197	201	221	229	203	205	186	186	126	126	154	158	257	277	82	84	117	121	105	105	169	179
r09144	Female	162	162	335	335	207	210	216	228	171	183	304	328	184	184	247	247	203	211	278	294	124	128	187	215	195	195	229	229	205	205	186	234	106	122	142	154	257	257	82	82	111	113	105	105	169	171
r09145	Female	162	162	305	335	114	187	224	232	167	167	306	306	184	200	239	239	219	223	282	290	124	124	187	223	195	201	221	231	205	205	186	204	106	126	138	138	257	257	82	84	97	113	105	111	169	169
r09146	Female	162	165	305	307	110	122	216	228	167	175	304	306	184	184	239	249	203	227	278	282	120	128	183	191	195	195	229	231	205	207	190	202	106	126	138	142	257	257	82	84	117	121	105	105	167	169
r09147	Male	162	171	305	305	122	195	228	228	175	175	306	306	196	200	239	247	201	207	278	278	120	120	187	191	195	207	217	221	203	203	186	216	106	126	138	158	257	257	80	82	119	125	105	107	167	181
r09148	Male							220	236			304	306	184	184	239	247	203	219	278	286	124	128	183	183	201	201	207	211	205	205	194	196	126	126	150	150			82	84	111	121	105	105	169	171
r09149	Female	162	162	305	335	110	187	220	224	171	171	304	322	184	200	239	249	211	223	282	286	124	128	187	187	195	195	207	229	205	205	186	202	122	126	154	154	257	277	82	82	113	121	105	105	169	171
r09150	Female			305	309	114	114	224	236	175	179	304	306	184	200	247	249	193	215	278	286	124	128	179	183	195	195	223	229	203	205	186	210	126	126	142	166	257	257	82	84	121	123	105	105	169	169
r09151	Female	165	171	307	335	110	110	216	228	171	175	304	306	184	196	247	249	211	227	282	282	128	128	187	191	195	201	229	231	203	207	202	216	106	126	138	142	257	277	82	82	117	119	105	121	169	181
r09153	Male							232	254			304	304	184	200	239	239	211	219	282	290	120	124	183	183	195	195	221	229	203	205	186	232	106	126	134	146			82	82	113	125	111	127	169	169
r09154	Male							224	232			304	304	184	200	239	239	203	203	282	294	124	128	183	183	195	195	221	231	205	213	210	232	106	122	150	158			84	88	113	113	105	111	167	169
r09155	Female	162	162	305	309	110	114	228	236	167	179	304	306	184	200	239	239	193	211	290	290	124	128	191	191	195	195	221	231	205	205	198	204	106	118	142	146	257	257	82	84	121	125	105	105	169	169
r09157	Male	162	162	305	309	110	126	224	232	167	171	304	304	184	184	239	247	203	211	282	286	120	128	183	195	195	195	229	229	205	205	210	232	122	126	146	162	265	265	82	84	113	121	101	105	167	169
r09158	Female							224	228			322	328	200	200	239	239	203	203	282	286	124	128	183	195	195	211	221	231	203	213	202	202	106	126	142	166			80	82	113	113	101	105	167	169
r09159	Male	162	165	305	309	110	122	224	228	167	171	304	304	184	200	239	239	211	215	278	282	124	128	183	195	195	201	231	231	205	205	198	210	106	134	158	166	257	257	82	84	117	123	101	111	167	169
r09161	Female							220	224			304	330	184	196	247	249	219	227	282	282	128	128	183	191	195	195	221	229	203	213	196	202	122	126	150	154			80	82	111	113	105	123	171	181
r10001	Male	156	168	305	327	114	114	220	220	167	183	304	306	200	200	239	249	203	203	278	286	124	128	191	191	195	197	211	229	205	205	186	210	106	130	138	150	257	257	84	84	97	113	105	105	171	171
r10002	Female	162	168	305	335	114	207	236	236	167	183	304	304	184	200	247	247	193	203	278	278	124	128	183	195	201	201	207	231	205	205	194	228	122	130	150	158	257	257	82	84	119	121	105	105	169	169
r10003	Female	162	165	305	305	110	122	216	228	171	175	304	328	184	196	239	247	211	227	278	286	120	128	187	191	195	195	217	221	203	205	224	240	106	106	154	154	265	265	82	84	117	121	105	121	169	171
r10004	Male							228	232			306	322	184	184	239	239	203	211	282	286	120	128	179	191	201	207	207	221	203	203	202	206	122	126	142	154			80	82	113	113	105	111	167	169
r10005	Female	162	165	305	327	183	187	228	240	171	175	304	322	184	200	239	249	203	227	282	286	124	124	191	191	201	207			203	203	186	202	106	126	138	154	257	257	82	84	113	113	105	105	167	171
r10006	Male							216	228			304	306	184	184	247	247	203	211	282	294	120	128	191	215	195	201	221	229	205	205	190	234	122	126	142	158			84	84	111	119	105	105	169	171
r10007	Female	162	162	305	327	126	210	220	228	171	179	306	328	184	184	239	239	193	203	278	294	124	124	191	215	195	207	221	221	205	205	194	234	122	126	138	158	257	257	82	84	121	125	105	105	169	169
r10008	Female	162	162	305	327	114	218	232	232	171	175	304	304	184	184	239	249	203	227	282	286	124	124	183	219	195	195	229	229	203	211	208	210	106	126	138	162	257	257	82	84	121	121	105	105	167	169
r10009	Male	162	162	305	335	110	218	224	224	171	171	306	306	196	200	247	249	203	223	282	282	128	128	191	219	195	219	211	229	203	205	186	228	122	122	150	154	257	257	82	84	97	121	105	105	167	169
r10010	Male	162	162	305	327	110	210	216	228	175	179	304	328	184	184	239	247	203	211	278	282	120	124	187	187	197	207	221	221	205	205	194	196	122	126	142	158	257	257	82	84	113	125	105	105	171	171
r10012	Female	162	165	305	305	110	126	224	228	171	175	306	306	196	196	239	249	223	227	282	282	124	134	191	219	195	195	217	221	203	205	224	240	106	134	138	142	257	265	84	84	121	123	105	121	169	171
r10013	Male	162	165			114	195					322	328	184	200	247	249	201	227	282	286	124	124	195	219	201	207	221	231	203	205			122	126	138	154	257	257	80	84	113	119	105	105	169	169
r10014	Male	162	165	305	305	110	122	228	228	171	175	304	316	184	196	239	249	203	223	278	282	124	124	187	191	195	195	217	231	203	205	190	210	126	134	142	154	257	257	84	84	121	123	101	121	171	171
r10015	Male	165	165	305	309	110	126	228	228	175	175	304	306	196	196	239	239	211	227	282	282	120	128	187	219	195	195	217	221	203	205	210	240	106	106	142	154	257	257	82	84	97	121	101	101	171	171
r10016	Female	162	162	305	327	114	114	220	240	171	179	304	304	196	196	239	249	203	223	282	282	124	134	191	191	195	203	211	231	205	205	228	232	106	106	138	142	257	257	82	84	111	117	101	111	169	181
r10017	Female							228	228			306	322	184	200	239	239	203	215	282	286	124	128	183	195	201	217	207	227	203	205	186	202	122	130	138	138			82	82	111	119	105	111	167	169
r10018	Female	162	165	305	327	110	218	224	236	167	167	304	330	184	184	245	249	223	231	278	282	128	134	191	195	195	199			205	205	198	232	106	106	142	154	257	265	82	84	111	117	105	105	167	181
r10019	Male	168	168	305	305	203	226	228	228	167	179	316	324	184	184	239	239	203	223	282	294	124	124	195	215	197	223	207	229	205	205	186	216	126	126	142	150	265	265	82	82	113	123	105	115	169	169
r10020	Female	162	168	305	327	110	114	224	232	171	183	304	304	184	184	239	239	203	219	278	286	124	124	179	187	197	201	221	229	203	205	184	186	126	126	150	154	257	277	82	84	117	121	105	105	167	169
r10021	Male	165	171			114	114					306	322	200	200	239	239	211	227	286	290	124	124	183	191	195	207			205	207	186	204	106	126	142	158	257	257	82	84	97	111	105	111	171	171
r10025	Female	165	168	305	305	114	114	220	236	167	167	304	304	184	184	245	247	203	223	282	290	124	128	175	191	197	197	221	221	205	205	186	194	106	126	138	150	257	257	82	84	115	121	105	111	169	169
r10026	Male	162	165	305	309	126	195	228	232	167	167	304	304	184	184	239	247	211	219	282	286	124	124	183	183	195	195			205	205	198	210	106	106	158	162	265	265	82	82	113	121	105	105	167	169
r10028	Male	162	162	305	335	114	122	224	228	171	179	304	306	184	184	239	239	203	223	282	282	124	124	187	219	195	195	229	231	203	205	190	202	126	126	158	162	257	257	82	84	113	117	101	105	169	181
r10030	Female											304	304	200	200	239	249	203	219	282	286	120	124	191	191	195	213	221	229	213	213	186	202	106	126	142	150			82	82	121	123	105	105	169	169
r10033	Male	162	162	305	305	110	114	224	224	167	167	304	304	184	188	239	249	203	211	286	290	128	134	183	187	197	201	231	231	205	207	186	232	122	122	142	142	277	277	82	82	97	121	105	105	167	169
r10034	Male	162	162	305	305	110	114	224	228	171	171	304	306	184	200	239	249	215	223	282	282	128	128	187	191	195	195	211	229	205	205	186	188	118	126	138	154	257	257	82	84	111	117	101	105	167	181
r10035	Male	162	165	305	305	110	187	224	228	171	175	306	306	184	184	247	247	211	215	282	282	120	124	191	191	195	195	231	231	205	207	186	224	106	118	166	166	257	257	82	84	113	113	105	105	169	169
r10036	Female	162	165	305	305	110	210	216	224	167	171	304	304	184	200	239	239	203	223	282	286	128	138	219	219	201	207	221	229	203	203	186	218	122	122	138	150	257	277	84	84	109	121	105	111	167	169
r10037	Male	162	162	305	335	114	226	224	236	167	171	304	306	184	184	239	239	193	211	282	282	124	128	219	223	201	201	229	229	203	205	196	202	106	126	138	150	257	257	80	82	121	123	101	111	169	169
r10038	Female							228	228			304	322	184	200	239	249	203	211	282	286	124	128	183	195	195	207	221	221	203	211	202	206	122	126	138	154			80	82	111	123	95	111	169	169
r10039	Female	162	162	307	309	114	195	224	232	167	179	304	304	184	200	239	239	203	211	282	282	124	128	183	183	195	195	221	229	203	205	198	202	106	106	142	158	257	277	82	84	113	117	105	127	167	169
r10040	Female	162	165	305	305	110	126	228	232	167	175	304	306	184	196	239	249	223	227	282	282	124	124	187	187	195	195	217	221	203	205	202	240	126	126	138	154	257	265	84	86	113	121	101	101	169	171
r10041	Male											304	306	196	200	239	239	203	219	278	282	124	128	179	183	195	195	221	229	203	213	202	202	106	106	150	158			82	82	121	125	105	105	169	169
r10042	Female	162	165	305	327	110	214	224	236	167	171	306	306	184	200	245	249	211	231	278	282	124	134	183	195	195	199	207	211	205	205	198	206	106	122	142	150	257	257	82	84	97	113	105	105	169	181
r10043	Female	162	168	305	327	110	114	236	236	167	167	304	304	184	184	245	247	203	219	278	286	124	128	179	183	195	197	221	221	205	205	194	204	106	126	150	150	257	257	82	84	113	117	105	111	169	169
r10045	Female	162	168	305	305	114	210	216	220	171	183	304	306	184	184	239	239	211	211	278	282	124	124	187	187	197	201	221	229	205	205	190	234	106	122	142	158	257	257	82	84	113	125	105	105	167	169
r10048	Male	162	165	305	327	114	122	224	228	171	171	304	304	196	200	239	239	203	223	278	282	124	128	183	187	195	195	229	231	203	207	190	232	122	126	138	154	257	257	82	82	113	121	101	105	167	169
r10049	Female	162	165	305	305	114	210	216	220	167	171	304	304	184	184	239	249	193	215	278	282	124	128	183	195	197	201	221	231	205	205	194	202	106	130	150	166	257	257	82	82	113	117	101	105	169	169
r10050	Female	162	168	327	335	110	207	224	236	167	171	304	304	184	184	239	247	203	219	278	286	124	124	183	187	201	201	211	211	205	207	186	194	122	126	150	158	257	257	84	84	111	113	105	105	169	171
r10051	Female	162	171	309	327	110	114	220	228	167	171	306	322	184	200	249	249	203	211	282	286	124	124	191	219	195	201	207	229	203	205	184	186	130	134	138	154	257	277	84	84	113	113	95	105	169	171
r10052	Male											304	306	184	184	239	239	203	211	282	286	124	124	211	219	201	201	221	231	205	207	202	222	118	126	146	154			82	82	117	125	105	105	169	169
r10053	Male	159	171	305	307	122	187	216	228	171	171	306	328	196	200	239	239	207	223	278	286	124	128	187	191	195	195	221	231	203	207	186	190	106	134	154	158	257	257	82	82	113	121	105	121	167	181
r10054	Male	162	162	305	327	110	210	224	228	167	179	322	328	184	200	239	239	201	203	282	282	124	128	191	195	195	195	229	231	205	205	226	234	126	126	142	154	257	257	82	84	117	119	101	105	169	181
r10055	Female	168	168	305	309	110	110	224	228	167	167	304	306	184	184	239	247	219	227	278	282	124	128	179	191	195	195	221	221	205	211	202	204	106	106	142	166	257	277	82	82	113	121	105	105	169	169
r10056	Male											304	304	184	200	239	239	203	211	282	282	120	124	187	195	201	201	229	231	205	205	186	186	106	122	154	158			82	82	111	111	105	105	169	171
r10057	Female	165	168	305	305	110	114	220	224	175	183	306	306	184	184	239	247	203	227	278	282	124	124	219	219	195	195	221	221	211	213	204	206	106	126	138	162	265	265	82	84	113	117	105	105	169	171
r10058	Male											304	304	184	184	239	249	219	227	282	286	124	128	191	191	195	199	221	229	207	213	202	204	106	126	138	142			82	82	121	125	105	105	169	169
r10060	Female	162	168	305	335	110	203	224	228	167	183	304	304	184	184	239	247	203	227	278	278	124	128	187	191	195	195	221	221	211	213	198	208	106	126	138	154	265	265	82	86	113	117	111	111	169	169
r10061	Female											304	330	200	200	239	239	207	223	278	290	124	128	179	187	195	197	211	231	205	205	186	190	122	126	138	158			82	84	111	123	105	105	169	171
r10062	Female	162	171	309	327	110	187	224	224	167	171	306	312	184	184	249	249	203	211	282	286	124	128	183	191	189	195	221	231	205	205	186	186	122	130	154	158	257	257	82	82	113	113	101	105	169	171
r10063	Female	162	171	309	335	122	187	220	224	171	171	304	322	184	184	239	249	203	223	282	282	124	128	187	191	195	195	221	229	203	203	186	202	122	126	154	154	257	277	82	84	113	121	101	105	169	171
r10064	Female	162	171	327	335	110	114	216	228	171	175	304	328	184	200	239	247	193	203	278	282	124	128	183	215	195	201	221	229	205	205	196	228	122	126	142	158	257	257	84	84	111	121	105	111	169	169
r10065	Male	162	162	305	309	110	110	220	224	171	171	306	322	184	184	245	249	203	223	282	282	124	128	191	191	195	201	207	229	203	205	186	186	126	126	138	154	257	257	82	84	113	123	105	105	169	169
r10066	Male	162	165	307	309	114	126	220	232	167	167	304	304	196	200	239	239	203	219	286	290	124	124	183	191	195	195	221	229	203	205	204	232	106	122	138	158	265	265	82	82	123	125	105	111	169	169
r10067	Female	162	162	305	309	126	126	224	232	171	175	304	304	184	196	239	239	203	211	278	282	124	124	187	219	195	195	217	221	203	205	202	240	106	106	154	154	257	265	82	86	121	123	101	121	169	169
r10068	Female	162	168	305	335	191	226	220	224	171	175	304	316	184	184	239	249	223	223	282	294	124	124	187	191	195	197	229	231	205	207	186	216	126	126	150	150	265	277	82	84	119	123	105	105	167	169
r10069	Female	162	162	335	335	207	210	220	236	175	183	304	304	184	200	239	239	203	211	278	294	124	124	187	187	201	207	207	221	205	205	186	234	122	126	142	154	257	257	82	84	111	113	105	105	169	169
r10071	Female	162	165	305	305	114	210	220	240	179	183	304	306	184	184	239	249	223	227	282	294	124	134	179	179	195	199	221	231	205	205	186	206	106	126	142	158	257	277	80	82	97	117	101	101	169	181
r10072	Female	162	162	305	305	114	191	228	240	167	183	304	304	184	196	245	249	215	223	282	282	124	134	179	191	195	195	211	221	203	205	232	234	106	126	138	138	257	277	80	82	111	117	101	101	169	181
r10073	Female	162	162	327	335	114	122	228	236	167	171	304	304	200	200	239	239	203	203	278	282	124	128	195	195	195	201	223	229	203	203	186	186	122	126	142	150	277	277	82	82	113	113	105	105	169	169
r10074	Male	162	165	305	305	110	187	224	232	171	175	316	328	184	196	239	249	223	227	282	282	124	128	187	191	195	195	217	221	203	205	186	240	106	126	154	154	257	257	84	86	113	121	105	121	169	171
r10075	Male	168	171	305	305	110	114	216	220	175	183	304	328	184	200	239	239	207	211	282	282	124	128	183	215	195	207	221	221	205	205	186	234	122	130	138	158	257	257	82	84	125	125	105	105	169	171
r10077	Male	162	162	305	305	210	210	224	236	167	179	322	328	184	184	239	249	193	201	282	286	124	128	195	211	195	195	229	229	205	205	186	202	106	122	142	146	257	257	80	82	117	119	105	105	169	181
r10078	Female	165	165	305	335	114	210	216	220	171	183	328	330	184	200	239	249	193	203	278	282	124	128	195	215	197	223	207	211	205	205	186	234	122	126	138	166	257	277	84	84	111	111	105	105	167	169
r10079	Female	162	165	309	327	110	114	224	228	167	171	316	328	184	200	239	247	201	219	282	286	128	128	191	211	195	201	221	231	205	205	186	186	106	126	138	142	257	257	82	84	113	117	105	111	169	171
r10080	Female	162	162	335	335	110	114	216	224	171	171	304	322	184	200	239	239	193	211	282	282	124	124	179	191	201	201	231	231	205	205	186	206	106	122	142	154	257	277	82	82			105	105	169	169
r10081	Male	162	168	309	335	110	114	224	232	167	167	304	306	196	200	239	239	219	223	282	282	124	128	187	191	195	195	221	229	205	205	186	206	106	106	138	154	257	257	84	84	97	113	105	111	169	169
r10083	Female	162	162	335	335	187	210	224	228	167	183	304	306	184	184	239	249	203	203	282	282	124	128	179	183	195	195	221	231	203	213	186	202	106	106	138	142	257	257	82	84	117	121	101	105	169	171
r10084	Male											304	304	184	200	239	239	203	211	282	282	128	128	195	223	197	201	221	229	205	205	186	186	122	126	138	154			82	84	111	111	105	105	169	171
r10085	Female	162	162	305	305	187	187	220	254	167	187	304	306	184	200	239	239	207	207	286	290	120	124	183	191	195	195			205	207	204	216	106	106	138	138	257	257	82	84	111	113	105	111	169	169
r10086	Female	162	165	305	327	114	114	224	232	167	167	304	304	184	184	247	249	203	203	282	282	124	124	187	191	195	201			203	211	206	240	106	122	138	154	265	265	82	84	113	117	111	121	171	171
r10087	Female	162	165	305	307	110	183	224	224	167	175	304	304	184	200	239	239	211	215	282	286	124	124	191	219	195	201	221	229	203	205	202	210	126	134	146	150	257	257	82	82	123	123	101	105	169	169
r10088	Male	162	168	305	305	183	207	224	236	167	171	304	304	184	200	239	247	203	223	278	282	124	128	183	219	201	201	207	231	205	205	184	186	126	126	142	158	277	277	82	84	113	117	105	105	169	169
r10089	Male	162	171	307	327	110	114	224	228	171	183	304	306	184	184	239	247	203	203	278	282	124	128	183	191	195	201			203	205	194	206	106	134	138	154	265	265	82	82	117	121	105	111	169	171
r10090	Male	165	171	305	327	114	210	216	236	167	175	304	328	184	184	239	239	201	211	278	294	124	128	187	191	201	201	207	229	205	205	194	196	126	126	138	154	257	257	82	84	115	125	105	105	169	171
r10091	Female	162	162	305	305	114	203	216	232	171	175	304	304	184	184	239	249	203	227	282	286	124	124	183	187	195	213	217	221	203	205	204	208	122	122	146	154	257	257	84	84	113	113	101	105	167	169
r10092	Male											304	304	184	200	247	249	215	223	278	282	124	124	179	199	195	195	221	229	203	205	202	228	122	122	150	154			84	84	125	125	95	105	167	181
r10093	Male											304	304	196	200	239	239	193	219	282	282	124	128	179	199	195	195	221	221	205	211	202	228	106	122	150	154			84	88	113	125	105	111	167	167
r10095	Female	165	165	305	305	110	110	216	228	171	175	306	328	184	196	239	239	207	215	282	282	120	128	187	215	195	213	221	231	205	207	204	216	106	106	138	166	257	257	84	84	119	121	105	105	169	169
r10096	Female	165	168	305	335	114	114	236	254	167	187	306	306	184	200	249	249	211	219	282	290	124	128	191	195	195	195			205	207	196	206	106	106	150	158	257	257	82	82	113	125	105	111	171	181
r10098	Male	162	168	309	327	122	207	220	232	167	167	304	304	184	184	247	249	203	223	278	286	124	124	183	187	195	197	221	229	205	205	186	194	126	130	150	154	257	257	82	84	113	113	105	105	169	169
r10099	Female	162	162	305	305	114	210	228	240	167	171	304	304	184	184	245	249	203	223	286	290	134	138	187	191	197	207	221	231	203	207	186	232	106	126	138	142	257	257	82	84	97	111	101	105	169	181
r10100	Female	165	168	335	335	110	203	224	224	167	171	304	304	196	200	239	247	193	219	278	282	124	128	183	211	195	211	221	231	203	205	186	228	106	122	150	154	257	257	80	82	113	121	95	111	171	181
r10101	Male	162	162	305	305	114	122	228	232	171	175	304	304	184	200	247	249	211	227	282	286	124	138	183	219	195	195	221	229	203	205	194	208	122	126	138	154	257	257	84	84	117	121	105	105	169	169
r10102	Female	162	162	307	335	110	114	224	232	167	167	304	322	200	200	239	247	203	211	282	282	124	128	183	183	195	195	221	231	205	213	202	232	122	126	146	166	257	257	82	84	113	117	101	111	167	169
r10104	Female	162	168	305	335	110	183	228	240	171	175	306	322	184	184	239	247	201	227	282	286	124	128	191	195	195	217	227	227	205	211	202	206	106	122	138	142	257	277	82	84	111	119	105	111	169	171
r10105	Female	162	162	305	305	114	114	224	228	171	179	304	322	184	184	239	239	203	211	282	282	124	124	179	211	201	201	221	229	203	207	202	222	126	126	150	154	277	277	82	82	117	125	101	105	169	169
r10107	Male	162	168	305	305	110	187	224	228	171	171	304	306	184	184	239	239	219	227	286	286	124	128	187	191	195	201	221	229	205	205	186	186	122	126	142	150	257	257	84	84	117	123	105	105	169	169
r10108	Female	159	171	305	307	110	187	216	228	171	171	304	306	184	184	239	249	211	227	282	286	120	128	183	187	189	195	217	231	205	207	202	216	106	126	154	158	257	257	80	82	117	119	105	121	169	181
r10110	Male											304	304	184	184	239	247	193	219	282	290	128	138	191	211	195	195	221	229	203	205	186	228	106	122	138	150			84	84	117	125	105	111	169	171
r10112	Female	162	165	305	305	191	218	224	224	171	175	304	306	184	184	249	249	219	223	278	286	128	128	183	191	195	195	221	221	205	205	186	202	106	106	142	166	257	257	82	84	113	117	105	111	169	171
r10113	Male	162	165	305	335	199	210	224	228	167	167	304	304	184	200	247	249	203	219	278	282	124	128	195	211	195	217	227	227	205	205	226	228	106	126	134	150	257	257	80	80	113	113	105	105	169	181
r10114	Female	162	165	305	305	191	195	224	228	171	175	304	306	184	200	239	247	201	219	282	282	124	124	191	195	195	195	221	221	205	207	186	202	106	106	138	142	257	257	82	84	111	113	105	105	169	169
r10115	Male	165	168	309	327	110	195	224	236	171	175	306	330	184	184	239	249	219	223	282	286	128	128	191	199	195	201	221	221	205	213	186	186	106	106	142	154	257	257	80	84	113	113	101	105	169	171
r10117	Male	162	162	305	305	114	114	228	240	167	179	304	330	184	188	239	245	203	223	278	290	124	124	183	219	195	207	211	221	203	205	186	232	106	122	142	142	257	257	82	84	111	117	105	111	167	169
r10118	Female	165	168	305	305	110	126	224	228	171	183	304	328	184	184	247	247	203	211	278	282	120	124	199	219	195	195	221	229	203	211	190	198	106	126	138	162	257	265	82	84	117	121	105	105	169	171
r10119	Male	162	165	307	309	114	114	216	232	167	175	304	304	184	200	239	239	203	203	282	294	124	134	179	183	195	195	221	229	205	205	198	202	106	106	146	166	257	257	82	84	113	123	105	111	167	169
r10120	Male	165	165	305	305	110	183	228	236	167	171	306	330	184	184	239	249	193	219	278	286	124	128	179	191	195	195	229	231	205	207	186	210	106	122	142	154	265	265	82	84	113	117	105	105	171	181
r10121	Female											304	306	184	184	239	249	203	219	278	286	124	128	191	195	195	201	221	231	205	205	186	186	106	126	138	142			84	84	111	117	105	105	169	181
r10122	Female											304	306	196	200	239	239	203	215	278	282	124	128	179	183	195	201	207	221	203	205	186	202	106	106	138	142			82	82	113	113	105	105	169	169
r10123	Female	162	165	307	309	114	114	224	228	167	167	304	304	184	200	239	247	193	211	286	286	120	124	183	215	195	195	221	221	205	205	198	206	106	106	138	158	257	257	82	84	113	121	105	105	169	169
r10124	Male											304	304	184	200	247	249	193	211	282	282	128	128	187	191	195	195	229	229	203	205	196	202	126	126	134	154			82	82	111	113	105	105	169	171
r10125	Female			309	335	110	110	224	228	171	171	306	306	184	200	247	249	223	227	282	286	124	128	183	191	195	195	221	231	205	207	202	224	106	126	138	142	257	257	84	84	117	121	105	105	169	171
r10126	Female	162	162	305	335	114	207	220	220	167	167	304	304	184	184	247	249	203	219	278	282	124	128	183	199	197	201	211	221	205	207	186	186	122	126	150	154	257	257	82	84	111	113	101	105	169	169
r10127	Male	162	162	305	335	110	210	224	236	167	179	304	328	184	184	239	239	201	203	282	286	124	128	179	195	195	207	221	229	203	205	186	226	106	126	142	146	257	257	80	82	113	117	101	105	169	169
r10128	Male	162	162	305	327	122	126	224	228	171	175			184	196	247	249			282	282	120	128	183	187	195	195	229	231	203	207	190	198	106	106			257	257	84	84			101	105	169	181
r10130	Male	162	162	305	305	114	191	232	232	171	171	304	304	184	196	239	239	215	223	282	286	124	124	187	219	195	195	217	221	203	205	190	216	106	126	138	154	257	257	82	84	117	123	105	105	169	169
r10131	Female	162	168	305	335	110	114	224	240	167	171	304	306	184	200	239	249	203	227	282	286	124	128	179	223	195	195	221	229	203	205	186	204	106	106	142	142	257	277	82	82	121	125	105	105	169	169
r10132	Male	162	162	327	327	110	114	220	224	171	183	304	304	184	184	247	247	211	227	278	282	124	124	219	219	195	201	229	229	203	205	198	204	106	126	138	154	265	265	82	82	113	113	105	111	169	171
r10134	Male	162	165	307	335	110	195	216	228	167	175	306	328	184	200	239	239	201	207	278	286	128	128	183	191	195	207	217	221	203	203	202	216	106	126	138	158	257	257	82	84	119	121	105	105	167	181
r10135	Female	162	162	305	327	210	226	220	224	167	179	304	304	184	184	239	239	193	203	282	286	124	128	191	219	201	203	231	231	205	213	202	210	122	126	150	150	257	277	82	84	117	123	101	105	169	169
r10137	Female	162	162	305	305	114	210	232	254	167	175	304	304	200	200	239	239	211	211	286	290	124	128	183	183	195	195			203	205	206	232	122	126	154	158	257	265	82	84	123	123	105	111	167	169
r10138	Male	162	162	305	305	114	218	216	220	167	179	306	306	184	200	239	247	215	227	282	282	124	138	183	187	195	197	221	229	205	205	206	210	106	122	142	154	265	265	82	82	119	125	105	105	169	171
r11001	Female	162	162	305	305	110	114	216	224	167	171	306	306	184	200	239	247	207	211	278	282	124	138	183	183	195	197	221	229	205	205	206	206	118	126	154	158	257	257	82	82	111	119	105	105	169	169
r11002	Female	168	168	305	305	110	210	220	228	167	171	304	316	184	184	239	247	203	219	278	286	124	124	175	183	195	199	207	221	205	205	186	186	130	134	138	150	257	265	82	84	121	123	105	105	169	169
r11003	Male	162	165	305	305	191	207	220	236	171	179	304	306	184	200	239	249	193	219	278	286	124	124	183	195	195	197			205	205	186	194	126	126	138	146	257	257	82	84	119	123	105	105	169	169
r11004	Male	162	162	309	335	110	187	224	224	171	171	304	322	184	184	249	249	203	223	282	282	124	128	191	191	195	195	221	221	203	205	186	202	126	126	150	154	257	257	82	82	113	113	101	105	169	169
r11005	Male	162	168	305	305	110	114	220	220	167	171	304	306	184	196	249	249	203	223	282	282	124	124	191	195	195	195	221	229	205	205	186	186	106	126	138	162	265	265	82	84	97	123	105	105	169	171
r11006	Male	162	165	305	305	114	126	220	254	167	171	304	304	184	184	239	249	193	193	282	290	124	128	175	191	195	201			205	205	196	202	126	130	146	154	257	257	82	82	113	117	105	111	169	169
r11007	Male	162	168	305	335	110	114	232	254	167	179	304	306	184	196	239	245	211	223	282	286	120	124	183	187	195	195	221	231	205	205	186	206	106	118	142	142	257	257	82	82	117	121	105	111	167	169
r11008	Female	165	168	309	335	114	114	224	236	167	171	304	306	184	196	239	239	219	223	282	282	124	134	191	191	195	195	221	229	205	205	186	210	106	106	142	142	257	257	82	82	111	121	101	105	169	169
r11009	Female	165	168	335	335	114	114	224	236	167	167	304	304	184	184	239	245	215	223	282	290	124	134	183	191	195	195	221	229	205	205	186	204	106	126	138	162	257	257	82	84	97	117	105	105	169	169
r11010	Female	165	168	305	305	114	191	220	228	171	183	304	306	184	200	247	249	219	219	282	282	124	128	183	195	195	197			205	207	194	216	126	130	150	150	257	265	84	84	111	119	105	105	169	169
r11011	Male	162	162	327	335	195	210	224	236	171	175	304	304	184	200	239	249	193	201	282	286	120	124	179	195	195	217	227	229	205	205	202	226	122	126	134	154	257	257	82	84	113	113	105	105	169	169
r11012	Female	165	168	335	335	110	110	224	228	167	183	306	306	184	184	239	247	215	227	282	282	124	124	183	219	195	201	207	221	203	211	204	206	122	126	138	142	257	265	82	82	113	121	105	105	169	169
r11013	Male	162	168	305	309	114	207	224	228	167	179	304	306	196	200	239	247	219	219	282	282	124	124	183	191	195	195	221	221	205	211	202	206	106	122	138	142	257	257	82	82	113	117	105	105	169	169
r11014	Male	162	165	305	327	203	210	228	232	167	187	304	304	184	196	239	245	203	215	282	282	124	124	179	223	195	203	211	231	205	213	186	206	106	106	138	142	257	257	82	82	111	117	101	111	169	169
r11015	Female	162	165	305	327	191	207	220	220	167	171	316	300	184	184	239	249	223	223	282	286	128	128	183	191	195	197	211	221	205	205	198	216	126	134	150	150	257	265	84	84	111	123	105	105	169	169
r11017	Female	165	168	305	305	191	218	228	240	171	171	306	306	184	200	239	249	203	223	286	286	124	128	183	191	195	195			205	207	186	210	106	134	150	158	257	265	82	84	97	123	105	105	169	171
r11018	Female	162	162	305	335	122	122	224	224	171	171	306	312	184	200	239	249	203	203	282	286	120	128	187	195			221	229	205	205	186	202	106	126	154	154	277	277	82	82	113	123			169	169
r11019	Female	162	171	305	327	110	207	216	236	175	183	306	328	184	184	239	247	203	211	278	282	124	124	187	195	195	207	221	221	205	205	194	234	122	126	138	154	257	257	84	84	119	125	105	105	171	171
r11020	Male	162	168	305	305	175	191	220	220	167	171	304	306	184	184	239	247	193	223	278	286	124	128	183	195	195	201			205	205	186	194	126	126	138	150	257	257	82	84	121	123	105	105	169	169
r11021	Female	162	171	305	307	122	122	228	232	171	175	304	328	184	184	239	249	207	207	282	282	120	124	183	191	207	213	221	221	203	205	186	190	106	122	142	158	257	257	82	82	117	121			167	169
r11022	Male	162	168	305	305	110	126	224	228	167	167	304	322	184	200	239	247	203	203	282	294	124	128	183	187	195	195			203	205	186	232	106	122	142	158	277	277	82	84	113	113	101	105	167	169
r11023	Male	162	165	305	335	114	191	220	228	167	171	304	306	184	200	249	249	203	223	278	282	124	128	191	195	195	201	221	231	205	205	184	188	126	130	138	146	257	257	84	84	113	119	105	105	169	171
r11024	Female	162	165	305	327	110	183	228	240	167	175	304	322	184	184	239	239	203	215	282	286	124	124	191	195	201	217			203	205	186	202	122	122	138	154	257	277	82	82	97	113	105	111	167	171
r11025	Male	162	165	305	305	110	126	228	228	175	175	304	304	196	196	239	249	203	211	282	286	124	128	191	219	195	195	217	221	203	205	190	224	106	134	138	142	265	265	84	84	97	121	101	101	169	169
r11026	Female	162	162	305	305	122	126	228	228	171	175	304	306	196	196	239	249	203	223	278	282	124	124	191	219	195	195	217	229	203	205	190	224	126	134	138	142	257	265	84	86	117	121	101	105	169	171
r11027	Male	162	162	327	335	110	210	224	228	171	175	322	324	184	200	239	249	201	203	282	286	124	128	191	195	195	195	221	231	205	213	226	234	106	126	142	154	257	257	82	84	117	119	101	105	169	181
r11028	Male	162	171	305	335	110	126	216	228	175	183	304	328	184	200	239	239	203	211	278	294	120	128	195	215	201	201	207	229	205	205	190	234	106	122	142	158	257	257	84	84	113	125	105	105	169	169
r11029	Male	162	165	305	309	114	210	216	236	167	171	304	304	184	184	249	249	203	215	278	282	124	128	183	215	201	201			205	205	196	234	126	130	142	150	257	257	82	82	115	123	105	105	169	169
r11030	Male	162	165	307	309	110	126	228	232	167	175	304	304	184	200	239	247	203	211	282	286	120	128	183	195	195	195	221	229	205	205	210	232	106	122	146	162	265	265	82	82	117	123	105	105	167	169
r11032	Female	162	162	335	335	114	226	224	228	167	171	304	306	184	196	239	247	203	211	282	286	124	128	183	219	195	201	229	231	203	203	186	202	106	126	138	154	257	277	82	84	111	117	105	105	169	169
r11033	Female	162	165	305	335	126	203	224	232	171	175	304	304	184	184	239	239	215	223	282	286	120	124	219	227	195	195	221	229	205	205	190	204	126	134	154	162	257	257	82	82	113	113			167	169
r11035	Female	162	162	305	335	114	191	216	224	171	171	304	316	184	184	239	247	211	223	282	286	124	128	179	191	201	201	229	231	203	205	202	206	106	126	142	154	257	277	82	84	113	117	101	127	169	169
r11036	Female							216	224			304	316	184	184	239	247	211	223	282	286	124	128	179	191	201	201	229	231	203	205	202	206	106	126	142	154			82	84	113	117	101	127	169	169
r11037	Male	162	165	305	305	114	203	240	240	167	179	304	306	184	196	239	239	207	223	282	282	124	124	211	223	195	195	211	221	205	205	206	232	106	126	138	142	257	257	82	84	107	117	101	111	167	169
r11039	Male	162	165	305	327	114	114	224	236	167	171	304	304	200	200	239	249	203	231	278	282	128	128	187	187	195	201	221	229	205	211	186	186	122	122	150	154	257	257	84	84	113	121	105	105	167	169
r11040	Female	162	165	305	327	110	126	224	224	167	175	304	306	184	184	247	247	207	227	278	282	120	128	187	191	195	195	217	221	203	211	190	206	106	130	138	158	265	265	82	84	113	121	105	105	169	181
r11041	Male	162	168	305	335	110	203	232	236	175	179	306	328	184	184	239	247			278	286	124	128	191	195	195	195	221	221	211	213	202	204	106	106	142	158	257	257	82	82	113	117	105	105	169	169
r11042	Male	162	165	335	335	114	122	224	224	171	171	304	306	184	196	239	249	211	215	282	282	128	128	179	211	195	201	229	231	203	203	186	190	118	122	150	166	257	257	80	84	111	123	105	105	169	169
r11043	Female	162	162	305	309	110	187	216	236	175	183	304	330	184	200	239	247			282	282	128	128	183	191	195	201	221	229	203	213	186	202	122	122	154	154	257	257	80	82	113	113	105	123	169	171
r11044	Male	162	162	305	327	114	114	220	232	167	167	304	306	184	184	249	249	203	223	282	282	124	128	175	215	197	197			205	205	186	194	122	126	138	150	257	257	82	84	113	121	105	111	169	169
r11045	Female	162	171	305	305	110	207	220	224	167	171	304	304	184	184	239	239	203	219	278	282	128	128	183	219	189	201			205	205	186	186	126	134	150	150	257	257	82	84	117	121	105	105	167	171
r11047	Female	162	162	305	335	114	122	224	228	171	171	306	312	184	184	239	249	203	223	282	286	128	128	187	187			229	229	203	205	186	186	126	126	138	154	257	277	82	82	113	123			169	169
r11048	Male	162	165	305	309	114	126	228	228	167	167	304	304	184	200	239	239	193	211	282	286	124	128	183	195	195	195			205	205	210	232	106	122	158	166	257	257	82	82	113	121	105	105	169	169
r11049	Female	162	162	305	305	110	114	224	228	167	171	304	306	184	184	249	249	215	231	278	286	128	134	187	191	195	201			203	205	184	186	106	106	138	142	257	257	82	84	111	121	101	105	167	169
r11050	Male	162	165	305	327	114	218	236	236	167	167	304	304	184	184	249	249	203	219	282	290	124	128	175	179	195	201	221	231	205	213	196	204	106	130	146	150	277	277	82	84	113	123	105	111	169	169
r11051	Female	165	168	305	327	114	191	220	228	171	183	306	330	184	200	239	249	223	223	282	286	124	128	183	195	195	199			205	207	198	216	126	130	150	150	257	265	82	84	113	119	105	105	169	169
r11052	Male	162	165	305	335	191	191	228	228	171	179	304	316	184	184	239	249	215	219	282	294	124	124	191	195	195	195			205	205	216	216	122	122	150	150	277	277	82	82	119	123	105	105	169	169
r11053	Female	162	168	305	305	122	187	228	228	167	175	306	306	184	196	247	249	215	219	278	286	128	128	183	183	195	201	207	221	203	211	186	202	106	126	138	142	257	257	82	82	119	125	105	105	167	169
r11054	Male	165	165	305	305	114	191	220	232	171	179	306	306	184	196	239	249	223	223	282	282	124	128	191	211	195	195	211	211	205	205	186	232	106	106	142	162	257	257	82	82	111	117	101	105	167	169
r11055	Female	162	162	305	305	110	126	228	232	175	175	304	328	196	196	239	247	203	207	278	282	124	124	183	219	195	195	217	229	203	203	190	194	126	134	154	162	257	257	82	86	113	119	105	121	171	181
r11056	Female	162	165	307	335	114	195	224	232	175	179	304	330	184	184	239	239	211	211	282	282	124	124	183	183	195	195	221	221	205	205	186	198	106	106	142	146	257	277	82	84	121	123	105	127	167	169
r11057	Female	168	168	305	335	114	218	224	224	167	179	304	306	184	184	239	239			282	286	120	124	183	191	195	195	221	223	203	213	186	204	106	126	142	150	265	277	82	82	121	123	105	105	169	169
r11058	Female	162	165	305	327	110	110	216	228	171	175	304	304	184	184	247	249	203	211	278	294	124	128	187	187	195	195	211	221	203	205	186	234	122	130	138	158	257	257	82	82	121	125			169	171
r11060	Female	162	162	305	335	122	226	224	228	171	171	304	306	184	184	239	239	203	203	278	282	124	124	191	219	195	201	229	231	203	207	186	186	122	134	138	154	257	277	82	84	113	117	105	105	169	169
r11061	Female	165	171	305	335	179	210	216	220	171	175	304	322	184	200	247	249	193	207	282	294	120	124	183	187	195	207	207	221	205	205	186	234	106	122	138	142	257	257	80	84	111	119	105	111	169	171
r11063	Male	162	168	305	305	110	110	224	228	167	175	304	306	184	196	239	249	215	227	278	282	120	124	187	191	195	195	207	217	203	205	186	190	126	130	154	154	257	257	84	86	119	121	105	121	171	181
r11064	Male	162	165	309	335	110	226	224	224	171	171	304	306	184	184	239	239	203	211	282	286	128	128	191	219	195	201	221	231	205	205	186	224	122	126	142	150	257	257	82	84	113	117	105	127	169	169
r11065	Male	162	162	305	305	110	122	220	232	171	175	304	306	184	200	239	247			282	282	120	124	187	195	201	201	229	231	205	205	186	186	106	122	150	154	257	257	82	84	111	111	105	105	169	169
r11067	Male	162	162	305	309	114	114	216	240	175	179	306	306	184	188	239	249	207	215	282	282	124	124	183	195	201	211	231	231	205	205	204	206	106	126	150	154	265	265	82	84	117	125	101	105	171	181
r11068	Male	162	165	305	309	110	195	224	224	171	175	316	328	184	184	249	249	223	227	278	286	124	128	191	199	195	195	221	229	205	205	186	186	106	106	138	142	257	257	82	84	117	123	105	105	169	171
r11069	Female	162	165	305	305	191	218	228	228	167	171	306	306	184	184	247	249	203	223	278	286	124	128	179	191	195	201	221	231	203	205	186	210	106	126	142	166	257	257	84	84	113	123	105	105	169	171
r11070	Female	162	168	305	335	114	126	224	228	167	167	306	328	184	196	239	247	227	227	282	282	124	124	199	219	195	201	217	231	203	205	198	208	106	122	138	154	265	265	82	82	113	117	111	111	169	171
r11071	Female	162	162	305	335	114	114	224	228	167	179	304	306	184	184	239	239	203	227	282	286	124	124	191	191	195	199	221	229	205	207	202	202	106	122	142	142	257	277	82	82	117	125	105	111	169	169
r11072	Female	165	168	305	309	183	187	228	236	167	171	304	306	184	184	239	249	193	223	282	286	128	128	191	195	195	195	221	229	205	205	210	224	122	134	142	162	257	257	80	84	113	113	105	105	171	181
r11073	Female	162	171	305	305	110	171	220	236	167	175	304	328	184	184	239	239	193	203	278	294	124	128	187	215	201	203	229	231			194	234	126	126	138	154	257	257	84	84	111	115			169	169
r11074	Female	162	162	305	327	114	218	224	228	171	171	304	304	184	196	239	249	211	227	278	282	124	124	183	219	195	195	221	229	205	205	190	198	106	126	138	154	257	257	82	82	121	121			167	169
r11075	Male	162	162	305	327	187	187	220	224	167	183	304	304	184	184	247	249	207	219	282	286	124	128	183	195	195	195			205	207	206	216	106	134	142	158	257	257	84	84	113	113	105	111	171	171
r11076	Female	162	171	305	309	122	187	224	224	167	171	306	306	184	184	239	249	203	211	282	282	124	124	187	187	195	195	207	229	205	205	202	210	126	134	150	154	257	277	82	82	121	121	101	101	169	169
r11077	Female	162	165	327	335	126	126	232	232	171	175	304	304	184	200	239	239	211	227	278	282	124	124	219	219	189	195	207	231			190	202	106	126	154	158	257	257	82	82	113	121			169	169
r11078	Female	162	162	305	327	114	126	224	232	167	175	304	306	184	184	239	247	203	203	282	282	124	128	191	219	195	195	217	221	203	211	190	206	106	126	138	162	257	265	82	82	113	121	105	121	169	171
r11079	Male	162	162	305	327	114	183	228	236	179	183	304	304	184	184	247	249	203	223	278	282	128	128	183	215	201	201			203	205	184	188	126	126	150	154	277	277	82	84			105	105	167	169
r11080	Male	162	165	307	327	122	195	224	228	171	175	304	328	184	200	239	239	201	207	278	286	128	128	183	195	195	213	221	231	205	205	202	216	106	134	138	154	257	257	82	84	113	121			169	169
r11081	Male	162	165	305	327	122	126	228	232	171	175	304	304	184	200	247	249	211	223	278	282	124	138	183	187	195	195	221	229	203	205	190	194	122	126	146	154	257	257	82	84	117	121	101	105	169	181
r11082	Female	162	165	305	335	114	114	216	236	179	183	304	330	184	200	239	239	223	227	282	290	128	138	187	195	197	199	221	231	205	205	186	218	126	126	154	158	257	277	84	84	111	113	105	105	167	171
r11083	Female	162	162	305	335	114	195	216	220	167	171	304	328	184	196	239	239	203	219	282	290	124	134	183	191	195	201	229	231	205	205	202	204	106	106	138	142	257	257	82	88	121	123	101	105	169	169
r11084	Male	162	165	305	305	114	191	220	240	167	179	304	306	196	196	239	245	203	223	286	294	124	124	179	191	195	195	211	221	205	205	206	232	106	126	158	162	257	257	82	84	107	107	101	101	169	181
r11085	Female	162	162	305	327	114	114	224	224	167	171	304	306	184	200	239	239	223	223	282	282	124	124	187	195	195	199	207	223	203	205	186	186	106	122	142	154	257	265	82	84	113	113	105	105	169	169
r11086	Male	162	162	305	335	210	210	216	236	171	171	304	328	184	200	239	239	201	203	282	286	124	128	195	211	195	195	221	231	205	213	186	226	106	126	142	154	257	257	80	84	113	113	101	105	169	169
r11087	Female	162	168	305	327	110	203	208	228	167	171	304	304	200	200	239	247	193	219	282	282	124	128	179	199	195	201	221	221	205	205	186	228	122	122	138	154	257	257	82	84	121	125	95	111	171	181
r11088	Female	162	168	305	335	191	226	224	228	171	179	306	306	184	184	239	247	219	223	282	294	124	124	187	195	195	201			205	205	186	216	126	126	138	150	265	277	82	84	117	123	105	105	169	169
r11089	Male	162	165	307	309	110	114	216	224	167	179	306	306	188	200	239	247	207	227	282	282	124	124	183	227	195	201	229	231	205	205	190	202	122	122	154	158	257	257	82	84	111	117	105	105	169	169
r11090	Female	162	162	327	335	110	126	216	228	175	179	304	328	184	184	247	247	203	211	282	294	120	124	183	215	195	211	211	231	203	205	194	196	106	122	142	158	257	257	82	84	111	121			169	171
r11092	Female	162	162	305	305	114	218	224	224	171	171	304	304	200	200	239	249	211	231	278	278	124	128	183	187	195	201			203	203	186	228	122	122	142	150	257	257	82	82	113	121	105	105	167	167
r11093	Male	162	165	305	307	122	191	216	228	171	171	306	306	184	196	239	247	201	207	278	282	128	128	183	191	195	195	221	231	203	205	202	216	106	126	138	166	257	257	82	84	119	119			167	169
r11094	Male	162	165	305	309	110	210	224	228	171	175	304	316	184	184	239	249	219	223	282	286	124	124	183	191	195	195	221	231	205	207	202	224	106	134	138	142	257	257	82	84	113	117	105	111	169	171
r11095	Female	162	165	305	327	114	122	224	232	171	171	304	304	184	200	239	239	211	223	278	282	124	128	183	187	189	195	207	231	205	205	190	194	126	134	138	154	257	257	82	82	113	121			169	181
r11096	Male	162	165	309	327	210	218	220	228	167	167	304	306	184	184	247	247	203	223	278	282	124	128	175	215	195	201			205	205	196	202	106	126	150	162	257	257	82	84	97	115	101	105	169	169
r11097	Male	162	165	307	309	114	114	224	232	167	167	304	304	196	200	239	239	193	203	282	282	124	124	183	191	195	195	221	229	203	205	206	232	106	106	138	158	265	265	82	82	113	125	105	111	167	169
r11098	Male	162	165	305	327	110	195	228	228	167	175	304	322	184	184	247	249	203	227	282	286	124	124	179	195	201	217	227	227	205	205	202	206	122	126	138	154	257	257	80	82	111	119	105	111	169	169
r11099	Male	165	171	305	307	110	110	216	228	175	175	304	328	184	184	239	249	223	227	282	282	120	128	183	187	195	207	217	221	203	203	190	202	106	126	138	154	257	257	80	84	117	121	105	105	169	169
r11100	Female	168	168	335	335	110	110	224	232	171	183	304	304	184	200	239	249	193	219	282	290	128	128	179	199	195	195	221	229	203	203	202	228	122	122	138	158	257	257	80	82	121	125	105	105	167	181
r11101	Male	165	168	327	335	110	114	224	228	167	171	304	304	184	196	239	247	215	223	278	282	124	124	179	183	195	201	221	221	203	211	186	228	106	122	138	154	257	257	82	82	121	121	105	111	171	181
r11102	Male	162	162	307	309	114	195	220	232	167	171	304	304	184	196	245	247	193	211	282	286	124	128	183	191	195	195			205	205	206	232	106	106	138	146	257	257	82	84	123	123	105	105	169	169
r11103	Male	162	168	305	327	110	203	224	224	167	171	304	306	200	200	247	249	211	223	282	282	128	138	179	211	195	195			203	207	198	228	106	106	138	138	257	257	84	84	113	125	105	105	167	169
r11104	Male	162	165	327	335	114	210	228	236	167	171	304	306	184	184	239	239	203	223	278	282	124	128	187	187	197	199	211	231	205	205	186	218	106	126	138	142	257	257	84	84	97	111	105	105	167	171
r11105	Male	162	165	305	335	110	114	228	236	167	171	304	330	184	200	239	239	203	223	282	286	128	138	187	195	197	201	221	231	203	205	198	234	122	122	154	158	277	277	82	84	113	121	105	105	169	171
r11106	Female	171	171	305	307	110	191	224	228	171	175	312	328	184	184	239	239	203	207	278	286	120	128	183	219	195	195	231	231			186	216	106	122	154	158	257	257	84	84	113	119			167	169
r11107	Male	162	165	335	335	110	114	220	224	171	179	304	322	184	200	239	247	193	203	282	282	124	124	187	191	195	201	229	231	205	205	186	202	106	106	142	162	257	257	82	82	117	121	105	127	169	169
r11108	Male	162	162	305	305	110	110	220	232	175	175	304	306	184	196	239	249	223	227	278	282	120	124	187	187	195	195			203	205	202	240	106	126	138	154	257	257	84	86	113	121	105	121	169	171
r11109	Male	162	162	305	327	187	203	224	228	167	171	304	306	184	184	239	249	223	227	282	286	124	134	191	219	195	201			205	205	186	232	106	126	138	142	277	277	82	84	111	117	101	105	169	181
r11110	Female	162	165	305	327	114	218	240	240	167	171	304	304	184	196	245	249	223	231	278	290	128	134	187	191	195	199			205	205	198	206	106	106	138	142	257	257	82	82	97	113	101	105	167	169
r11111	Male	162	168	307	335	110	126	224	232	167	175	304	322	200	200	247	247	203	215	282	286	124	128	179	183	195	201			205	205	198	202	106	106	150	158	257	257	82	84	113	117	101	105	169	169
r11112	Male	165	165	305	307	110	114	224	228	167	175	304	304	200	200	239	239	203	215	282	286	124	128	179	183	195	195			205	213	198	210	106	122	146	166	257	257	84	84	113	113	101	105	167	169
r11113	Male	162	165	305	305	110	187	224	228	171	175	304	304	184	184	245	249	203	211	286	290	124	124	183	187	195	195	229	231	203	205	186	202	122	126	142	158	257	277	82	82	117	121	105	105	167	169
r11114	Male	162	162	305	335	114	114	224	228	171	179	304	304	184	184	249	249	215	215	282	294	124	134	179	187	195	195			205	205	186	232	106	126	142	150	277	277	82	82	111	117	101	105	169	181
r11115	Male	162	162	305	305	122	126	232	232	175	179	304	306	196	200	239	239	211	227	278	282	120	124	187	227	195	195	229	231	203	205	202	208	106	122	142	154	257	257	82	82	113	113	101	101	169	181
r11116	Male	162	171	305	305	114	203	224	228	171	179	306	312	184	184	239	249	203	215	282	282	124	134	191	191	195	195			203	205	186	232	106	122	138	142	277	277	82	82	111	117	101	105	169	181
r11117	Female	162	162	305	305	114	187	216	224	171	171	306	322	200	200	249	249	211	223	282	290	124	124	183	191	195	195			205	207	186	206	106	122	142	158	257	257	82	84	113	125	105	111	171	171
r11118	Male	162	162	305	335	122	207	220	228	167	183	304	330	188	200	239	239	203	223	278	282	124	124	187	219	197	207	211	221	203	205	186	186	126	126	138	142	265	265	84	84	97	111	105	111	169	171
r11119	Male	162	165	335	335	183	195	220	224	171	175	304	306	184	200	239	249	201	227	286	286	124	128	187	211	195	195	221	221	205	205	186	202	106	126	138	166	257	257	80	82	111	113	105	105	169	181
r11120	Female	162	171	305	305	210	210	216	220	175	175	304	328	184	200	239	247	193	207	282	282	120	128	183	215	195	197	211	231			186	234	122	126	138	138	257	257	84	84	121	125	105	111	169	171
r11121	Male	162	165	305	327	191	210	224	236	167	171	304	306	184	184	239	249	203	219	278	286	124	124	191	195	195	201	231	231	205	207	186	202	106	126	142	142	257	257	82	84	117	123	105	105	169	181
r11122	Female	162	165	305	305	114	195	224	232	167	175	304	304	184	184	239	247	211	219	282	282	124	124	183	183	195	201	221	231	205	205	204	232	106	122	158	162	257	265	82	84	117	123	105	111	169	169
r11123	Male	162	165	305	305	207	210	220	228	171	183	304	330	188	200	239	249	203	223	278	294	128	134	187	187	197	207	211	221	203	205	198	218	122	122	138	142	257	257	84	84	109	111	105	105	169	169
r11124	Male	162	165	335	335	191	226	224	224	171	179	304	306	184	184	239	247	211	223	282	286	124	128	179	191	197	201	221	231	205	205	186	202	106	122	142	150	257	257	80	82	113	123	105	105	169	169
r11125	Male	168	168	305	309	110	114	224	224	175	179	306	328	196	200	239	247	219	227	282	282	124	128	183	191	195	195	221	229	203	205	202	204	106	106	142	158	257	257	82	82	117	125	105	105	169	169
r11126	Female	162	162	305	335	114	218	224	236	179	183	304	306	184	200	239	239	203	223	278	282	124	128	187	187	197	201	211	229	203	205	186	186	126	126	138	154	257	277	82	84	111	121	105	105	169	169
r11127	Female	162	162	305	305	110	114	216	216	171	175	304	322	184	184	239	247			282	282	124	128	183	183	195	201	221	229	205	205	188	196	122	126	154	158	257	257	82	82	111	111	105	105	169	171
r11128	Male	165	165	305	309	183	191	224	224	171	179	306	316	184	200	247	249	203	223	286	286	124	128	191	195	195	195	221	229	205	207	210	224	106	126	142	162	257	257	82	84	117	121	105	105	171	181
r11129	Female	162	162	305	335	110	110	224	236	167	183	304	304	184	184	239	249	203	203	278	286	128	128	195	219	201	201	229	231			186	234	122	126	138	138	257	277	84	84	111	117			169	169
r11131	Male	162	165	305	335	110	210	216	220	167	171	304	304	184	200	239	239			282	282	120	128	187	195	195	201	221	229	205	205	196	226	126	126	154	154	257	257	82	82	113	115	105	105	169	169
r11132	Male	162	162	305	335	210	210	216	228	167	183	306	328	184	200	239	249	203	211	282	286	124	128	179	215	195	195	221	231	203	213	186	226	106	126	134	162	257	257	82	84	117	119			169	169
r11133	Female	162	162	305	305	122	126	228	232	175	175	304	304	184	184	239	249	211	223	282	282	120	128	183	187	195	211	211	231	203	205	198	208	106	122	154	154	257	257	82	82	113	117			167	169
r11135	Male	162	162	305	335	110	191	216	228	167	171	304	304	184	184	239	239	203	211	286	286	124	124	187	187	195	195	229	231	205	207	186	198	106	122	158	158	257	257	82	84	113	121	105	105	167	181
r11136	Male	162	168	305	305	110	187	216	220	175	183	304	304	184	184	239	239	193	203	282	282	124	124	183	187	195	207	221	221	205	205	186	196	122	126	138	142	257	257	84	84	121	125	105	111	169	169
r11137	Female	162	171	305	335	110	218	220	236	171	179	306	328	184	200	239	249	203	211	278	294	120	128	187	187	195	201	227	231	205	205	186	196	126	126	138	158	257	257	84	84	97	111	105	105	169	171
r11138	Female	165	168	305	327	110	203	224	232	167	171	304	304	184	196	247	249	193	219	282	282	124	124	179	179	195	211	221	231	203	211	186	228	106	122	138	154	257	257	82	84	121	125	105	111	167	169
r11139	Female	165	165	305	305	122	218	224	228	167	179	304	322	200	200	247	249	203	215	282	282	124	128	211	219	195	217	221	231	203	205	198	202	122	126	146	150	257	265	82	82	97	113	105	105	169	181
r11141	Male	168	171	305	327	110	210	216	220	175	183	304	306	184	184	239	239	211	211	278	294	120	124	191	215	197	201	221	229	205	205	190	234	106	122	138	142	257	257	82	84	113	125	105	105	169	169
r11142	Male	162	168	327	327	110	207	224	236	167	171	304	304	184	184	239	239	203	219	278	282	124	128	183	187	197	201	211	221	205	207	194	204	126	126	150	158	277	277	84	84	111	113	105	105	169	171
r11143	Male	162	162	327	327	114	207	220	236	167	183			184	184	247	249			278	286	124	128	187	199	201	201	207	211	205	207	186	204	122	126			257	257	82	84			105	105	169	169
r11144	Female	162	162	307	335	110	126	216	224	167	167	304	306	184	184	239	249	203	203	282	282	124	128	187	191	195	195	221	231	205	207	186	198	106	134	154	154	257	257	82	82	113	117	95	105	167	171
r11145	Female	162	165	305	335	122	226	224	224	171	179	304	306	184	184	239	249	211	215	282	286	128	128	191	219	195	201	231	231	203	205	186	202	118	122	142	154	257	277	82	84	113	117	105	105	169	171
r11146	Female	162	165	305	335	110	122	216	228	175	179	306	306	184	200	247	249			282	282	124	128	191	219	195	195	227	231	203	205	202	206	106	126	138	146	257	257	82	84	123	123	105	111	169	171
r11147	Male	162	165	305	307	114	114	224	224	167	175	304	304	184	200	245	247	203	211	282	286	124	134	183	191			211	231	205	207	206	210	106	122	138	142	257	257	82	84	97	123			167	169
r11148	Male	162	171	327	335	114	122	224	236	171	171	304	304	184	196	239	249	211	223	286	286	124	128	187	191	189	195	221	231	205	205	186	196	126	134	138	154	277	277	82	82	121	121	101	105	169	169
r12002	Male	162	162	327	327	110	114	228	228	171	175	304	322	184	200	239	249	201	227	282	286	124	128	183	219	195	201	207	221	203	211	206	206	122	126	138	138	257	257	82	82	113	123	105	105	169	169
r12003	Male	162	162	305	305	110	210	220	240	167	171	304	322	184	196	239	249	215	223	282	294	124	134	179	191	195	195	211	221	205	205	186	202	106	126	138	158	277	277	82	84	111	113	101	105	169	181
r12005	Male	165	165	305	327	126	203	220	228	167	167	304	328	184	184	239	249	203	223	282	282	124	124	187	219	195	195	229	229	203	203	190	204			162	162	265	265	82	84	113	113			169	171
r12006	Female	162	165	305	305	110	114	228	228	167	171	304	306	184	184	239	245	223	227	282	282	128	134	179	219	195	195	211	221	205	205	186	186	106	122	138	142	257	265	82	84	111	123	101	105	169	169
r12007	Female	162	168	305	305	114	183	216	228	167	171	306	324	184	196	239	239	203	215	278	282	124	128	179	191	195	201	223	231	203	205	232	234	122	126	138	166	265	277	82	82	111	117	105	105	169	169
r12008	Female	162	165	305	305	110	110	216	224	171	175	304	306	184	196	239	247	203	219	282	286	124	128	179	187	195	211	221	231	205	205	198	204	118	122	138	142	257	257	82	84	117	125			169	169
r12009	Male	165	171	305	307	122	122	216	228	175	175	304	328	184	184	239	247	207	211	282	286	120	124	183	183	195	201	217	229	203	203	202	216	106	134	142	158	277	277	82	82	117	121	101	101	169	181
r12010	Male	162	168	305	305	175	187	228	254	171	171	306	328	184	200	247	249	219	219	282	286	124	128	191	195					203	205	196	216	122	134	142	150	257	257	82	82	113	121	105	105
r12012	Male	165	168	305	327	110	110	220	228	167	175	316	330	184	200			219	223	286	286	128	128			195	197	211	221	205	205	186	216			150	150	257	257	84	84	113	119	105	105
r12013	Female	162	162	305	309	114	114	224	232	167	179	304	306	184	196	239	239	193	223	282	290	124	124	187	187	195	201	221	221	205	205	204	204	106	106	142	154	257	257	82	84	121	125	105	105	169	169
r12015	Female	162	162	305	305	110	114	224	228	167	183	306	306	184	200	245	249	223	223	282	282	124	124	191	211	195	195	211	221	203	205	186	234	126	130	138	154	257	277	80	84	113	117	105	105	169	169
r12016	Male			305	305	203	203	224	228	167	171	306	316	184	184	239	245	211	223	282	286	124	134	179	191			231	231	205	207	186	204	106	126	138	142	265	265	82	84	111	119	99	103
r12017	Female	162	168	305	327	110	195	228	228	167	175	306	322	184	196	239	249	211	215	282	286	128	128	179	183	201	207	207	221	203	203	202	206	122	122	138	142	257	257	82	82	111	113	105	111	169	169
r12018	Male	162	165	305	305	110	207	220	236	167	171			184	200	239	239	193	223	278	282	128	128	183	183	195	201	221	231	205	205	194	218	130	134	138	146	257	257	82	84	113	123	105	105
r12019	Female	162	162	305	305	110	210	220	240	167	167	306	306	184	196	239	249	215	223	282	286	124	134	191	191	195	195	221	221	205	205	186	232	106	130	142	154	257	257	82	84	107	113	101	105	167	171
r12020	Female	162	162	305	335	114	114	224	228	175	179	304	306	184	184	239	249	203	211	282	282	124	124	179	219	195	201	231	231	205	205	202	202	106	126	146	150	257	277	82	84	97	123			169	181
r12021	Male	162	162	305	305	114	203	216	232	171	175	304	304	184	184	239	239	219	223	282	282	120	124	183	187	195	195	217	231	203	205	190	232	126	134	154	154	257	257	82	84	113	121			167	169
r12022	Male	165	165	305	305	110	122	224	228	171	175	304	306	184	196	239	249	223	223	282	282	124	128	187	187	195	195	207	229	205	205	190	224	106	126	142	154	257	257	84	84	97	123	101	101	169	171
r12023	Male	162	162	305	305	191	226	224	228	171	179	304	316	184	184	239	249	211	223	282	286	124	128	191	219	201	201	229	231	203	205	202	206	122	126	142	150	257	257	82	82	123	125	105	127	169	171
r12024	Male	162	162	327	335	122	187	224	236	171	171	304	304	184	196	239	249	211	223	282	282	128	128	187	191	189	201	229	231	205	205	186	196	126	126	138	138	277	277	82	82	113	121	105	105	169	169
r12025	Male	162	165	305	305	114	114	220	228	179	179	304	306	184	184			219	223	282	282	124	134	179	195	195	199	221	231	205	205	186	232	106	126	138	138	265	265	82	82	111	117	101	105
r12026	Male	165	165	305	305	114	114	232	254	167	175	304	304	184	184	247	247	211	211	282	282	124	128	183	183	195	195	221	229	205	205	206	232	106	122	134	158	257	257	82	82	113	125	105	105	169	169
r12027	Female	162	162	307	335	114	126	224	232	167	171	304	322	184	200	239	249	203	219	282	282	124	128	183	219	189	195	231	231	205	207	186	216	134	134	154	154	257	257	80	84	113	113	105	105	167	169
r12028	Female	162	165	305	327	114	191	232	232	167	171	304	304	184	184	247	249	215	223	282	282	120	124	187	187	195	195	229	231	203	207	206	216	122	134	138	154	257	257	82	84	117	121	105	105	169	169
r12029	Female	162	165	305	327	110	114	224	224	167	183	304	306	184	196	247	249	223	227	282	282	124	124	187	219	195	195	217	221	203	211	206	240	106	122	138	162	265	265	82	84	117	121			169	169
r12031	Female	162	165	305	327	110	210	224	228	167	171	306	306	184	200	239	249	201	219	286	286	124	128	183	191	195	195	221	229	203	205	186	186	126	134	142	166	257	257	84	84	117	121	105	105	171	171
r12032	Male	162	162	305	305	110	122	228	232	175	175	304	304	184	196	239	249	223	227	282	282	120	124	187	219	195	195	217	221	203	205	190	224	126	134	138	142	265	265	84	86	117	121	101	101	169	171
r12033	Male			305	327			224	240	171	179	304	306	184	184	239	245	223	227	282	282	124	134	187	191	195	199	221	231	203	205	186	186	106	126	138	142	257	257	82	84	111	117	99	103
r12034	Male	162	165	305	327	114	175	220	220	167	179	304	304	184	200	239	239	203	223	278	286	128	128	175	183	197	199	207	221	205	205	196	234	126	130	146	150	257	257	82	84	111	115	105	105
r12035	Female	162	165	309	327	122	122	224	236	171	171	304	306	184	184	245	249	203	211	282	286	124	128	187	191			229	229	203	205	186	224	106	126	138	138	257	257	82	82	113	123			169	171
r12036	Male	162	165	305	305	110	114	224	228	167	171	304	306	184	196	249	249	215	223	282	294	124	128	179	179	195	199	229	231	205	205	186	186	106	106	138	154	265	265	82	84	111	111	99	103
r12037	Male	165	168	327	327	210	218	220	236	167	167	304	304	184	184	247	249	193	193	278	282	124	128	175	191	197	197	221	221	205	205	196	224	122	130	138	146	257	257	82	84	97	113	105	111	169	169
r12038	Female	162	165	305	305	110	226	224	224	171	179	304	306	184	184	239	249	203	211	278	282	124	128	187	219	195	201	221	229	203	205	186	186	106	122	142	150	257	277	84	84	119	123	95	101	169	169
r12040	Male	162	165	309	327	110	210	220	232	167	187	304	322	184	196	239	249	207	223	282	282	124	128	191	191	195	203	221	231	205	213	186	206	122	130	138	138	257	257	82	84	113	117	101	105	169	171
r12041	Female			305	305	110	114	220	224	171	179	304	316	184	200	239	239	211	223	282	294	124	128	179	191			229	229	205	205	204	216	126	126	142	150	277	277	82	82	111	117	105	105
r12042	Female	162	162	305	305	110	110	224	240	167	171	304	306	184	196	239	239	211	215	278	282	124	124	183	195	195	195	221	231	205	205	186	196	106	122	138	158	257	257	80	84	113	123	105	111	169	169
r12043	Female	162	162	305	305	114	114	224	228	167	179	304	304	184	200			203	203	286	294	124	124	187	187	195	195			205	213	186	232	106	106	142	158	257	257	82	84	113	117	101	105
r12044	Male	162	168	305	335	110	183	224	228	167	175	306	322	184	200	249	249	201	215	282	286	124	124	191	191	201	217	207	227	203	205	202	202	106	126	138	154	277	277	82	82	111	113	105	105	167	171
r12045	Male	162	168	305	305	114	210	224	228	167	179	304	322	184	200	239	247	203	203	286	294	124	124	187	187	195	195	221	231	205	213	186	232	106	106	142	158	257	257	82	84	113	117	101	105	169	169
r12046	Female			305	305	114	114	232	236	167	167	304	304	184	184	245	247	193	219	278	286	124	128	179	183			221	221	205	205	196	224	122	126	138	150	257	277	82	84	113	117	105	111
r12047	Male	162	165	305	305	203	226	228	228	167	175	304	304	196	200			215	215	282	290	124	134			197	199	229	231	205	205	186	202			138	150	265	265	82	84	97	123	99	103
r12048	Male	162	168	305	335	110	110	224	232	167	167	306	328	184	200	247	249	203	215	282	282	124	128	179	191	195	195	221	221	211	213	202	204	106	106	142	166	257	257	82	82	113	117			169	169
r12049	Male	162	168	305	327	195	218	228	228	171	175	306	322	184	200	239	247	201	203	282	282	120	128	183	191	207	217	221	227	205	205	202	206	122	122	138	142	277	277	80	80	111	119	105	105	169	171
r12050	Male	162	165	305	309	110	126	224	232	167	179	304	330	184	200	239	239	203	211	282	286	124	124	183	183	195	195	221	231	205	205	186	198	106	106	146	154	257	257	82	84	117	123	105	105	167	169
r12051	Male	162	162	305	305	114	114	224	224	175	175	304	304	196	200	247	249	211	227	278	282	124	138	183	187	195	195	217	231	203	207	190	194	122	126	146	162	257	257	84	84	113	117			169	169
r12052	Male	162	165	305	335	114	114	216	236	167	171	306	330	184	184	239	239	203	227	278	282	124	128	187	187	195	197	221	229	205	205	186	186	122	126	138	158	277	277	82	84	113	121			167	171
r12053	Female	162	165	305	309	210	210	220	220	171	183	306	322	184	196	239	249	223	223	282	282	124	124	187	195	195	201	207	231	205	205	186	206	126	130	154	162	257	277	82	84	107	113			169	171
r12054	Female	162	165	305	327	187	187	216	224	167	171	304	306	184	184	239	239	203	219	282	286	128	128	183	191	195	195	221	231	203	207	186	216	126	134	150	154	257	277	82	84	113	117	101	105	167	169
r12055	Female	165	171	305	307	122	191	228	228	171	175	306	306	184	196	239	247	201	227	278	282	120	128	187	215	195	213	217	221	203	205	190	202	106	126	138	138	257	257	82	84	121	125	105	115	167	181
r12057	Male	162	162	305	335	110	114	224	228	167	179	306	328	184	184	239	249	203	219	282	282	124	124	179	183	195	195	221	229	205	213	202	204	106	106	150	150	257	257	82	82	117	125	105	105	169	169
r12058	Female	162	162	305	305	110	114	220	240	167	183	306	322	184	196	249	249	203	215	282	282	124	134	191	211	195	195	221	221	203	205	186	202	106	126	138	154	257	257	82	84	113	117	105	111	171	181
r12059	Male	162	168	305	335	110	126	224	224	167	167	304	306	184	196	239	247	203	223	278	282	124	128	187	191	195	201	217	231	203	205	198	240	106	122	138	154	257	257	82	82	117	121			169	171
r12060	Male	162	168	305	305	122	183	224	224	167	175	304	306	184	200	247	247	197	215	282	286	120	128	183	183	195	201	207	229	203	207	202	202	106	118	138	142	257	257	84	84	113	113	105	105	169	169
r12061	Male	165	168	305	335	110	210	208	228	167	171	304	304	200	200	247	249	219	227	278	282	128	138	179	191	195	195	221	229	203	203	186	228	122	126	150	154	257	257	82	84	113	121	105	105	167	169
r12063	Female	162	162	305	305	110	110	224	224	171	175	304	306	196	200	239	239	211	211	278	282	124	124	183	183	195	195	221	229	205	205	204	204	118	126	142	158	257	257	82	84	111	113	105	111	169	169
r12064	Female	162	171	305	305	110	207	216	228	175	183	306	328	184	184	239	247	193	203	278	282	124	128	187	195	201	201	207	229	205	205	190	196	106	126	142	154	257	257	82	84	119	125	105	105	169	169
r12067	Female	162	168	305	305	114	191	224	228	171	179	304	306	184	196	239	239	203	219	282	282	124	128	191	219	195	201	231	231	203	205	186	186	122	134	138	150	257	277	82	84	117	117	105	105	169	169
r12068	Female	162	165	309	335	110	218	224	228	171	175	316	328	184	200	247	249	219	227	278	282	128	128	191	199	195	201	221	231	207	213	186	186	106	106	138	142	257	257	82	84	113	113	105	105	169	171
r12069	Male	162	162	305	335	110	210	224	228	171	175	304	304	200	200	239	249	201	203	282	282	124	128	179	195	195	195	231	231	205	205	202	226	122	126	134	146	257	257	82	82	113	113	105	105	169	169
r12071	Male	162	162	305	305	110	203	220	224	167	187	304	322	184	196	249	249	203	215	282	282	124	128	187	223	195	203	207	231	205	213	186	206	122	130	142	154	257	257	82	84	111	113	101	111	169	171
r12072	Male	165	168	309	327	210	218	228	236	167	167	304	330	184	184	247	247	193	215	278	290	124	128	183	215	195	201	229	231	205	205	196	202	122	126	142	150	265	265	82	82	113	125	105	111	169	169
r12073	Male	168	171	305	305	114	210	216	228	171	183	304	328	184	200			203	211	282	282	124	128			195	207	221	221	205	205	186	234			138	142	257	257	82	84	111	121	105	111
r12074	Male	168	168	305	305	114	183	220	224	171	183	304	306	184	184	239	247	203	219	278	282	128	128	183	219	201	201	207	229	203	205	186	194	126	126	154	158	257	257	82	84	117	121	105	105	167	169
r12075	Female	162	162	305	309	110	114	228	232	167	179	304	304	184	184	239	245	193	211	286	290	120	124	191	191	187	195	221	221	205	205	204	206	106	118	142	146	257	257	82	82	117	121	105	105	169	169
r12076	Male	162	171	307	335	110	195	216	228	175	175	306	306	184	196	239	249	203	207	278	286	128	128	183	191	195	195	227	231	205	207	186	190	106	126	138	142	257	257	82	82	121	125	105	121	167	169
r12078	Male	162	165	305	305	114	191	224	236	167	171	306	316	184	184	239	247	203	219	286	286	124	124	191	195	195	201	221	231	205	205	202	224	106	126	142	142	257	257	82	84	111	113	105	105	171	181
r12079	Female	162	162	307	309	110	126	224	228	167	171	304	304	184	200	239	247	203	211	282	286	124	134	183	183	195	195	229	231	203	205	198	210	122	126	146	162	257	257	82	84	123	123	105	111
r12080	Male	162	165	305	305	203	214	216	236	167	171	304	304	184	184			207	231	278	282	124	124			199	223	207	231	205	205	186	198			138	142	257	257	84	84	113	117	105	105
r12081	Female	165	165	305	309	110	183	224	236	167	171	306	330	184	184	247	249	193	223	286	286	124	128	179	191	195	195	229	231	205	207	210	224	126	134	142	162	257	265	82	84	117	121	105	105	169	181
r12082	Male	165	171	305	327	110	114	216	236	171	175	304	328	184	184			203	211	278	294	120	128			201	215	227	229	205	205	194	196			138	150	257	257	84	84	113	125	105	105
r12083	Female	162	165	305	335	110	207	220	224	167	171	304	304	184	200	239	249	203	223	278	286	128	138	187	187	195	207	221	229			186	234	122	126	138	142	257	277	82	84	111	121			169	169
r12085	Male	162	162	305	305	110	114	224	224	167	175	306	306	184	200	239	247	203	219	282	282	128	128	195	195	195	201	229	231	203	205	186	202	106	126	142	166	257	257	82	82	113	117	105	105	169	169
r12086	Male	162	162	305	327	126	126	224	232	171	175	304	304	196	200	239	239	203	223	282	282	124	128	183	187	195	195	217	231	203	205	190	232	122	126	138	154	257	257	82	84	113	121			167	169
r12087	Female	162	168	305	335	110	183	216	224	171	171	304	328	184	184			203	223	278	282	124	128			195	223	207	223	203	205	186	234			154	166	277	277	82	82	97	113	105	115
r12088	Male	162	165	305	309	114	226	224	228	171	179	304	316	184	184	239	247	203	223	282	286	128	128	179	191	195	201	231	231	205	207	202	202	106	122	142	154	257	257	82	84	113	117	101	105	169	169
r12089	Female	162	165	305	305	114	210	224	224	167	171	322	328	184	184	247	249	193	203	282	286	124	124	179	195	195	205	221	229	205	205	202	228	106	126	142	150	257	257	80	80	117	117	105	105	181	181
r12090	Male	162	162	305	309	122	126	224	228	171	171	304	306	184	196	239	249	211	223	282	282	124	134	187	195	195	195	221	231	205	205	202	210	106	126	142	154	257	265	82	84	123	123	101	105	169	171
r12091	Female	162	168	305	327	114	122	220	228	171	171	304	304	184	200	239	249	203	227	282	282	124	124	187	219	201	201	229	229	203	203	186	204	126	126	142	154	257	277	82	84	113	117	101	105
r12092	Male	165	168	305	335	110	110	208	228	167	171	304	304	184	200	239	247	193	219	282	282	124	128	179	199	195	201	221	221	203	205	186	228	106	122	138	154	257	257	84	84	113	125	95	105	167	181
r12093	Female	165	171	305	305	126	210	216	220	167	171	304	328	184	184	239	247	193	203	278	294	124	124	183	187	195	207	221	221	205	205	194	196	106	126	138	138	257	257	82	84	111	119	105	105	169	171
r12094	Male	165	171	327	335	110	114	224	236	171	171	304	304	184	184	237	239	211	211	282	282	124	124	187	191	195	195	221	229	205	205	186	196	122	126	138	154	277	277	82	82	121	121	105	105	169	169
r12095	Male	165	168	305	305	110	218	228	240	175	175	306	306	184	200			219	223	282	286	124	124	183	191	195	195	229	231	205	207	186	210	106	126	150	162	257	257	82	84	97	123	105	105
r12097	Male	162	165	305	305	114	122	228	228	171	175	306	306	184	184	247	249	219	219	282	290	120	124	183	195	195	201	207	231	203	203	202	224	106	122	142	158	257	257	82	84	113	125	105	105	169	169
r12098	Male	162	162	305	327	110	114	228	236	171	171	304	304	184	200	237	239	211	227	282	286	120	124	187	195	195	195	221	229	205	205	186	196	106	126	138	154	257	257	82	82	121	123	105	105	169	169
r12099	Female	162	162	305	309	126	126	228	228	167	167	304	322	200	200	239	247	203	211	282	294	124	124	183	183			221	231	205	213	202	232	122	126	146	150	257	257	82	84	117	123
r12100	Female	162	168	305	327	114	203	228	236	167	167	304	328	184	200	239	249	207	231	278	282	124	124	179	187	199	223	207	207	205	205	186	186	106	122	150	166	257	277	82	82	113	113	105	105	169	169
r12101	Male	162	162	305	305	110	226	224	228	171	171	304	306	184	184	239	249	203	219	282	286	128	128	191	219	195	201	231	231	205	207	186	186	106	122	138	154	257	257	84	84	113	123	105	105	169	181
r12102	Female	162	162	305	335	110	122	228	236	167	179	304	328	184	184	239	239	211	219	286	286	124	128	191	219	195	195	221	221	205	211	202	202	106	122	142	150	257	277	82	82	117	125			169	169
r12103	Male	162	165	305	335	175	191	220	236	167	175	304	316	184	184			203	223	278	282	128	128			195	197	211	221	205	205	186	186			138	146	257	257	84	84	119	123	105	105
r12104	Female			307	309	114	114	220	228	167	167	304	304	184	184	239	247	193	211	282	286	124	128	183	191			221	221	205	205	204	232	106	122	138	158	257	265	82	82	123	123	105	105
r12105	Male	162	162	305	327	114	122	228	236	171	171	304	304	184	184	249	249	211	223	282	282	124	128	187	187	195	195	221	231	205	205	186	224	106	122	138	150	277	277	82	82	121	123	105	105	169	169
r12106	Male	162	162	305	305	114	210	216	220	171	183	304	306	184	188	239	239	203	227	282	282	128	138	195	195	197	199	211	231	205	205	186	186	126	126	138	142	265	265	84	84	111	111			167	171
r12107	Male	162	162	305	305	114	218	224	236	167	171	304	330	184	184	239	239	203	223	278	286	124	124	179	187	197	199	211	231	205	205	186	198	106	122	138	142	257	257	84	84	111	113	105	105	167	171
r12108	Male	165	165	305	309	114	114	216	236	167	171	304	306	184	184	247	247	193	223	278	282	128	134	175	215	195	201	231	231	205	205	196	202	126	126	146	162	257	257	82	88	115	123	105	105
r12109	Male	162	168	335	335	114	122	224	224	171	175	304	306	184	196	239	249	203	207	282	282	124	128	179	191	195	201	229	231	203	203	186	190	118	122	138	154	257	257	82	84	111	117	101	105	169	169
r12110	Male	162	165	309	327	191	195	228	228	171	175	304	306	184	184	247	249	219	223	286	286	124	128	191	195	195	195	221	231	205	207	186	224	106	134	138	142	257	257	82	84	117	117	105	111	169	169
r12111	Female	162	162	305	305	110	187	224	228	171	175	304	332	184	200	249	249	203	211	282	290	120	128	183	195	195	197	231	231	203	207	186	202	122	126	142	158	257	277	82	84	117	121	105	105	167	169
r12112	Female	162	168	327	335	110	195	224	228	167	175	306	306	184	200	239	239	215	227	282	282	124	128	183	191	201	217	207	227	203	205	206	206	122	122	138	138	257	257	82	82	113	113	101	105	169	171
r12114	Male	162	168	305	305	114	183	216	228	167	171	304	328	184	196			203	207	282	286	128	128	179	191					205	205	186	186	106	126	138	166	257	257	82	82	111	117	101	105
r12116	Female	162	171	305	335	114	218	224	224	171	187	304	304	184	200			211	223	282	286	124	124			195	195	221	221	205	205	186	204			138	142	257	257	82	84	97	111	105	111
r12117	Female	162	165	305	305			216	228	171	171	312	328	184	196	239	239	203	207	278	286	128	128	183	191	195	195	217	221	203	203	186	190	106	126	138	154	257	257	82	82	121	125	105	105	167	169
r12118	Male	162	162	305	327			224	228	171	183	322	328	184	196	239	239	211	215	282	286	124	128	183	195	207	217	221	227	203	205	206	234	122	126	138	138	257	257	80	82	112	114			169	169
r12119	Male	162	165	305	305	191	226	224	228	171	171	304	304	184	184	239	239	203	203	282	282	124	128	179	191	195	201	229	231	203	207	186	202	106	122	142	150	257	257	82	84	113	123	101	105	169	181
r12121	Male	162	168			110	226	224	228	171	179			184	184			211	223	282	282	128	128	179	191	195	201	221	231	205	205	202	202	122	126	142	154	257	257	84	84	117	123	101	105	169	169
r12122	Male	162	168	305	327	110	183	228	232	167	175	304	322	184	196	247	249	201	211	282	286	124	128	179	195	195	217	227	231	205	205	202	206	122	126	138	154	265	265	82	82	111	119	105	111	169	169
r12123	Male	162	165	305	309	191	218	224	228	171	175	304	316	184	184	247	249	219	219	278	282	124	128	183	191	195	195	221	221	205	205	186	202	106	134	142	166	257	257	82	84	117	117	105	111	169	171
r12124	Female	162	162	305	335	114	114	220	220	167	167	304	330	184	200	239	249	223	223	278	282	128	128	191	195	199	201	207	231	205	205	194	198	130	130	150	150	257	257	82	84	111	115	105	111	169	171
r12125	Male	162	168	327	327	110	126	224	232	167	175	304	306	184	196	247	247	203	227	278	282	124	128	191	199	195	195	217	221	203	211	204	206	106	126	138	162	265	265	82	82	113	113			169	171
r12126	Female	162	168	305	335	110	218	224	236	167	167	304	328	184	184	239	239	203	219	282	282	120	124	179	191	195	195	221	223	203	213	186	202	106	126	142	142	265	277	82	82	117	123	105	105	169	169
r12127	Male	162	165	327	335	110	114	216	236	167	171	304	330	188	200	239	249	203	203	278	286	128	138	187	187	197	201	221	231	205	205	198	234	122	122	138	154	277	277	84	84	111	117	105	105	169	169
r12128	Male	162	162	305	305	110	110	224	232	175	175	304	306	184	196	239	249	211	215	282	282	124	124	187	195	195	195	229	229	203	205	186	204	106	122	142	158	257	257	82	84	117	125			169	181
r12129	Female	165	165	305	327	114	210	216	220	167	171	304	320	184	184	247	247	203	215	278	290	124	128	175	215	195	197	221	229	205	205	194	210	106	126	146	154	257	257	82	82	115	117	105	105
r12130	Female	165	165	305	305	175	191	220	220	175	179	304	306	184	184	247	249	193	223	278	286	124	128	183	183	195	201	231	231	205	207	186	194	126	130	150	150	257	265	82	84	119	121	105	105	169	169
r12131	Male	162	162	305	335	126	210	224	228	171	183	304	322	184	200	239	239	193	203	282	286	124	128	179	183	195	195	229	231	203	205	186	226	106	106	138	142	257	257	80	84	113	119	105	105	169	169
r12132	Male	162	165	305	327	126	218	224	232	167	175	304	304	184	196	239	249	203	227	278	282	124	124	183	219	195	195	229	229	203	211	190	198	106	122	154	158	257	257	82	82	113	121			167	169
r12133	Female	162	165	305	335	191	226	224	224	171	171	304	316	184	184	239	249	211	219	282	282	124	128	179	191	195	201	221	229	203	205	186	202	106	122	142	150	257	277	84	84	113	123	105	105	169	171
r12134	Female	162	165	305	335	114	191	224	228	171	179	304	306	184	184	239	247	203	207	282	282	128	128	211	219	197	201	221	229	203	205	202	202	106	126	154	166	257	277	80	84	113	117	101	105	169	169
r12135	Female	162	171	307	335			224	228	175	175	304	306	184	200	247	249	201	207	282	286	124	128	183	187	195	207	221	231	203	207	202	216	106	126	154	158	257	257	80	84	119	125			169	169
r12136	Female	162	168	305	307	183	187	224	228	167	171	306	306	184	200	247	247	203	219	282	286	124	128	183	191	189	195	231	231	203	205	186	202	106	126	138	142	257	277	82	84	113	119	105	105	169	169
r12138	Male	165	171	305	307	191	207	224	232	167	171	304	312	184	184	239	239	203	203	286	286	124	124	187	187	189	195	231	231	205	205	210	216	106	134	154	158	277	277	82	84	117	121	105	105	169	169
r12140	Female	162	162	305	335	187	187	220	228	175	175	304	322	184	200	239	249	207	211	282	282	124	128	183	215	195	207	221	221	205	205	228	234	122	130	138	142	257	257	82	84	111	119	105	111	169	169
r12141	Female	162	162	305	305	110	114	216	220	167	171	304	306	196	200	239	239	211	215	282	282	120	124	187	187	195	195	229	229	203	205	196	210	126	126	142	142	257	257	82	84	117	125	101	111	169	171
r12142	Female	162	165	335	335	114	114	224	232	163	167	304	306	196	196	239	245	219	223	282	282	124	124	191	191	195	195	229	231	205	205	186	204	106	106	142	142	257	257	82	82	97	129	105	105	169	169
r12143	Male	162	165	305	335	114	203	224	224	171	171	304	316	184	196	239	239	211	211	282	286	128	128	191	219	201	201	229	231	203	205	202	204	122	126	142	154	257	257	82	84	117	125	101	105	169	169
r12144	Male	165	168	305	309	110	122	220	236	167	167	304	306	184	200	239	249	193	223	282	286	124	128	215	223	197	201	221	229	205	205	196	202	106	106	138	142	257	257	80	82	121	125	111	111	169	169
r12145	Male	165	168	335	335	110	203	208	228	167	171	304	304	184	196	239	239	215	219	282	290	124	128	199	211	195	195	221	229	203	205	202	228	106	122	138	158	257	257	80	84	121	121	105	111	167	181
r12146	Female	162	162	305	327	114	195	224	232	167	167	304	304	184	196			211	211	286	286	120	124	183	191	195	201	221	231	205	205	198	206	106	106	146	154	257	257	82	84	113	121	105	105	169	169
r12148	Female	162	168	305	305	203	218	216	228	171	171	304	324	184	200			207	223	282	290	124	128	179	215	195	201	223	231	203	205	206	234	122	126	142	142	265	265	82	82	117	121	105	115
r12149	Male	162	168	305	335	114	114	224	224	167	167	304	306	196	200	239	249	219	227	282	282	124	128	191	219	195	201	207	221	203	213	186	202	106	106	142	142	265	265	82	82	117	125	105	105	169	169
r12150	Female	168	171	305	327	187	210	216	228	175	183	304	328	184	184	239	249	193	203	282	294	120	128	183	187	197	207	221	221	205	205	186	234	122	130	138	138	257	257	82	84	111	119	105	111	169	169
r12152	Female	165	168	305	307			224	236	167	171	304	306	200	200	239	249	203	219	282	286	124	128	179	183			221	221	205	205	198	202	106	106	146	150	257	265	82	84	119	121			167	169
r12154	Male	168	171	305	327	114	210	220	220	167	171	304	328	184	184	239	249	203	211	278	282	120	128	183	187							228	234	122	126	142	158	257	257	84	84	111	121			169	169
r12155	Female	162	162	327	327	110	114	220	224	167	171	304	304	184	200	239	249	203	211	282	286	124	128	187	219	195	201	207	231	205	205	204	204	122	126	150	150	257	257	82	82	111	121	101	105
r12157	Female	162	165	305	335	110	183	224	224	171	175	304	304	184	184	245	247	203	223	286	290	120	128	183	195	197	211	231	231	203	207	186	202	118	122	158	166	257	277	82	84	113	121	105	105	167	169
r12158	Male	162	168	305	327	114	114	224	228	167	171	304	306	184	200	249	249	193	219	282	286	124	124	179	223	195	195	221	231	205	213	202	210	106	122	138	142	257	257	78	82	121	121	111	111	169	169
r12159	Male	165	168	309	335	114	218	228	236	167	171	304	328	184	200	239	249	211	219	282	282	124	124	179	227	197	205	221	221	205	205	186	202	106	122	142	150	277	277	80	82	97	125	105	105	169	169
r12160	Female	162	162	305	327	114	126	228	232	171	171	304	304	184	196	247	249	211	223	282	282	124	128	183	187	195	195	229	231	203	205	208	210	106	122	154	162	257	257	82	84	113	113	101	111	169	181
r13002	Female	162	162	305	309	110	126	216	224	167	167	304	306	184	184	239	249	203	223	282	286	124	124	183	191	189	195	231	231	205	205	198	210	106	134	138	158	257	257	82	82	113	117	101	105	167	169
r13004	Male	162	171	305	335	114	114	224	228	167	179	304	304	184	196	245	249	215	219	282	294	124	134	179	187	189	195	211	229	203	205	186	204	106	126	138	154	277	277	82	82	111	117	101	105	169	169
r13005	Female	162	162	309	327	114	122	224	232	167	171	306	306	184	196	239	249	207	223	282	282	124	124	191	191			207	231	205	213	202	206	106	126	138	142	257	257	82	82	97	113			169	171
r13006	Male	165	171	305	327	110	207	220	228	171	183	304	304	184	184	239	247	203	211	278	282	120	124	187	215	195	201	221	229	205	205	196	198	126	126	138	154	257	257	84	84	119	125	105	105	169	171
r13007	Male	162	162	305	305	110	122	228	228	171	175	306	306	196	196	249	249	203	211	282	282	120	124	187	187	195	195	207	231	205	205	190	210	106	126	142	154	265	265	82	86	121	123	101	105	171	171
r13008	Female	162	162	305	305	126	187	220	228	175	183	322	328	184	184	239	249	193	207	278	282	120	128	183	191			207	229	205	205	186	198	126	126	138	138	257	257	82	84	119	125	105	105	167	171
r13009	Male	162	162	327	335	126	207	220	236	175	175	306	306	184	200	239	247	193	219	282	282	120	128	187	191	195	201	229	229	205	205	190	198	126	126	138	158	257	257	84	84	113	125	105	105	167	171
r13010	Male	165	165	305	305	110	126	228	232	171	175	304	328	196	196	247	249	203	227	282	286	120	124	191	191	195	195	207	221	205	205	190	202	106	106	138	154	265	265	84	84	97	121	101	105	169	171
r13011	Male	162	162	305	305	114	122	224	224	167	179	304	306	184	196	239	239	203	203	282	286	128	128	179	211	195	201	231	231	203	205	186	186	106	122	138	154	257	257	82	84	111	117	105	111	169	169
r13012	Female	162	168	305	305	191	207	232	236	175	179	304	306	184	200	239	239	203	219	278	282	124	124	191	195	195	197	221	221	205	205	186	194	126	134	150	150	257	265	82	84	113	123	105	105	169	169
r13013	Female	162	162	305	327	187	187	216	224	167	171	304	304	184	184	239	249	203	219	282	282	128	128	187	191			221	231	203	207	186	198	106	126	154	158	257	257	82	84	113	113			167	169
r13015	Female	162	162	327	335	114	195	228	228	171	171	306	322	184	184	239	249	201	215	286	286	128	128	183	191	195	217	207	227	205	205	202	206	122	126	138	150	257	257	80	82	111	119	95	105	169	171
r13018	Female	168	168	305	305	110	207	228	236	175	179	304	316	184	184	239	247	193	223	282	286	124	124	175	191	195	199	207	221	205	205	186	196	126	134	138	150	257	265	84	84	115	123	105	105	169	169
r13019	Female			305	327	114	203	216	236	167	167	304	324	184	184	239	249	203	219	278	282	124	128	187	215			207	223	203	205	186	186	106	126	142	166	257	277	84	84	113	117	105	115
r13020	Female	162	171	307	335	126	207	224	232	167	171	304	306	184	184	239	239	203	219	282	282	124	124	187	191	195	195	221	231	205	205	186	216	106	134	154	154	257	257	84	84	113	117	101	105	167	169
r13021	Female	162	162	305	327	110	114	216	216	167	171	304	306	184	200	239	239	203	203	282	286	124	134	195	219	201	201	229	229	203	203	186	186	126	126	138	150	257	265	82	84	111	125	105	111	169	169
r13022	Female	168	168	327	335	110	114	224	224	167	171	304	304	184	184	247	247	211	215	282	282	124	128	179	179	195	211	231	231	203	207	186	198	106	122	150	154	257	257	82	82	121	125	105	111	169	169
r13023	Male	162	165	305	305	191	203	220	240	175	179	304	306	184	200	247	249	219	223	282	282	124	124	179	195	195	195	211	221	205	205	186	232	106	126	142	142	265	265	82	82	97	119	101	105
r13024	Male	162	165	305	305	110	114	224	228	171	179	306	316	184	184	239	245	223	223	282	282	128	134	191	219	195	195	211	231	205	205	186	186	106	134	142	142	265	265	82	84	97	117	101	105	169	169
r13025	Female	165	165	305	305	110	110	228	232	175	175	304	306	184	196	247	249	203	227	278	282	120	124	187	191	195	195	217	217	203	203	224	240	106	126	138	154	257	265	84	84	113	113	101	105	169	171
r13026	Male	162	162	305	327	110	218	224	228	171	171	304	306	184	184	239	249	203	223	282	286	124	128	179	187	195	195	229	229	205	205	186	218	118	122	154	154	277	277	82	84	111	117	101	105	167	169
r13027	Female	162	162	305	327	114	187	224	240	167	179	304	306	184	184	239	245	215	227	282	282	124	134	191	219	195	201	211	229	205	205	186	232	106	126	138	154	257	257	82	84	97	117	101	105	169	169
r13029	Male	162	165	305	327	210	210	224	232	171	187	304	304	184	196	239	249	203	203	282	282	124	128	187	191			221	221	205	205	202	206	122	126	142	154	257	257	82	84	113	121			169	169
r13030	Female	162	162	309	335	110	210	220	220	171	179	306	322	184	196	239	249	203	203	282	282	124	124	183	187	195	195	207	211	205	205	186	234	106	130	142	154	257	257	82	84	97	113	101	111	171	181
r13031	Male	162	168	305	335	114	191	228	228	167	175	306	316	184	184	245	245	223	223	282	286	124	134	179	195	197	199	229	231	205	205	216	232	106	126	138	150	265	265	82	82	111	123	101	105	169	181
r13032	Male	162	162	305	335	114	114	224	228	167	179	304	304	184	184	239	245	215	215	282	282	124	134	179	191	195	197	211	229	205	205	186	204	106	126	142	154	277	277	82	82	97	117	101	105	169	169
r13033	Female	165	165	305	305	110	110	216	228	175	175	316	328	184	196	249	249	203	223	282	286	124	128	191	219	195	195	217	231	203	207	224	240	106	106	142	154	265	265	82	84	97	121	101	105	169	171
r13034	Female	165	168	327	327	110	114	208	224	171	183	304	304	196	200	239	249	219	219	278	282	124	124	179	179	195	195	221	221	203	205	228	228	106	122	138	138	257	257	82	88	125	125	105	105	169	169
r13035	Male			305	335	114	203	216	224	167	171	304	328	184	200	239	239	203	219	278	282	124	128	187	215	211	211	207	221	205	211	186	186	106	126	142	150	277	277	82	84	113	113	105	115
r13036	Male	162	162	305	305	110	122	228	228	171	175	306	306	196	196	239	249	223	223	278	282	128	134	187	219	195	195	217	229	203	205	186	190	126	134	142	154	257	257	84	84	97	117	101	105	171	171
r13037	Female	165	168	305	305	110	122	224	228	167	175	304	306	184	196	249	249	223	223	282	282	120	124	191	219	195	195	207	207	205	205	186	190	126	130	154	154	257	265	84	84	97	113	101	105	171	171
r13038	Male	162	165	305	305	110	110	216	228	171	175	312	312	196	200	239	249	211	227	278	286	128	128	183	191	195	201	217	229	203	203	190	202	106	134	154	158	257	257	82	84	117	119	105	121	169	169
r13039	Female	162	171	305	335	207	210	220	236	175	183	304	306	184	200	239	247	203	211	278	294	120	128	187	215	195	195	211	221	205	205	186	234	106	122	142	158	257	257	82	82	113	125	105	105	169	169
r13040	Female	162	165	327	335	126	207	232	232	171	179	304	306	184	184	239	249	203	227	282	282	124	124	219	227	195	195	217	231	203	205	204	208	122	126	154	158	257	257	82	82	113	121	101	105	169	181
r13041	Female	162	162	305	305	114	126	216	224	175	175	304	304	184	196	239	239	203	227	282	286	120	124	183	187			217	221	203	205	190	232	122	126	146	162	257	257	82	82	113	113			167	169
r13042	Male	162	165	305	335	110	114	224	228	171	175	304	316	184	184	239	249	211	223	282	282	124	128	179	191	195	201	221	229	203	205	202	202	126	126	142	150	257	257	80	82	117	123	101	105	169	169
r13043	Female	162	168	305	309	122	122	228	236	167	171	306	306	184	200	239	249	211	219	282	286	124	128	215	219			221	221	205	205	196	202	106	122	150	150	257	265	82	82	121	125			169	169
r13046	Female	162	162	305	307	114	122	228	228	171	175	304	304	184	200	239	239	203	203	282	286	124	124	183	183	195	195	221	231	205	205	198	232	106	106	138	158	257	257	82	84	117	117	105	105	167	181
r13046 (R2647=R1 (17-2))	Female	162	162	307	335	114	203	228	232	167	175	304	316	184	200	239	239	211	215	282	286	124	124	183	187	195	213	221	231	205	205	198	204	106	134	138	158	257	257	82	84	113	113	101	105	167	167
r13047	Male			335	335	114	114	224	232	163	167	306	306	184	196	239	239	215	219	282	290	124	124	183	183			229	229	205	205	186	186	106	106	142	162	257	257	82	82	97	121	105	105
r13048	Female	162	162	305	335	110	114	224	228	171	179	304	316	184	184	239	247	203	203	282	286	124	124	191	219	195	201	231	231	203	205	186	186	106	122	142	154	257	277	84	84	113	117	101	111	169	169
r13049	Female	165	168	305	305	110	183	224	236	167	171	304	306	184	184	239	247	193	223	278	282	124	128	179	191	195	195	229	231	205	207	186	224	126	134	142	154	257	265	80	84	117	121	105	105	169	181
r13050	Male	162	162	305	335	110	122	224	228	167	171	306	332	184	184	245	249	211	215	282	282	124	128	187	195	197	211	231	231	203	207	186	202	122	126	138	158	257	257	82	84	119	121	105	105	167	169
r13051	Female	162	162	305	335	207	218	220	224	167	179	304	330	200	200	239	239	223	227	282	282	124	128	187	195	197	201	221	231	205	205	186	198	126	126	138	154	257	277	82	84	111	111	105	105	169	169
r13052	Female	162	165	305	305	114	203	216	220	179	179	304	306	184	196	239	245	203	223	282	290	134	134	191	191	195	201	211	231	205	205	206	232	106	122	138	158	257	277	82	84	117	117	101	111	169	169
r13053	Male	162	162	305	309	114	218	232	236	167	167	304	304	184	184	247	249	193	219	278	286	124	128	175	215	195	197	221	221	205	213	196	204	122	130	146	150	277	277	82	84	115	121	105	111
r13054	Female	162	168	327	327	110	110	220	220	175	183	306	306	184	184	239	239	203	211	278	282	120	124	187	215	195	197	221	221	205	205	186	198	106	122	138	138	257	257	84	84	109	113	105	105	167	167
r13055	Female	162	162	305	305	114	114	228	232	171	175	304	304	184	196	239	247	211	223	282	286	120	138	183	219	195	195	221	229	203	205	194	208	122	122	146	154	257	257	84	84	117	121	105	105	169	169
r13056	Male	165	171	327	327	114	187	224	236	167	171	304	312	184	196	237	249	211	211	282	286	124	124	183	191	195	201	229	229	205	205	186	196	122	126	138	154	257	257	82	82	113	121	101	105	169	169
r13057	Male	162	165	305	305	114	122	224	228	171	183	304	304	184	200	239	249	203	223	282	282	124	124	179	191			207	221	203	205	186	234	106	126	138	154	257	257	80	84	111	113			169	169
r13058	Male	162	168	305	335	122	191	224	228	167	175	306	306	184	184	247	247	215	219	282	282	120	128	183	183	201	201	207	207	203	203	202	202	118	118	150	158	257	257	82	84	113	113	105	105	169	169
r13060	Female	162	162	327	335	187	210	216	228	175	175	304	304	184	200	249	249	201	211	282	286	128	128	179	215	195	195	221	231	203	213	186	226	106	126	142	166	257	257	80	84	117	119	105	105	169	171
r13061	Male	165	168	305	335	110	110	224	224	167	171	304	306	196	200	249	249	193	211	282	286	124	128	179	179	195	195	221	221	203	205	186	198	106	122	138	150	277	277	82	84	117	121	105	111	169	169
r13062	Male	162	162	327	335	110	183	228	236	167	179	304	322	184	200	239	249	201	201	282	286	120	128	179	191	195	195	221	231	205	213	202	202	126	126	142	146	257	257	80	84	113	119	105	105	169	169
r13063	Male	162	162	327	335	110	122	220	236	171	171	304	304	184	196	237	249	211	219	282	282	124	128	187	191	195	201	207	229	205	205	186	224	106	122	138	154	257	257	82	82	113	121	105	105	169	169
r13064	Female	165	168	305	309	110	226	228	236	167	167	304	328	184	200	249	249	211	219	282	282	124	128	191	215	197	201	221	231	205	205	202	204	106	106	150	154	265	277	82	82	117	121	105	111	169	169
r13065	Female	162	165	305	305	122	226	224	228	171	171	304	316	184	184	239	249	211	219	282	286	124	128	195	219	195	201	231	231	205	207	186	202	126	134	142	150	257	277	82	82	113	123	101	105	169	169
r13066	Female	162	162	305	305	110	183	224	228	171	179	304	306	184	184	247	249	219	223	282	290	120	124	183	183	195	201	207	229	203	207	186	186	118	122	158	166	257	277	82	82	117	121	105	105	167	169
r13067	Male	162	165	305	327	110	187	220	228	175	183	304	328	184	184			193	207	282	282	124	124			195	197	221	221	205	205	186	198			138	158	257	257	82	84	109	121	105	111
r13068	Male	162	165	327	335	126	126	224	232	175	179	304	304	196	200	247	249	211	227	282	282	124	124	183	219	195	195	217	231	203	203	190	198	126	126	158	162	257	257	82	82	113	123	101	105	169	169
r13069	Male	162	162	305	305	114	122	220	224	171	183	306	306	184	196	249	249	203	215	282	282	124	134	191	191	195	195	221	221	203	205	202	234	106	126	138	154	257	257	82	82	113	117	101	105	169	181
r13070	Female	162	165	327	335	114	210	216	236	167	175	304	328	184	184			201	211	278	294	120	128									194	234			138	150	257	257	84	84	111	115	105	105
r13071	Male	165	168	305	305	110	114	224	236	167	183	304	306	184	200	247	249	215	219	282	282	124	124	179	211	195	195	221	221	203	205	198	202	106	122	138	154	257	257	82	82	117	125	111	111	167	181
r13072	Female	162	165	305	309	210	210	216	220	167	179	306	306	184	196	239	249	223	227	282	294	124	124	187	195			207	231	205	205	202	206	106	126	154	154	257	277	82	84	113	117			169	171
r13073	Female	162	162	305	305	110	187	228	228	171	175	304	304	184	200	249	245	203	211	282	282	120	124	183	183	195	197	231	231	205	207	186	186	122	126	154	166	257	277	84	84	117	121	105	105	167	169
r13074	Female	162	171	305	305	114	114	224	240	167	179	304	304	184	196	239	249	223	223	282	286	124	124	179	191	195	199	221	231	203	205	186	186	106	122	142	154	257	257	82	82	97	117	101	105	169	181
r13075	Female			305	335	187	187	220	236	167	183	304	306	184	200	239	247	211	219	282	286	120	128	195	227			221	221	205	205	196	204	106	122	138	166	257	257	80	84	113	113
r13077	Female			305	305	183	214	216	236	167	167	304	324	184	184	239	249	207	223	278	282	124	128	179	187			207	231	205	205	186	198	106	122	142	154	257	277	82	82	113	113	105	105
r13078	Male	162	165	305	305	122	122	228	228	171	171	304	328	196	196	249	249	211	227	282	282	124	128	187	219	195	195	217	221	205	205	190	202	106	106	154	154	265	265	84	84	121	123	101	101	171	171
r13079	Male	162	162	305	335	110	114	228	228	167	167	306	306	184	184	247	247	211	215	282	286	128	128	183	191	201	211	207	231	203	203	202	224	106	122	158	158	257	257	82	82	113	121	105	105	169	169
r13080	Female	162	165	305	305	203	203	224	240	167	167	304	304	184	196	239	249	215	223	282	294	124	134	191	191	195	197	211	229	205	205	186	204	106	106	142	154	257	265	82	82	97	123	99	103
r13081	Male			305	327	114	114	216	236	167	171	304	306	184	184	247	247	215	223	282	282	128	128	175	191			221	231	205	205	224	234	106	126	138	146	257	257	82	84	117	121	105	105
r13082	Female	162	165	305	305	110	218	224	228	167	171	306	306	184	184	249	249	201	219	286	286	128	128	191	191	195	195	223	231	203	207	186	228	126	134	142	166	257	257	82	84	113	121	105	111	169	169
r13084	Female	162	162	327	335	122	122	228	236	167	171	304	306	184	196	237	249	219	223	282	286	128	128	187	191			221	229	203	205	202	224	106	126	138	138	257	257	82	82	113	123			169	171
r13085	Male	165	165	305	305	110	126	228	228	175	175	304	306	184	196	239	249	223	227	282	282	124	124	187	219	195	195	207	217	203	205	202	240	106	126	138	154	265	265	84	86	97	121	101	105	169	171
r13086	Female	162	171	305	327	114	122	224	228	171	171	304	306	184	184	245	249	203	223	282	282	124	128	187	187	195	195	221	229	205	205	186	202	130	130	138	154	257	277	82	82	113	113	105	105	169	169
r13087	Female	162	168	305	335	110	114	208	224	167	171	304	304	196	200	247	249	193	219	282	282	124	128	179	211	195	195	221	229	203	203	186	228	106	122	150	154	257	257	84	88	113	121	105	111	167	169
r13088	Female	162	165	305	307	122	122	224	228	171	175	304	304	184	184	239	247	203	227	278	286	124	128	187	191			221	231	203	207	186	216	106	134	158	158	257	257	82	84	117	119			169	181
r13089	Female	162	162	305	327			224	224	171	171	306	322	184	184	239	249	203	211	282	282	124	128	187	191	195	201	229	229	205	205	186	186	106	122	138	154	257	277	82	82	113	113			169	171
r13090	Female	162	162	305	309	203	203	224	240	171	179	304	306	184	184	249	249	203	227	282	282	124	134	187	191			207	211	205	205	186	186	106	130	138	138	257	257	82	82	111	113			169	171
r13091	Female	162	165	305	309	114	114	220	240	171	179	306	322	184	184	239	249	223	223	282	282	124	124	179	191			207	231	205	205	202	206	106	130	154	162	257	257	82	84	97	113			169	169
r13092	Female	162	165	305	305	191	195	224	228	171	171	306	306	184	184	249	249	219	223	278	282	124	128	183	191	195	195	221	229	205	205	186	224	106	134	138	142	257	257	82	84	117	123	101	105	171	171
r13095	Female	162	162	327	335	207	210	220	224	167	171	306	330	184	188	239	239	203	223	278	282	128	128	187	187	197	201	221	231	205	205	186	198	122	122	138	138	257	277	82	84	111	117	105	105	169	171
r13097	Male	165	171	305	327	110	207	220	228	171	179	304	304	184	196	247	249	203	211	282	294	120	128	191	215	195	201	221	229	205	205	194	234	106	126	142	150	257	257	84	84	111	119	105	105	169	171
r13098	Male	162	171	305	335	110	207	228	228	167	183	304	328	184	196	247	247	203	211	282	290	124	124	191	215	201	201	229	229	205	205	190	234	106	122	142	142	257	257	82	82	111	111	105	105	171	171
r13099	Female			305	305	203	203	228	240	167	179	304	304	184	184	239	245	215	219	282	294	124	124	179	179			231	231	205	207	216	232	106	126	138	142	257	265	82	84	97	119	99	103
r13100	Female			305	305	114	183	216	228	167	171	304	324	184	184	239	249	203	223	282	282	124	128	179	191			207	211	205	205	186	234	122	122	142	154	277	277	82	82	113	117	105	115
r13102	Female	162	165	305	305	114	203	228	236	167	171	304	328	184	200	239	239	203	223	282	282	124	124	179	219	201	223	207	229	203	205	186	198	126	126	154	166	277	277	82	82	113	113	105	105
r13103	Male	168	168	327	335	110	187	224	232	167	171	304	306	184	200	247	247	193	219	282	282	124	128	179	179	195	211	231	231	207	211	198	234	106	106	150	154	257	257	82	82	121	125	111	125	169	181
r13104	Female	162	162	305	307	114	122	228	228	171	175	304	304	184	200			203	203	282	286	124	124			195	195	221	231	205	205	198	232			138	158	257	257	82	84	117	117	105	105
r13105	Male	162	165	305	305	110	110	224	228	175	175	306	328	196	196	239	249	223	227	282	282	120	124	187	187	195	195	217	229	203	205	186	190	106	134	142	154	265	265	84	86	121	121	101	121	171	171
r13106	Female	162	162	327	327	195	210	216	228	175	175	304	322	184	200	239	239	201	203	282	294	124	128	179	195	195	217	221	227	205	213	202	226	106	126	154	166	257	257	84	84	119	119	105	105	167	181
r13107	Female	162	165	305	327	110	122	224	236	171	171	304	322	184	184	237	239	211	223	282	286	124	124	187	191	195	195	207	221	205	205	186	224	106	126	138	138	257	277	82	82	113	121	101	105	169	169
r13108	Female	165	168	327	335	110	203	224	224	175	183	306	328	184	196	249	249	203	227	278	282	120	124	191	199	195	195	217	221	203	211	206	208	106	126	138	162	265	265	82	84	113	121	105	105	169	171
r13111	Female			305	327	114	183	228	236	175	175	306	324	184	200	239	249	207	219	278	282	124	128	195	215	211	211	221	231	205	211	200	212	122	122	138	166	257	277	82	84	113	113	105	115
r13113	Female	165	168	305	305	110	114	220	236	167	167	304	306	196	200	239	249	207	219	282	286	124	124	179	191	197	201	221	229	205	205	196	202	106	122	138	142	257	265	82	82	97	125	105	111	169	169
r13114	Male	162	168	305	335	122	226	224	224	171	171	304	316	184	196	239	247	211	219	282	282	124	128	191	219	195	201	231	231	203	205	186	186	122	134	138	150	257	257	84	84	113	117	105	105	169	169
r13115	Male	165	168	305	335	110	122	224	232	171	183	304	304	184	196	239	249	215	219	282	290	124	128	179	179	195	195	221	231	207	211	186	228	106	106	150	154	257	257	82	88	117	121	105	105	167	181
r13116	Male	162	171	305	335	110	210	216	228	167	171	304	304	184	184	239	247	203	203	282	294	120	124	187	191	195	201	221	229	205	205	196	234	122	126	142	158	257	257	82	84	111	113	105	105	171	171
r13117	Male	162	168	305	305	187	187	224	228	167	171	306	324	184	184	247	249	219	219	282	282	124	128	183	183	195	201	207	231	203	205	186	202	106	106	138	166	257	257	84	84	113	119	105	105	169	169
r13118	Male	162	171	305	307	110	191	216	228	175	175	304	306	184	184	239	247	201	227	278	282	120	128	187	191	195	213	217	221	203	205	190	204	106	106	138	138	257	257	82	84	119	121	115	121	169	169
r13119	Male	162	165	305	305	187	191	224	224	167	171	306	306	184	184	247	249	207	219	282	282	124	124	183	183	195	201	207	231	203	207	216	224	106	134	138	150	257	257	82	84	113	113	105	105	169	169
r13120	Male	162	162	307	309	126	187	216	228	167	171	304	312	184	184	239	239	203	203	282	282	124	128	187	191	195	195	221	231	205	205	186	216	130	134	154	154	257	257	82	84	113	117	105	105	169	171
r13121	Male	162	168	305	327	114	191	220	220	175	183	316	330	184	200	249	249	223	223	282	286	124	128	191	191	195	197	207	231	205	207	216	228	130	134	138	150	257	257	84	84	113	123	105	111	169	169
r13122	Male	162	168	305	305	183	183	228	228	167	167	304	328	184	196			203	215	282	282	124	134			195	223	207	211	205	205	186	234			138	142	257	257	82	82	111	117	99	103
r13123	Male	162	171	305	307	110	114	216	228	171	175	304	306	184	200	239	249	203	227	282	286	128	128	187	219	201	201	229	229	203	203	186	186	126	134	154	154	257	257	80	82	125	125	105	105	169	169
r13124	Female	162	162	305	335	207	207	216	236	179	183	306	330	184	188	239	239	223	227	282	294	124	124	187	195	197	201	211	231	205	205	186	186	126	126	138	154	257	277	82	84	111	113	105	105	169	171
r13125	Male	162	162	305	305	207	218	220	228	171	183	306	306	188	200	239	249	203	203	278	282	124	124	187	187	197	207	211	221	203	205	186	218	106	126	142	158	265	265	84	84	111	113	105	105	169	171
r13126	Female	162	165	305	335	122	207	224	236	167	183	304	330	188	200	239	249	203	223	282	286	128	138	187	195	197	201	211	231	205	205	198	234	122	126	154	158	257	277	82	84	109	113	105	105	169	171
r13127	Male	165	165	305	327	110	110	228	232	167	171	304	304	184	200	247	249	219	223	282	282	124	128	179	179	195	211	221	231	203	203	186	228	106	122	138	154	257	257	80	82	125	125	95	105	167	181
r13128	Male	162	162	327	335	195	210	236	236	167	175	304	304	200	200	249	249	193	201	286	286	124	128	179	195	195	207	221	231	203	205	186	202	122	126	142	146	257	257	82	84	113	117	105	105	169	169
r13129	Male	162	162	305	305	110	126	216	228	171	171	304	328	184	184	239	239	193	211	278	294	120	124	191	191	201	207	221	229	205	205	190	234	106	126	142	158	257	257	82	82	121	125	105	105	167	169
r13130	Male	162	165	305	335	110	114	224	228	171	175	304	306	184	184	239	247	211	211	278	282	124	128	191	219	195	201	221	231	205	205	186	202	126	134	142	150	257	257	82	84	119	123	101	105	169	169
r13131	Female	162	162	305	327	110	114	224	236	171	171	304	306	184	184	237	239	219	227	282	286	124	128	187	191	201	201	229	229	205	205	186	196	122	126	138	154	257	277	82	82	123	123	105	105	169	169
r13132	Male	162	165	305	335	114	122	224	228	171	179	304	306	184	184	239	249	203	215	282	282	128	128	179	191	195	201	229	231	203	203	186	190	118	126	150	166	257	257	82	84	113	123	101	105	169	169
r13134	Female	165	168	305	305	191	207	220	220	167	175	304	316	184	184	239	249	193	223	278	286	124	128	191	195	195	201	231	231	205	207	186	194	126	134	138	150	257	265	84	84	115	119	105	105	169	169
r13136	Female			305	305	110	183	224	228	167	167	304	324	184	200	239	239	203	211	282	290	124	124	179	183			207	231	205	207	228	234	122	122	142	142	265	277	82	82	111	117	105	105
r13138	Male	162	165	305	305	110	110	228	228	175	175	306	328	184	196	239	249	203	227	282	282	128	128	187	187	195	195	207	221	205	205	190	190	126	126	142	154	257	257	84	86	113	121	101	101	169	171
r13139	Female			305	335	114	187	224	228	167	171	300	306	184	184	239	247	219	219	282	286	128	128	183	191	201	211	207	231	203	203	202	202	106	106	138	158	257	257	82	84	113	113	105	105	169	169
r13140	Male	162	168	305	305	114	183	216	224	167	171	306	328	184	184	239	239	203	223	282	282	124	124	179	195	195	201	223	231	203	205	186	228	122	126	138	166	265	265	82	84	111	117	101	115	169	169
r13141	Female	162	171	305	307	110	114	224	228	167	175	306	306	184	184	249	247	203	219	282	282	124	128	191	191	189	201	207	231	203	205	186	202	106	134	158	166	257	257	82	84	113	113	105	105	169	181
r13142	Female	162	165	305	335	207	210	220	220	175	179	304	304	184	184	239	247	193	203	278	294	120	124	183	187	195	207	221	221	205	205	194	196	122	126	138	138	257	257	84	84	111	121	105	105	169	171
r13143	Male	165	165	305	307	122	191	228	228	167	171	304	304	184	200	239	239	203	215	282	282	124	128	183	187	195	195	231	231	205	207	194	216	122	134	138	158	257	257	82	84	113	123	105	105	167	169
r13144	Male	162	162	305	335	110	114	224	228	171	179	304	304	184	184	239	249	203	203	282	286	128	128	191	219	195	201	231	231	205	207	186	198	106	122	142	154	257	257	82	82	113	123	105	105	169	181
r13145	Female	162	165	305	335	114	191	224	224	171	179	304	306	184	184	239	247	203	215	282	286	128	128	191	219	195	201	221	229	203	205	186	186	118	122	142	150	257	277	84	84	113	123	101	105	169	171
r13146	Male	162	165	305	305	114	126	216	228	167	171	304	304	184	200	239	249	203	223	282	286	124	128	187	219	195	195	207	231	205	205	186	216	130	134	138	154	257	257	82	84	113	113	105	105	169	169
r13147	Female	162	162	335	335	110	207	220	224	171	183	306	330	184	184	239	249	203	227	282	294	128	138	187	187	195	197	211	229	205	205	186	198	122	126	138	138	257	277	84	84	111	121	105	105	169	169
r13148	Female	162	165	305	305	187	187	224	228	171	171	306	306	184	196	239	239	203	227	278	286	120	124	187	191			217	221	203	203	186	216	106	126	154	158	257	257	84	84	119	125			167	169
r13149	Male	162	165	327	335	122	187	224	236	171	171	304	312	184	184	237	239	203	211	282	286	124	128	187	187	195	201	229	229	205	205	186	196	122	126	138	154	277	277	82	82	121	123	105	105	169	169
r13150	Male	162	165	335	335	114	191	224	228	171	175	304	306	184	184	239	239	203	223	282	286	128	128	211	219	195	201	231	231	205	207	202	202	106	126	142	154	257	257	80	84	113	117	101	105	169	169
r13151	Male	162	162	327	335	110	114	228	236	167	171	304	306	184	196	237	249	203	219	282	282	124	128	191	191	195	195	221	231	205	205	186	224	106	126	138	150	257	257	82	82	121	121	105	111	169	169
r13152	Male	162	165	305	335	191	218	224	224	167	171	304	306	184	200	239	249	201	223	278	286	128	128	183	191	195	195	229	231	205	207	202	224	106	126	142	166	257	257	84	84	111	113	105	105	169	171
r13153	Male	162	165	305	305	126	126	224	228	167	171	304	306	196	200	239	249	211	223	278	282	120	128	183	187	195	195	229	231	203	205	190	210	106	126	158	162	257	257	82	84	113	113	101	111	167	169
r13154	Male	162	165	309	335	114	114	224	228	171	171	304	316	184	184	239	247	211	219	282	286	124	124	179	191	195	201	231	231	205	207	202	224	106	126	142	154	257	257	82	84	113	117	101	105	169	169
r13156	Female	162	162	305	309	203	203	220	220	167	187	304	304	184	184	239	249	203	215	282	282	124	128	191	191			207	231	205	213	186	186	106	126	142	154	257	257	84	84	113	117			171	181
r13157	Female	165	165	305	305	110	110	224	228	171	175	304	306	184	184	249	249	203	223	282	282	128	128	191	219	195	195	231	231	203	205	202	224	106	134	142	154	257	265	84	84	113	121	101	105	169	171
r13158	Female	162	165	309	309	110	183	224	236	171	171	304	306	184	184	249	249	219	227	278	282	128	128	191	191	195	195			203	205	210	224	126	134	142	142	257	257	82	84	113	121	105	105	169	171
r13159	Female	168	171	305	327	114	218	220	228	167	171	304	328	184	184			193	223	282	282	124	124			195	197	221	221	205	205	202	210			146	150	257	265	82	82	121	121	105	111
r13160	Male			305	327	175	175	228	254	171	183	304	306	184	200	249	249	207	219	282	290	120	124	183	191			221	221	205	205	196	228	106	122	166	166	257	257	82	82	113	125	105	105
r13161	Male			305	305	114	114	232	236	167	171	304	306	184	184	247	249	193	223	278	282	128	134	183	215			221	231	205	205	196	234	126	126	150	162	257	257	82	84	115	117	105	105
r13162	Female	162	168	305	327	114	218	224	236	167	171	304	306	184	200	239	249	211	219	282	282	124	124	179	227	195	205	221	231	205	205	186	202	106	106	142	150	265	277	80	82	121	123	105	105	169	169
r13163	Male			305	305	114	114	216	236	167	171	304	306	184	200	239	249	219	223	282	282	120	124	191	191			221	221	205	205	206	224	106	126	142	166	257	257	80	82	113	125	105	105
r13164	Female	162	165	309	327	191	210	228	228	171	183	316	328	184	200	239	247	203	223	282	286	128	128	191	191	195	201	221	231	203	205	186	186	106	126	142	142	257	265	84	84	111	117	105	105	169	181
r13165	Male	162	162	305	335	110	187	224	224	171	175	304	306	184	200	247	249	203	211	282	286	120	128	183	187	195	195	229	231	203	205	186	202	122	126	158	166	277	277	84	84	113	121	105	105	167	169
r13166	Male	162	162	305	305	114	126	224	232	171	171	304	304	184	196	239	239	211	223	278	282	120	128	183	219	195	195	217	231	203	207	208	210	106	122	154	154	257	257	84	84	117	121	101	111	169	181
r13167	Male	165	168	307	309	114	218	228	228	167	171	304	306	184	200	239	239	203	219	282	286	124	124	179	191	195	197	221	221	205	205	198	202	106	106	138	150	257	257	82	84	119	119	101	105	167	169
r13168	Female	162	162	305	309	203	226	224	228	171	179	304	306	184	196	239	239	211	219	282	286	128	128	191	219	195	201	221	229	203	205	202	224	122	122	134	154	257	277	82	84	117	125	105	105	169	169
r13169	Male	162	165	305	309	110	195	224	224	171	171	306	316	184	184	247	249	223	227	278	282	124	128	183	191	195	195	221	231	205	207	186	224	106	134	142	166	257	257	82	84	113	121	105	105	169	169
r13170	Female	162	165	305	335	122	187	228	228	167	175	306	306	184	184	247	247	203	219	282	282	124	128	183	191	195	211	231	231	203	205	188	202	118	118	142	158	257	257	82	82	113	113	105	105	169	169
r13171	Female	162	162	327	335	114	183	228	228	171	175	322	322	184	184	239	239	201	203	282	286	120	128	191	191	195	217	221	227	205	211	202	202	122	126	138	150	257	257	80	80	113	113	105	111	167	169
r13173	Male	162	171	305	327	110	187	216	228	175	175	304	328	184	200	247	249	193	207	282	294	124	128	183	187			207	221	205	205	186	234	122	130	138	142	257	257	80	82	111	125	105	111	169	169
r13174	Female	162	165	305	335	191	226	224	228	167	171	304	316	184	196	239	249	211	223	282	286	124	124	191	219	195	201	221	229	203	205	186	186	122	122	134	154	257	277	82	84	123	125	105	127	169	169
r13175	Male			305	327	114	218	220	228	167	167	304	330	184	184	247	249	193	223	282	290	124	128	183	215			221	229	205	205	194	204	122	126	142	146	265	265	82	84	115	125	101	105
r13176	Female	162	165	327	335	187	195	224	228	171	175	304	322	184	184	239	239	201	215	282	286	120	124	191	191	201	207	207	221	203	203	186	202	106	126	138	158	257	257	82	84	111	113	105	105	167	171
r14001	Male			305	327	110	114	220	228	167	175	306	330	184	184	239	249	223	223	286	286	128	128	183	191			221	231	205	207	186	198	126	130	138	150	257	257	84	84	113	119	105	105
r14002	Male			305	305	110	114	220	228	171	171	304	304	184	184	247	249	193	211	278	282	120	124	179	199	195	201	211	221	207	211	198	222	122	126	150	154	257	257	78	82	125	125	105	105	169	169
r14003	Female	162	168	305	327	218	218	228	232	167	167	306	306	184	184	247	247	193	219	282	290	124	128	187	191	197	201	221	231	205	205	194	202	126	130	142	146	257	265	84	84	97	115	105	105	169	169
r14004	Female	162	162	305	335	114	122	224	228	171	171	304	316	184	184	239	247	203	223	282	282	124	128	179	191	195	201	231	231	203	205	186	202	126	134	138	150	257	277	82	84	113	123	101	105	169	169
r14005	Male	162	168	305	305	110	218	224	228	167	167	304	306	184	184	249	249	215	231	282	290	124	124	187	211	195	201	211	221	205	211	186	224	106	126	150	150	257	257	82	84	113	125	105	125	169	181
r14006	Female	162	165	305	305	110	226	224	224	171	179	304	306	184	184	239	247	203	211	282	286	124	128	187	219	195	201	221	229	203	205	202	224	126	134	142	150	257	277	82	82	113	123	95	105	169	171
r14007	Female	165	168	305	305	114	126	216	236	167	179	304	304	184	184	239	239	193	203	282	290	124	128	183	183	195	195	221	229	205	205	186	224	106	130	138	154	257	257	82	84	117	121	105	105	169	169
r14008	Female	162	162	305	335	191	203	216	228	167	171	304	316	184	184	239	247	211	215	278	286	124	124	183	187							216	216	134	134	154	154	257	257	82	84	113	123	105	105	169	181
r14009	Male	162	162	305	335	126	210	228	228	175	179	322	328	184	200	239	249	203	211	282	282	128	128	179	191	195	207	221	229	203	205	186	226	106	126	138	154	257	257	84	84	119	119	101	105	167	181
r14010	Male	162	162	305	335	110	210	224	240	171	179	306	322	184	196	239	249	215	223	282	282	124	134	183	187	195	195	207	221	205	205	186	232	106	130	142	154	257	257	82	84	97	113	101	105	167	171
r14011	Male	162	162	305	327	110	110	216	236	175	183	306	328	184	184			203	211	278	294	124	124			197	201	221	229	205	205	198	234			142	158	257	257	82	84	111	119	105	105
r14012	Female	162	171	335	335	126	210	216	236	175	183	306	328	184	184	247	247	193	203	278	282	124	124	187	215	201	207	207	221	205	205	186	234	106	122	138	154	257	257	84	84	111	119	105	105	169	171
r14013	Male	162	168	305	309	114	218	220	228	167	167	306	328	196	200	249	249	193	223	282	286	124	128	179	191	197	201	221	229	205	205	202	204	106	122	138	150	257	257	82	82	97	125	105	105	169	169
r14014	Male	165	165	305	305	114	195	236	254	167	167	304	304	184	184	239	239	203	203	282	286	128	128	191	215	195	197	221	229	205	205	194	194	126	130	150	154	257	257	82	84	115	117	105	111	169	169
r14015	Female	162	165	305	309	110	210	224	228	171	175	306	328	184	200	239	249	201	219	282	286	128	128	191	195	195	195	221	221	205	205	186	186	106	106	138	154	257	257	80	82	111	113	101	111	169	169
r14016	Female	162	168	307	335	110	187	228	228	171	175	304	306	184	184	247	249	211	223	282	286	124	124	187	191	189	195	229	231	205	205	186	202	106	122	138	154	257	257	82	82	115	121	105	105	167	169
r14017	Female	162	168	305	309	110	226	220	228	171	179	304	328	184	200	239	249	203	223	282	286	124	124	215	219	197	203	221	231	205	213	202	210	122	122	142	150	257	265	82	82	97	117	101	105	169	169
r14018	Female	168	171	309	335	110	210	220	236	167	171	304	306	184	184	249	249	193	223	282	286	124	124	191	215	195	197	221	221	205	205	202	204	122	122	138	150	257	265	82	82	97	117	105	105	169	169
r14019	Female	162	162	305	327	183	214	216	224	167	171	304	328	184	200	239	249	203	211	282	282	124	124	183	215	199	201	207	231	205	205	198	234	106	126	142	142	257	277	84	84	113	117	105	115	169	181
r14020	Female	162	162	309	327	110	122	228	236	167	171	304	306	184	196			219	227	282	286	124	124			195	201	229	231	205	205	186	196			138	154	257	257	82	82	113	121	105	105
r14021	Male	159	171	309	327	114	187	220	224	171	171	322	322	184	184			203	211	282	282	124	128			195	195	229	229	205	205	186	202			154	154	277	277	82	84	113	121	101	105
r14023	Male	165	168	305	305	110	226	220	228	175	179	304	316	184	200	239	239	215	227	286	294	124	124	191	219	195	197	229	231	205	207	186	202	122	134	150	150	265	265	82	84	119	123	105	105	169	169
r14024	Female	162	165	305	305	110	114	224	228	167	171	306	316	184	196	239	249	223	223	282	282	124	124	179	191	195	195	211	231	205	205	186	232	106	122	142	142	257	257	82	84	97	123	101	105	169	181
r14025	Female	165	165	309	327	110	183	236	236	167	175	306	330	184	184	249	249	219	223	286	286	128	128	195	199	195	195	221	229	205	205	186	186	106	122	154	162	257	265	80	82	113	121	101	105	171	181
r14026	Male	162	171	305	327	110	187	224	224	171	171	312	322	184	184	249	249	203	223	282	282	124	128	183	187	195	195	221	229	205	205	186	186	122	122	154	154	257	257	82	82	113	113	101	105	169	171
r14028	Female	165	171	305	327	114	191	216	224	167	171	304	304	184	184			203	203	282	286	128	128			195	195	229	231	205	207	186	198			154	154	257	257	82	84	113	121	101	105
r14029	Female	165	165	305	327	183	218	216	236	171	171	304	328	184	184	239	249	203	231	282	282	124	124	179	187	199	223	207	231	205	205	186	186	106	126	142	154	265	277	84	84	113	117	105	115	169	169
r14030	Female	162	168	305	327	114	183	228	228	167	171	304	328	184	200	239	239	203	203	282	282	124	128	195	215	195	223	207	223	203	205	186	186	122	126	142	166	277	277	82	82	113	117	105	105	169	169
r14032	Male	162	165	327	335	114	187	224	236	167	171	304	304	184	184	237	239	211	223	282	286	124	128	187	187	189	195	221	231	205	205	186	224	106	122	138	154	257	257	82	82	113	121	105	105	169	169
r14033	Male	162	165	305	305	110	122	228	228	175	175	304	316	184	196	239	247	211	223	282	286	120	124	187	219	195	195	217	231	203	207	210	224	106	106	142	154	257	257	82	84	97	97	101	101	169	171
r14034	Male	162	162	305	305	110	187	228	228	171	175	304	306	184	184	245	247	219	223	290	290	120	124	183	183	195	197	229	231	203	207	198	202	106	122	150	158	257	257	84	84	119	121	105	105	167	169
r14035	Female	162	162	305	305	110	187	224	228	171	179	306	332	184	184	245	247	215	223	282	282	124	124	187	191	195	197	229	231	203	207	186	202	106	122	142	154	257	257	82	84	113	121	105	105	167	169
r14037	Female	162	162	309	335	110	114	224	224	167	171	302	306	184	184			223	223	282	286	124	128			195	195	207	231	205	205	186	186			138	150	257	277	82	82	113	121	101	101
r14038	Male	162	165	305	305	122	126	228	232	171	175	304	304	184	200	239	247	211	223	282	286	120	138	183	219	195	195	229	231	203	207	208	232	106	122	138	154	257	257	82	84	117	121	105	105	169	181
r14039	Male	165	168	305	309	114	218	224	236	167	171	304	306	184	200			211	219	282	282	124	124			197	201	221	231	205	205	202	204			150	154	257	257	82	82	121	125	105	111
r14040	Female	162	165	305	335	110	187	228	228	171	175	304	306	184	184	239	245	203	211	282	286	124	128	183	195	195	195	229	231	205	205	186	186	122	126	158	166	257	277	84	84	117	121	105	105	167	169
r14041	Female	162	165	305	305	114	210	240	240	167	183	304	306	184	184			223	223	290	294	124	134			199	201	231	231	205	205	206	206			158	158	277	277	80	82	97	117	101	105
r14042	Female			305	305	191	203	216	228	179	183	304	306	184	184	245	245	203	215	282	290	124	124	179	187	195	199	221	231	203	205	206	234	106	122	138	142	277	277	80	82	97	111	101	105	169	181
r14043	Male	162	168	307	309	110	183	224	228	167	167	304	328	184	200			215	223	282	286	124	124			195	197	221	221	205	205	202	202			150	150	257	257	82	82	121	123	105	105
r14045	Male	162	165	305	309	110	195	224	228	171	171	306	328	184	200	247	249	219	227	282	286	124	128	191	199	195	195	221	229	205	205	186	224	106	106	138	146	257	257	82	84	117	123	105	105	171	171
r14046	Male	162	165	305	327	191	195	224	224	171	175	306	330	184	184			201	223	282	286	124	128	191	199	195	195	221	231	205	207	186	186	106	106	138	142	257	257	82	84	113	113	101	105	169	171
r14047	Female	162	162	335	335	110	114	224	228	171	171	306	322	184	200	239	239	203	215	278	282	124	128	195	195	195	195	217	229	205	205	204	228	118	122	138	158	257	257	82	84	111	117	105	105	169	169
r14048	Female	162	162	305	305	114	114	228	232	171	171	304	304	184	200	239	239	203	203	278	282	124	124	183	219	195	195	229	231	203	207	208	232	106	106	138	138	257	257	82	84	121	123	105	105	167	167
r14049	Male	165	165	305	305	114	203	216	228	167	179	304	306	184	196			223	223	282	282	124	124			201	203	231	231	205	213	186	206			142	158	257	257	82	82	97	117	105	105
r14050	Female	165	168	305	327	114	114	236	254	167	171	304	320	184	184	247	247	203	203	282	286	124	124	179	215	195	195	221	229	205	205	194	194	106	130	150	154	257	257	82	84	115	117	105	111	169	169
r14051	Male	165	165	305	305	110	126	228	228	171	175	306	306	196	196	239	239	211	227	282	282	128	134	187	191	195	195	221	221	205	205	210	240	106	134	138	142	257	257	84	84	97	123	101	121	169	171
r14052	Male	165	171	305	305	126	207	216	228	167	171	304	304	184	200	239	239	203	203	286	286	124	124	183	187	195	195	229	231	205	207	186	220	122	134	150	158	277	277	82	82	113	113	105	105	169	169
r14053	unknown	162	162	305	327	114	203	224	228	171	175	304	304	184	196			219	223	282	282	120	124	187	187	195	195	217	231	203	205	190	204	122	126	154	162	257	257	84	84	113	113	101	105	167	169
r14054	Male	162	162	335	335	187	210	224	228	167	183	304	306	184	184	249	249	203	203	282	282	124	128	179	183	195	195	221	231	203	213	186	202	106	106	138	142	257	257	82	84	117	121	101	105	169	171
r14055	Male	165	165	305	305	110	191	220	220	167	171	304	306	184	184	239	239	215	219	286	294	124	124	179	183	195	197	229	231	205	207	186	204	106	126	146	154	277	277	82	84	119	123	105	105	169	169
r14057	Male	162	162	305	309	114	122	228	232	167	179	304	304	184	184	247	247	223	223	278	286	124	128	179	187	197	197	221	229	203	205	186	186	126	130	150	154	277	277	82	84	113	117	105	105	169	169
r14058	Female	162	162	305	335	191	207	216	228	167	171	304	306	184	184	239	249	203	219	282	286	124	128	183	191	189	195	231	231	205	207	186	216	106	134	154	158	257	257	82	84	113	113	95	105	169	171
r14059	Male	162	165	305	305	122	191	224	232	167	167	304	304	200	200	239	247	211	219	282	286	124	128	183	183	195	195	231	231	205	207	216	232	134	134	138	146	257	257	82	82	117	123	105	105	181	181
r14060	Male	162	168	305	305	191	207	228	236	175	183	304	316	184	184	239	247	193	219	278	282	124	124	183	195	195	201	207	231	205	207	216	228	122	134	138	150	257	257	82	84	121	123	105	105	169	169
r14061	Female	168	168	327	335	114	122	220	220	167	171	304	304	184	192	239	239	203	203	282	286	124	124	187	191	189	195	229	231	205	205	186	218	126	134	150	166	257	257	82	82	113	117	95	105	169	169
r14062	Female	162	168	305	309	218	226	224	228	167	171	306	306	184	184	249	249	211	223	282	286	124	128	179	219	195	201	221	231	205	205	202	202	122	122	142	150	265	277	82	82	97	125	105	105	169	169
r14064	Male			305	305	114	210	216	220	171	175	304	304	184	200	247	247	203	211	278	294	120	128	183	215			207	221	205	205	196	228	126	130	138	158	257	257	82	84	119	125	105	105
r14065	Female	162	162	305	335	110	191	228	228	171	175	304	306	184	184	247	249	211	219	282	290	120	124	183	183	195	195	229	231	203	205	198	202	118	122	142	154	257	257	84	84	113	121	105	105	167	169
r14066	Tayra	162	162	305	305	114	183	228	236	167	179	304	322	184	200	249	249	201	203	282	282	120	124	183	191	195	205	221	231	205	205	186	234	126	126	146	154	257	265	82	84	113	113	105	105	169	169
r14067	Male	162	162	305	305	207	218	216	236	179	183	304	304	184	188			203	223	282	282	124	138	187	195	197	199	221	231	205	205	186	218	126	126	154	158	265	265	82	84	111	113	105	105	167	171
r14068	Female	162	168	305	305	110	183	228	228	167	167	306	328	184	196	239	249	207	215	282	282	124	128	179	191	195	223	207	211	205	205	186	186	122	126	138	166	257	277	82	82	111	113	101	105	169	181
r14069	unknown	162	162	327	335	114	203	216	224	171	171	304	304	184	184	239	249	211	211	282	286	124	124	191	219	195	201	221	229	203	205	186	186	106	126	142	150	257	277	82	82	123	125	105	127	169	169
r14071	Female	159	171	305	305	110	122	224	228	171	175	306	312	184	200	239	247	201	207	278	286	120	124	183	187	195	201	217	229	203	203	190	202	106	126	138	154	257	257	80	84	117	119	105	121	169	181
r14072	Female	162	162	327	335	110	122	228	236	167	171	304	306	184	184			219	223	282	282	124	128			201	201	229	229	205	205	196	202			138	138	257	257	82	82	113	121	101	105
r14073	Male	162	165	327	327	114	210	224	228	167	175	328	328	184	184	239	247	215	219	282	286	124	128	195	211	195	195	221	229	205	205	186	202	126	126	142	166	257	257	82	84	113	121	105	111	169	169
r14074	Female	162	165	305	309	126	126	228	228	167	175	304	306	184	196	239	239	223	227	282	282	124	128	187	219	195	195	221	221	205	205	210	240	106	126	154	154	257	257	84	84	113	121	101	101	169	171
r14075	Male	165	168	305	335	110	126	224	228	167	167	304	328	184	200	239	239	203	223	278	294	124	124	179	191	195	201	221	221	205	213	202	206	106	106	150	154	277	277	82	84	111	113	105	111	169	171
r14076	Female	165	171	305	327	114	210	216	236	167	175	304	304	184	184			203	211	282	282	120	128			201	207	207	221	205	205	194	196			142	150	257	257	82	84	115	125	105	105
r14077	Female	168	168	305	327	191	210	220	236	167	171	304	316	184	184	247	247	193	223	278	286	124	124	175	183	195	197	221	231	205	207	186	196	126	126	146	150	257	265	82	84	115	119	105	105	169	169
r14078	Male			305	335	187	210	220	220	171	175	304	322	184	200	247	249	193	203	282	282	120	128	183	187			207	229	205	205	186	196	126	126	138	158	257	257	82	84	121	125	105	111
r14080	Male	162	162	305	335	110	110	224	228	167	179	304	304	184	196	239	239	211	219	282	290	128	128	183	187	195	195	221	229	205	205	186	206	106	106	138	146	257	257	82	84	97	125	105	105	167	169
r14081	Male	162	168	305	335	114	187	224	224	171	171	304	316	184	196	239	239	203	219	282	282	124	128	191	219	195	201	229	231	203	203	186	186	122	134	138	154	257	257	82	84	113	123	101	105	169	169
r14082	Male	162	162	305	309	110	126	224	228	167	167	304	328	184	200	247	249	203	215	278	282	124	124	183	191	195	201	221	229	205	205	206	210	106	106	150	166	257	257	82	82	113	123	101	105	169	169
r14084	Female	162	162	305	335	210	210	228	236	167	179	304	322	184	184	239	249	201	201	282	286	124	128	195	211	195	195	221	229	205	205	202	202	106	122	138	146	257	257	82	84	119	119	105	111	169	169
r14085	Female	162	165	305	305	114	126	224	228	167	167	304	322	184	200	239	247	203	211	278	282	124	124	179	191	195	195	229	231	203	205	190	198	106	126	146	166	257	277	82	82	113	113	105	111	169	171
r14086	Female	162	162	305	335	110	207	216	236	167	171	306	330	184	200	239	249	203	223	278	286	128	138	195	219	197	201	221	231	205	205	186	198	122	122	138	158	277	277	84	84	109	113	105	105	169	169
r14087	Female	162	165	305	335	114	114	228	228	167	179	304	304	184	184	247	247	203	223	278	282	124	134	187	191	195	195	221	229	203	213	186	206	126	126	162	166	257	257	82	82	111	117	101	105	169	169
r14089	Female	165	168	305	335	110	122	228	236	171	179	304	328	184	184	239	249	211	223	282	282	124	128	179	179	197	201	221	231	205	205	202	206	106	122	142	150	257	265	82	84	121	123	105	111	169	169
r14090	Female	162	165	305	305	114	203	216	240	171	179	304	306	196	196	245	249	223	223	282	290	124	134	191	191	195	201	211	231	205	205	232	232	106	122	138	158	257	277	82	84	97	117	105	111	169	181
r14091	Male	165	168	305	327	114	210	236	236	167	167	304	306	184	184			193	203	278	290	124	128	183	191	197	197	221	221	205	205	194	224	106	126	138	150	257	257	82	84	97	115	105	105	169	169
r14092	Male	162	165	305	305	110	126	220	228	175	175	306	328	196	196	239	239	219	227	278	282	124	128	187	191	195	195	217	221	203	205	224	240	106	126	142	154	257	257	82	84	97	113	101	121	169	171
r14093	Male	162	162	327	335	114	187	224	236	171	171	304	304	184	184	239	249	211	211	286	286	124	128	187	187	195	195	207	221	205	205	186	196	126	126	138	154	257	257	82	82	121	121	105	105	169	169
r14094	Female	162	165	305	309	126	126	228	232	175	175	304	306	196	196	239	239	203	211	282	282	120	124	187	219	195	195	217	217	203	203	210	240	106	106	154	154	257	265	82	82	121	123	101	121	169	171
r14095 (R2683= ? (milt))	Male	171	171	305	305	122	195	228	228	171	175	306	312	184	196	239	239	203	207	278	286	120	128	187	191	207	207	221	221	203	203	186	186	106	126	138	154	257	257	82	84	113	119	105	105	167	181
r14096	Male	162	165	327	335	110	122	228	236	167	171	304	304	184	184			203	211	282	282	120	124			201	201	229	229	205	205	186	224			138	154	277	277	82	82	121	123	105	105
r14097	Male	162	165	309	327	122	210	220	220	171	171	304	306	184	184	249	249	203	203	282	282	124	128	187	223	195	195	221	221	205	205	202	228	122	130	142	154	257	257	84	84	113	121	101	111	169	169
r14098	Male	162	165	305	335	110	110	220	224	171	179	304	304	184	184	239	239	215	219	286	294	124	124	179	219	195	201	231	231	205	207	186	204	126	126	142	154	277	277	82	84	111	117	105	105	169	169
r14099	Female	162	162	305	327	126	210	228	236	167	175	304	322	184	184	239	249	201	203	282	286	124	128	183	195	195	217	227	229	205	205	186	186	106	122	146	166	257	257	82	82	119	119	105	105	169	169
r14100	Male			305	335			224	228	171	175	306	332	184	184	247	249	219	223	282	282	120	128	183	187	197	201	207	231	203	207	186	186	106	122	150	158	257	257	84	84	119	121	105	105	167	169
r14101	Male	162	165	309	327	110	114	224	236	171	171	304	322	184	196	237	239	203	219	282	282	124	124	191	191	195	195	207	221	205	205	186	224	106	106	138	138	257	257	82	82	123	123	105	111	169	169
r14102	Female	162	162	305	305	187	203	224	228	167	179	304	304	184	184	239	249	215	227	282	282	124	134	191	219	199	201	229	231	205	205	186	232	106	122	138	142	257	277	82	84	111	117	101	105	169	169
r14103	Female	162	168	305	327	110	207	220	232	167	183	304	304	184	184	239	239	203	203	278	278	124	124	187	187	195	201	229	229	205	205	186	186	126	130	154	154	257	257	82	84	113	117	105	105	169	169
r14104	Male	162	162	305	335	110	183	224	228	167	171	304	304	184	200	239	245	197	211	286	290	120	124	187	195	195	211	229	231	203	205	186	202	122	126	158	166	257	257	84	84	117	121	105	105	167	169
r14105*	Male	162	171	305	307	110	195	228	228	175	175	306	306	196	196			207	211	278	282	120	128			195	207	221	231	203	207	216	216			138	158	277	277	80	82	119	125	105	121
r14106	Male	162	162	327	335	110	187	228	228	171	175	304	306	184	184	245	245	203	211	282	290	120	124	183	187	195	211	229	231	203	205	186	188	118	122	142	158	257	257	84	84	113	121	105	105	167	169
r14107	Male	162	165	305	305	110	114	220	240	171	179	306	322	184	196	239	249	223	223	282	294	124	124	179	187	195	195	221	221	203	205	202	232	126	126	138	154	277	277	80	84	113	117	101	101	169	169
r14108	Male	162	168	305	335	114	226	224	228	175	179	304	306	184	184	239	239	203	223	282	282	124	128	191	219	195	201	221	231	205	205	186	202	106	122	150	166	257	257	82	84	111	123	105	105	169	171
r14109	Female	162	162	327	335	207	210	220	228	171	179	304	304	184	184	247	247	203	211	282	294	120	124	187	191	201	207	207	221	205	205	194	234	122	126	138	138	257	257	82	84	111	121	105	105	167	171
r14111	Male	162	168	305	305	110	175	220	236	167	171	304	306	184	200	239	239	193	223	278	282	128	128	183	183	195	197	221	231	205	207	186	234	126	130	138	146	257	257	82	84	119	119	105	105	169	169
r14112	Male	162	168	309	335	114	207	220	232	167	167	304	304	184	184	247	247	203	219	278	278	124	124	183	199	195	197	221	229	205	205	186	194	122	126	154	154	257	257	84	84	111	113	105	105	169	169
r14113	Male	162	168	305	305	110	203	216	224	167	171	324	330	184	200	239	239	207	211	278	282	124	128	179	215	195	223	207	223	203	205	186	228	122	126	138	166	257	257	82	82	111	113	105	105	167	169
r14115	Male	162	162	309	309	110	114	224	232	167	167	304	304	184	200	239	239	215	219	282	290	124	134	183	187	195	195	221	231	205	205	204	206	106	106	138	162	257	257	82	84	111	113	105	105	169	169
r14116	Female	162	165	309	335	114	191	224	224	175	179	304	306	184	184	239	239	207	211	282	282	128	128	191	219	197	201	221	231	205	205	202	202	126	126	154	166	257	277	80	84	113	117	101	105	169	169
r14117	Male	162	162	305	305	110	226	224	224	171	179	304	316	184	184	239	249	203	211	282	286	124	124	179	179	195	201	221	231	205	205	186	186	106	126	138	150	257	257	82	84	113	123	101	111	169	169
r14118	Male	162	171	305	307	110	122	216	216	171	175	304	328	184	196	239	239	215	223	282	286	124	128	191	191	195	213	221	221	203	205	190	204	126	134	138	158	257	257	82	82	119	121	115	121	167	167
r14119	Female	162	162	305	305	110	126	224	224	171	179	306	306	184	196			203	223	282	282	124	124			191	191	207	213	199	199	202	234			138	154	257	257	82	84	97	113	101	111
r14120	Female	162	162	305	305	114	122	224	240	167	179	306	306	184	184	239	249	203	223	282	282	124	124	191	191	195	195	221	221	205	205	186	202	106	126	142	154	257	277	80	84	107	113	101	111	169	171
r14121	Female			305	335	122	226	224	228	171	171	304	306	184	196	239	249	203	207	282	282	124	128	179	211	197	201	221	229	203	205	190	202	126	126	138	150	257	277	80	82	113	123	101	105	169	169
r14122	Female	162	165	305	309	110	183	224	236	167	171	306	316	184	184	247	247	219	227	278	286	124	128	179	191	195	195	223	231	203	207	186	210	106	126	142	142	257	265	82	84	113	123	105	105	169	169
r14124	Male	162	162	305	327	122	122	228	232	171	183	304	304	184	184	239	249	203	227	282	282	120	128	187	191	195	195	221	221	211	211	198	202	106	126	142	142	257	257	82	82	109	119	105	105	169	171
r14128	Female	162	165	305	305	114	191	228	236	171	183	304	306	184	184	247	249	203	223	282	282	124	124	183	195	195	197	211	231	205	207	186	194	126	126	138	150	257	265	84	84	121	123	105	105	169	169
r14129	Female	162	162	327	335	110	122	224	236	167	171	304	322	184	184			219	223	282	286	124	128			189	195	221	231	205	205	186	196			138	138	257	257	82	82	113	121	101	105
r14130	Male	162	162	305	335	114	122	220	228	167	171	304	330	188	200	249	249	203	203	282	286	128	138	187	195	197	201	221	229	203	205	198	234	122	122	142	158	257	277	82	84	113	121	105	105	169	169
r14132	Male	162	168	305	305	114	218	216	232	167	167	304	306	184	184	247	247	193	193	278	290	124	124	195	195	201	201	231	231	205	205	194	194	106	130	146	150	257	257	82	84	115	117	101	105	169	169
r14133	Male	165	165	305	305	210	226	228	228	171	179	306	316	184	200	239	239	223	227	282	286	124	128	183	195	195	201	221	229	205	205	186	202	106	126	138	150	265	265	82	84	117	123	105	105	169	169
r14134	Male	162	168	305	327	114	183	216	236	167	171	304	324	184	184	239	249	207	219	278	282	124	124	179	187	199	201	207	231	205	205	186	186	106	122	142	142	257	257	82	82	113	113	105	115	169	169
r14135	Male	165	168	309	327	114	218	228	236	167	167	304	330	184	184			203	223	282	290	124	128	175	215	197	197	221	221	205	205	196	202	122	130	142	146	265	265	82	82	115	125	101	105	169	169
r14136	Female	162	168	305	305	183	214	224	228	171	171	304	324	184	200	239	239	207	231	278	282	124	128	195	215	195	201	221	231	205	211	186	186	126	126	154	166	277	277	82	82	113	117	105	115	169	169
r14137	Male	162	162	307	327	114	122	224	228	167	171	304	304	200	200	239	247	203	223	278	286	128	128	183	183	195	195	221	229	203	205	198	232	122	126	138	146	257	257	82	82	113	123	105	111	167	167
r14138	Male	168	171	305	305	110	218	220	240	171	171	306	306	184	196			219	219	286	286	124	128	191	191	195	195	221	229	205	205	186	210	106	134	150	158	265	265	82	84	121	123	105	105	169	171
r14139	Male	162	168	309	327	110	122	224	228	167	183	304	306	184	184	247	249	203	227	282	282	120	124	179	191	195	195	221	229	203	205	198	204	106	106	150	166	257	257	82	82	113	119	105	105	169	171
r14141	Male	162	165	305	309	114	191	224	228	171	171	304	306	184	184	239	247	203	219	282	282	128	128	191	219	195	201	229	231	203	207	186	202	106	126	142	154	257	257	82	84	113	123	101	105	169	169
r14142	Female	162	162	305	335	110	122	236	240	171	183	304	328	184	196	239	239	211	227	278	286	124	128	195	195	195	201	229	229	205	205	186	198	106	130	142	158	257	257	82	84	117	123	105	105	169	169
r14143	Female	162	162	305	327	114	114	224	228	167	171	304	306	184	184			223	223	282	282	128	128			195	201	229	229	203	205	186	186			138	138	277	277	80	80	113	121	101	111
r14145	Male	162	165	305	327	110	122	224	228	175	175	306	306	196	200	247	249	203	207	282	286	124	128	183	195	195	207	221	231	203	207	202	216	106	126	154	158	257	257	82	82	117	119	105	121	169	181
r14146	Male	165	165	305	305	110	122	216	228	175	175	316	316	196	196	247	249	203	223	278	282	124	124	187	219	195	195	221	231	205	205	190	190	126	126	138	142	265	265	84	84	121	123	101	121	169	171
r14147	Female	162	165	305	335	114	183	228	236	167	167	304	324	184	200	239	239	203	203	282	282	128	128	195	215	195	201	221	231	205	211	186	234	122	126	150	166	277	277	82	82	113	117	105	105	169	169
r14148	Male	162	168	305	327	114	122	232	236	167	167	304	304	184	200	239	249	203	215	282	282	124	124	191	191	195	195	221	229	203	213	198	202	106	106	142	142	257	257	82	82	119	123	105	105	169	181
r14149	Female	162	162	305	335	114	122	228	232	167	171	304	306	196	200	239	249	203	227	278	282	120	124	187	219	195	195	223	229	203	203	190	202	126	126	142	162	257	257	82	82	117	121	101	105	169	181
r14151	Male	162	162	305	335	110	183	228	228	171	179	306	332	184	200	239	245	211	219	282	282	124	128	183	183	195	197	231	231	203	207	186	202	118	122	150	158	257	257	84	84	113	121	105	105	167	169
r14152	Male	165	171	327	335	122	187	224	236	167	171	304	312	184	196			203	219	282	282	124	128			195	201	229	229	205	205	186	224			138	154	277	277	82	82	121	121	105	105
r14153	Male	165	165	305	305	122	126	228	228	171	175	306	306	196	196	239	249	211	223	278	286	124	128	187	191	195	195	217	221	203	205	210	224	106	106	142	154	257	257	82	82	97	117	101	101	171	171
r14154	Female	162	165	305	335	114	203	224	224	171	171	304	306	184	184	239	239	203	211	282	286	124	128	179	191	201	201	231	231	205	205	202	224	122	126	134	154	257	277	84	84	117	125	105	127	169	169
r14155	Male	162	165	335	335	110	114	228	228	167	171	304	332	184	184	247	249	211	211	290	290	124	128	183	183	195	197	231	231	205	207	202	224	122	122	154	158	257	257	82	82	121	125	105	105	167	169
r14156	Female	162	168	309	335	110	126	228	236	167	183	300	304	184	200	239	247	203	215	282	282	120	128	179	187	195	195	229	231	203	205	198	202	106	106	142	150	277	277	82	82	117	119	105	105	169	171
r14157	Female	162	162	305	305	114	114	216	232	171	175	304	304	184	184			211	227	286	286	124	124			195	213	221	231	205	207	204	232			146	154	257	257	82	84	113	123	105	105
r14158	Female	162	162	305	305	114	122	224	228	171	179	304	304	184	184	239	249	203	219	278	282	124	128	195	219	195	201	231	231	203	205	186	202	106	126	138	150	257	277	84	84	113	123	105	105	169	169
r14159	Male	162	165	305	327	191	218	224	228	167	171	306	316	184	200	239	247	201	223	286	286	124	128	183	191	195	195	221	221	205	205	202	224	126	134	142	166	257	257	82	84	113	121	105	127	169	171
r14160	Female	165	165	305	309	110	110	224	228	171	175	306	316	184	196	239	247	219	227	282	282	120	128	187	191	195	195	217	221	203	205	186	240	106	134	142	154	257	257	84	84	97	113	101	105	169	171
r14161	Male	162	162	305	307	126	191	224	228	171	171	304	304	184	200	239	247	211	211	278	286	124	128	183	183	195	195	231	231	207	207	198	216	130	134	154	154	257	257	82	84	113	117	101	105	181	181
r14162	Female	162	168	305	327	126	187	228	228	175	183	304	304	184	184	239	247	203	227	282	286	124	134	187	191	195	195	221	231	205	211	186	218	106	106	142	142	257	277	82	82	119	125	105	105	169	171
r14165	Male	165	165	305	305	110	210	220	236	167	171	304	316	184	184	239	239	223	223	278	286	128	128	191	195	195	199	207	231	205	207	196	216	130	134	138	146	257	257	82	84	115	119	105	105	169	169
r14166	Male	162	165	327	335	207	218	228	236	171	183	306	330	184	184	249	249	203	203	278	278	124	138	179	187	197	207	221	221	203	205	198	218	122	126	138	142	265	265	84	84	97	111	105	105	169	169
r14169	Female	162	162	305	327	114	126	224	228	167	167	304	306	184	196	239	239	215	219	282	290	120	124	187	187	195	195	221	229	205	211	198	202	106	122	150	150	257	277	82	82	125	125	105	105	169	171
r14170	Female	162	162	305	335	110	122	236	240	175	183	304	306	184	184	239	239	215	227	286	294	124	124	187	219	201	211	229	231	203	205	186	228	106	130	142	150	257	265	82	84	117	125	105	111	169	169
r14171	Female	162	162	305	327	122	122	228	232	171	183	304	304	184	184	239	239	203	211	282	282	124	124	195	219	195	195	221	221	211	211	198	202	106	106	142	142	257	277	82	82	125	125	105	111	169	181
r14172	Male	162	162	305	335	203	218	216	224	167	171	304	328	184	184	239	239	203	223	278	282	128	128	179	195	195	201	229	231	205	205	186	186	126	126	142	154	265	265	82	84	97	117	105	115	169	169
r14174	Female	162	165	305	335	207	218	220	224	171	183	304	304	184	200	249	249	203	223	282	282	124	124	187	195	195	197	211	229	205	205	198	218	126	126	150	158	257	265	82	84	111	121	101	105	167	171
r14175	Male	162	162	305	307	114	199	224	228	167	171	304	306	184	200	239	239	207	227	282	286	124	124	227	227	195	201	221	229	205	205	198	204	122	122	158	158	257	257	82	84	111	119	105	105	169	181
r15001	Female	162	168	305	309	110	114	224	236	167	179	304	306	184	196	239	239	211	223	282	286	124	124	187	191	195	195	221	229	205	205	186	204	106	106	142	154	257	257	82	84	113	121	105	111	169	169
r15002	Female			309	335	122	203	220	220	167	179	304	306	184	184	239	249	203	207	282	282	124	124	191	191	195	195	207	211	205	205	186	186	106	130	138	138	257	257	82	82	111	113	101	105	169	169
r15003	Female	162	165	305	305	110	226	224	228	171	171	304	304	184	184	239	239	211	219	282	286	128	128	179	191	195	201	221	229	203	205	186	198	106	122	138	154	257	277	82	82	113	123	105	105	169	169
r15004	Male	162	168	305	305	122	226	220	224	171	179	304	304	184	184	239	249	211	231	278	282	120	124	179	199	195	201	221	229	203	211	198	202	126	126	154	154	277	277	82	84	113	117	101	105	169	169
r15005	Female			305	305	110	114	224	228	171	171	306	332	184	184	247	249	211	215	282	286	120	124	183	183	197	201	207	231	203	207	202	202	106	122	154	158	257	257	82	84	121	125	105	105	167	169
r15006	Male	162	162	309	309	114	114	224	232	163	167	304	306	184	196	239	247	219	219	282	282	124	134	191	191	195	201	207	221	203	205	186	186	106	106	138	154	257	257	82	84	111	113	105	111	169	169
r15007	Male	162	162	309	309	114	126	224	236	167	167	304	306	184	200	239	247	203	223	282	286	124	124	187	195	195	195	217	229	205	205	186	186	106	118	154	154	257	257	82	84	113	113	105	111	169	169
r15008	Male	162	168	305	335	210	218	220	236	167	167	304	306	184	200	239	249	193	223	282	282	124	128	179	223	195	203	221	231	205	213	202	204	106	122	138	142	257	257	82	82	117	121	105	111	169	169
r15009	Male	162	168	305	327	191	207	220	220	167	171	304	304	184	184	239	239	193	223	278	286	124	128	183	183	195	197	221	221	205	205	186	198	126	130	138	150	257	257	84	84	111	121	105	105	169	171
r15010	Male	162	165	305	335	110	226	224	228	171	175	304	306	184	184	239	239	203	211	282	286	124	128	191	219	195	201	221	231	205	205	186	224	122	134	142	154	257	257	82	82	117	119	101	105	169	169
r15011	Female			305	327	187	187	220	220	167	183	304	304	184	184	239	247	207	207	282	290	124	124	195	195	195	195	221	221	205	205	204	206	106	134	142	158	257	257	82	84	113	121	105	111	169	171
r15012 (R2988=R15♀ pols(15-3))	Female			305	305	110	110	224	236	167	183	304	330	184	188	239	239	203	223	286	290	128	128	183	187	197	199	231	231	205	207	186	218	122	126	142	154	257	277	82	84	97	111	105	105	167	169
r15013	Male	162	165	305	309	114	114	216	236	167	171	304	304	184	184	247	249	193	223	278	282	124	128	175	195	197	201	221	231	205	205	196	234	126	130	146	162	257	257	82	82	115	123	105	105	169	169
r15014	Female	162	165	305	327	114	210	216	236	167	171	304	330	184	188	239	249	203	203	278	282	128	134	187	219	197	201	221	229	203	205	186	218	122	126	150	158	257	277	82	84	111	113	105	111	167	169
r15015	Male	162	162	305	327	187	218	224	224	167	183	304	322	184	184	247	249	207	227	282	282	124	124	183	191	195	207	207	221	205	207	206	224	106	122	142	158	257	257	82	84	113	125	105	111	171	171
r15016	Male	162	162	305	335	110	114	224	236	171	183	304	306	184	200	239	247	211	215	278	286	124	124	183	195	195	211	217	231	203	205	204	228	122	122	158	158	257	257	82	84	119	125	105	105	169	181
r15017	Female	162	165	307	335	114	126	216	228	167	171	304	304	184	184			203	219	282	286	124	124	187	187	195	195	207	231	205	205	186	216	134	134	138	154	257	257	82	82	113	117	105	105	167	169
r15018	Male			305	305	110	187	224	224	171	171	306	332	184	184	245	249	211	219	282	282	124	128	187	191	195	197	231	231	205	207	186	202	106	122	142	154	257	257	82	84	113	121	105	105	167	169
r15019	Female			327	335	114	122	228	236	171	171	304	306	184	196			203	211	282	282	124	124	187	191	195	195	221	221	205	205	186	224	106	122	138	154	257	257	82	82	121	123	105	105	169	169
r15020	Male	162	165	327	335	191	226	216	224	171	171	304	304	184	196	239	249	211	211	282	286	124	128	191	219	195	201	221	229	203	205	202	206	106	126	142	154	257	257	82	84	117	125	105	105	169	171
r15021 (R2937=R1(7-3))	Female	168	168	305	309	114	218	236	236	167	171	306	328	184	184	239	239	193	223	282	282	124	128	179	191	195	197	221	221	205	205	202	204	106	122	138	150	257	265	82	82	121	121	105	111	169	169
r15022	Female			305	305	122	126	224	232	171	175	304	304	184	200	239	247	211	227	282	286	124	124	183	219	195	195	229	231	203	207	190	232	122	122	138	154	257	257	84	84	121	123	105	105	169	169
r15024	Female	162	162	305	305	114	114	220	228	167	167	306	306	184	184	247	249	203	219	282	282	128	128	175	187	197	201	221	231	205	205	186	202	122	126	142	150	257	265	84	84	97	121	105	111	169	169
r15025	Female	162	171	305	335	187	191	216	220	167	171	304	312	184	184			203	219	286	286	124	128	187	191	189	195	231	231	205	205	186	216	130	134	154	158	257	257	82	84	113	117	105	105	169	171
r15027	Male					110	114					304	304	184	200	239	239	201	203	278	278	120	128	187	195	201	201	207	207	205	205			106	122	142	154	257	257	82	84	129	129	105	105	169	169
r15028	Male	162	162	305	335	110	114	224	224	167	171	304	306	196	200	239	247	223	223	282	282	124	128	187	219	199	219	207	211	203	203	186	228	106	122	150	154	257	257	82	84	113	121	105	105	167	169
r15029	Male	162	168	305	335	110	110	228	228	171	175	304	306	184	184	249	249	207	211	282	290	124	124	187	191	195	195	229	231	205	205	186	186	106	122	154	166	257	257	82	82	115	121	105	105	167	169
r15030	Female			305	305	110	183	224	228	171	179	306	332	184	200	239	245	203	211	282	282	124	128	183	183	197	201	231	231	203	207	186	202	118	122	154	166	257	257	82	84	117	121	105	105	167	169
r15031	Female	165	165	327	327	114	114	224	240	167	171	304	304	184	200	239	249	223	231	278	282	128	134	187	191	195	201	211	229	205	205	186	198	106	122	142	150	257	257	82	84	97	113	105	105	169	169
r15032	Male	162	162	305	335	114	114	224	236	167	183	306	322	184	200	239	239	211	215	282	282	128	138	183	187	195	195	217	229	205	205	206	228	122	126	158	158	257	257	82	82	117	119	105	111	169	169
r15033	Male			305	327	114	122	228	232	171	171	304	304	184	200	239	239	211	227	282	282	120	128	183	187	195	195	217	231	203	205	190	194	126	134	138	154	257	257	82	82	121	123	101	101	169	181
r15034	Male			305	327	126	203	216	232	175	175	304	304	184	196	239	239	203	227	282	282	124	124	187	187	195	213	221	229	203	205	190	204	126	134	146	154	257	257	84	84	113	113	101	105	167	169
r15035 (R2996=*5♀ (21-3))	Female			309	327	114	122	224	232	167	171	304	306	184	196	239	249	203	223	282	282	124	128	191	191	195	195	221	221	205	205	186	206	122	130	142	154	257	257	82	84	113	121	101	105	169	169
r15036	Female	162	165	305	335	114	210	220	236	171	171	304	328	184	184	239	239	193	201	282	282	120	128	187	191	201	207	207	221	205	205	196	208	106	122	142	154	257	257	82	84	115	125	105	105	169	169
r15037	Female	162	165	305	305	110	114	220	224	171	179	306	306	184	184	239	249	223	223	282	294	124	124	179	191	195	195	221	221	205	205	186	206	106	130	138	162	257	277	80	82	107	113	101	101	169	169
r15038	Female			309	327	114	122	224	228	167	179	304	306	184	196	247	249	223	223	282	282	124	124	191	191	195	203	221	231	205	213	186	186	106	130	142	154	257	257	82	84	97	113	105	105	169	171
r15039	Female	162	165	305	305	110	114	224	224	171	171	304	304	184	200			231	231	282	286	128	134	187	191	195	195	211	221	205	211	186	186	106	122	138	150	257	257	84	84	121	121	105	105
r15040	Male	162	162	309	327	114	114	220	220	167	171	306	306	184	184	249	249	203	215	282	282	128	134	175	175	197	201	221	231	205	205	186	196	126	126	150	162	257	257	82	84	113	115	105	111	169	169
r15041	Female			305	305	110	122	228	228	167	171	306	332	184	184	239	249	211	215	282	282	128	128	187	191	195	197	231	231	203	207	186	202	122	126	142	154	257	257	82	84	113	121	105	105	167	169
r15042	Female	162	162	305	305	110	114	224	228	167	171	304	306	184	184	247	249	211	219	282	286	120	128	183	183	195	197	231	231	203	207	202	202	118	122	150	158	257	257	84	84	113	121	105	105	167	169
r15043H	unknown	165	165					228	228	171	175			184	184															205	205									82	84	113	117	105	111
r15044	Female	162	165	305	305	110	122	224	224	171	175	304	306	184	200	239	245	197	223	286	290	120	128	183	187	195	195	229	231	205	205	186	202	122	126	158	166	257	277	84	84	117	121	105	105	167	169
r15045	Female			305	305	110	114	224	228	167	171	304	324	184	184	245	247	203	211	282	290	120	128	183	183	195	197	231	231	205	207	186	202	106	122	154	166	257	257	84	84	119	121	105	105	167	169
r15046	Female	162	162	305	335	114	210	216	220	167	179	304	330	184	188	239	249	203	223	282	294	124	128	195	195	197	201	211	231	205	205	186	198	122	126	154	158	257	265	82	84	111	111	101	105	167	171
r15047	Male	162	168	305	327	114	218	220	232	167	167	304	306	184	184	247	249	203	223	282	290	124	128	175	191	195	201	221	231	205	205	194	224	122	126	138	146	257	257	84	84	115	121	105	105	169	169
r15048	Female	162	165	305	309	110	210	224	228	171	171	306	306	184	200			223	223	282	286	128	128	183	191	195	195	221	221	205	205	224	224	106	134	138	142	257	257	84	84	117	117	105	105	169	171
r15050	Female	162	165	309	309	110	114	224	228	171	175	306	316	184	184	247	249	193	223	282	286	124	124	183	191	195	195	221	229	205	205	210	224	126	134	142	166	257	257	84	84	113	121	105	105	169	171
r15051	Female	162	162	305	309	114	122	224	240	167	183	306	306	184	196	247	249	203	223	282	282	124	134	187	191	195	195	207	221	203	205	186	186	106	126	138	138	257	257	82	84	113	117	101	105	169	181
r15052	Female	162	162	305	335	114	195	228	228	171	179	304	304	184	184	239	249	201	203	282	286	128	128	179	211	195	205	221	231	205	205	196	202	106	126	146	154	257	265	80	84	113	117	105	105	169	169
r15054	Female			305	327	110	183	228	236	167	179	304	304	184	200	247	249	201	203	278	282	124	128	183	191	195	201	229	231	205	205	196	234	126	126	154	154	257	265	80	80	113	113	105	105	169	169
r15055	Female	162	168	305	309	110	226	224	228	171	171	304	328	184	196	239	249	193	219	282	282	124	124	179	219	195	201	221	229	205	205	196	202	106	106	138	150	265	277	82	82	121	123	105	105	169	169
r15056	Male	162	168	305	335	110	226	224	232	171	179	304	306	184	184	239	239	203	211	278	282	124	128	179	187	195	201	221	229	203	205	186	202	106	126	142	150	257	257	84	84	113	123	95	101	169	169
r15057	Female	165	168	305	305	110	187	224	228	171	171	304	306	184	184	247	249	203	203	282	286	124	124	183	191	189	195	231	231	203	205	186	186	106	126	138	142	257	277	82	82	115	121	105	105	169	169
r15058	Female	162	165	309	327	110	122	224	236	171	171	304	306	184	196	237	239	203	211	282	286	124	124	187	191	195	201	207	229	205	205	186	224	106	106	138	138	257	257	82	82	123	123	105	111	169	169
r15059 (R2938=R15♀ (7-3))	Female	162	168	309	335	122	218	224	228	171	179	304	306	184	184	239	249	211	219	282	282	124	128	179	215	197	205	221	231	205	205	186	202	122	122	150	150	257	265	80	82	121	125	105	111	169	169
r15060H	Male	162	162	305	305	214	218	224	224	171	171	306	306	196	200	245	247	223	231	282	282	124	128	183	219	199	219			203	205	186	198	106	122	142	154	257	257	84	84	97	121	105	105	167	181
r15061	Female	162	162	305	305	110	110	224	224	167	171	304	304	184	200	247	249	203	215	282	282	128	134	191	219	195	195	211	229	205	205	186	186	122	122	154	154	257	277	82	84	111	121	105	105	169	169
r15062	Male	162	168	305	327	126	218	228	240	167	167	304	306	184	184	239	249	203	203	282	282	120	124	187	191	195	195	223	229	203	203	186	198	106	130	142	142	265	265	82	82	97	119	105	105	169	181
r15063	Male	162	168	305	335	110	122	228	228	167	183	304	306	184	184	239	249	215	219	282	282	124	128	187	191	187	195	221	229	203	211	198	204	106	106	142	166	277	277	82	82	121	125	105	105	169	171
r15065	Male	162	165	305	327	114	195	220	236	167	171	304	320	184	184	239	247	193	203	278	290	124	128	183	191	195	201	207	231	205	207	196	202	106	130	150	154	257	257	82	84	115	121	105	111	169	169
r15066	Male	162	162	305	309	110	114	224	232	167	175	304	304	196	200	239	245	211	215	282	282	128	134	183	215	195	195	221	221	205	205	204	210	106	106	138	162	257	257	82	82	117	123	105	105	169	169
r15067	Female	162	162	305	305	114	126	228	232	167	175	304	306	184	200	239	239	211	223	278	282	120	128	183	219	195	195	217	231	203	205	190	210	106	126	158	162	257	257	82	82	113	121	101	111	169	171
r15068	Male	162	165	327	335	122	187	224	236	167	171	304	304	184	196	249	249	211	223	282	282	124	128	191	191	195	195	221	229	205	205	186	196	122	126	138	154	277	277	82	84	123	123	101	105	169	171
r15069	Female	162	162	305	335	110	114	224	236	167	183	304	306	184	188	239	239	203	203	278	286	124	134	183	187	197	197	211	231	205	205	186	232	122	126	142	154	277	277	82	84	97	121	105	105	167	169
r15070	Male	162	168	305	305	110	110	228	228	167	171	304	304	184	184	239	249	193	203	282	290	124	124	199	211	195	201	221	221	205	211	186	198	106	122	150	154	277	277	82	84	117	125	105	125	169	169
r15071	Male	162	162	305	305	110	114	228	236	167	167	304	304	196	200	239	245	203	215	278	286	128	128	187	191	195	195	211	221	205	211	186	188	122	122	142	150	257	257	82	84	111	113	105	105	169	181
r15072	Male			335	335	110	183	224	224	171	175	306	332	184	184	239	239	197	223	282	282	120	128	183	187	195	211	229	231	203	205	186	202	118	122	142	154	277	277	82	84	117	121	105	105	167	169
r15073	Female	162	168	305	327	122	187	228	228	167	167	304	306	184	196	249	249	215	215	282	286	120	128	183	191	195	195	221	221	203	211	198	202	106	126	138	142	257	277	82	82	119	125	105	105	167	171
r15074	Female	162	168	305	335	126	210	228	228	167	179	304	322	184	200	239	247	203	223	274	294	124	134	187	191	187	195	229	229	203	205	206	234	106	126	154	162	257	257	82	82	111	117	105	111	169	171
r15075	Female	162	171	307	335	114	126	216	224	167	171	304	306	184	184	239	249	203	203	278	286	128	128	183	191	195	195	221	231	203	205	186	216	134	134	154	158	257	277	82	82	113	121	101	105	167	169
r15076	Male	165	171	307	335	110	126	228	232	167	171	304	306	184	184	239	239	203	203	282	286	124	124	187	191	189	195	231	231	205	207	186	198	134	134	154	154	257	257	84	84	113	113	101	105	167	171
r15077	Male	162	162	309	309	110	126	224	228	171	175	304	304	184	184	247	247	203	215	282	286	128	134	195	195	195	195	221	229	203	205	210	210	106	126	146	154	265	265	82	84	117	123	101	105	167	169
r15078	Male	162	165	305	309	126	195	216	228	171	175	304	328	184	196	239	247	211	219	282	290	120	134	183	195	195	201	229	231	205	205	204	232	106	106	138	162	257	257	82	88	117	121	101	105	169	169
r15079	Male	162	165	335	335	114	122	224	224	171	171	306	316	184	184			211	211	282	282	128	128	179	191	201	201	229	231	203	205	186	202	122	126	142	150	277	277	84	84	117	123	105	127	169	169
r15080	Male	162	165	305	309	191	191	228	228	171	171	304	306	184	184	239	249	219	223	282	282	124	124	191	191	195	195	221	231	205	207	186	224	106	134	142	142	257	257	84	84	111	113	105	105	169	171
r15081	Female	162	162	305	305	114	122	232	236	171	175	306	322	184	200	239	239	215	227	286	294	124	128	195	219	195	201	229	229	205	205	186	228	106	122	142	150	257	257	82	84	119	125	101	105	169	181
r15082	Male	162	165	305	327	114	187	224	236	167	171	304	304	184	184	249	249	219	223	282	286	128	128	187	191	195	201	229	229	205	205	202	224	106	126	138	154	277	277	82	82	121	121	105	105	169	171
r15083	Male	162	162	307	309	110	195	224	232	167	167	304	304	184	200	239	239	193	211	282	286	120	124	183	183	195	195	221	229	203	205	206	232	106	122	146	166	257	257	82	88	117	117	105	105	169	169
r15084	Male			305	305	207	218	224	236	171	183	304	304	188	200	239	249	223	227	278	282	124	138	187	195	197	199	211	211	205	205	198	218	126	126	150	158	277	277	84	84	111	113	105	105	167	171
r15085	Male	162	162	305	327	114	122	232	240	171	183	304	306	184	184	239	249	203	227	282	282	120	124	191	219	195	195	229	229	203	205	186	198	106	106	142	142	265	265	82	82	125	125	105	105	169	171
r15086	Male	162	162	305	327	122	187	224	236	171	171	304	322	184	184	239	249	203	211	282	286	124	128	187	191	195	195	207	221	205	205	186	196	122	126	138	154	277	277	82	82	113	121	101	105	169	169
r15087	Male	162	162	305	335	114	226	224	228	171	179	304	306	184	184	239	249	203	203	282	286	124	124	179	191	195	201	231	231	203	205	202	228	106	126	142	150	257	257	84	84	113	117	101	105	169	169
r15088	Female			327	335	110	187	224	228	171	171	304	306	184	184	245	247	203	211	282	290	120	128	183	183	197	211	231	231	203	207	188	202	118	122	138	158	257	257	82	82	113	121	105	105	167	169
r15089	Female	165	171	305	309	210	210	216	228	167	175	304	328	184	184	239	239	211	211	282	290	124	124	195	215	195	207	221	229	205	205	210	234	106	126	134	142	257	257	82	84	111	117	101	105	169	169
r15090	Male	162	162	305	335	110	122	236	240	167	183	304	306	184	196	239	239	215	215	282	286	124	128	187	195	187	195	217	221	203	205	196	228	106	106	138	142	257	257	84	84	117	123	105	105	169	181
r15091	Male			305	335	110	210	228	236	167	171	304	304	184	200	247	249	201	227	278	282	124	128	179	183	195	201	229	229	205	205	186	186	106	106	134	154	257	257	80	82	113	113	101	105	169	181
r15093	Female	162	162	305	309	122	203	224	240	171	179	306	322	184	196	249	249	203	223	282	282	124	124	179	191	195	195	207	221	205	205	186	206	106	130	138	162	257	257	80	82	107	113	101	111	169	181
r15094	Male	162	165	305	335	114	183	224	228	167	171	304	328	184	200	239	239	207	219	282	282	128	128	195	215	195	223	207	221	205	211	186	186	126	126	142	150	257	257	82	82	113	117	105	115	169	169
r15095	Female	162	165	305	305	114	207	228	228	167	183	304	330	184	200	245	249	203	203	278	290	128	134	187	187	197	207	211	221	203	205	218	232	106	122	138	142	257	257	84	84	111	111	105	105	169	181
r15096	Male	162	165	305	309	110	218	224	228	171	175	304	316	184	184	249	249	219	227	278	282	124	128	183	191	195	195	229	231	205	207	202	224	106	134	138	142	257	257	82	84	113	117	105	111	169	169
r15097	Female	162	162	305	305	110	122	224	228	175	183	304	322	184	200	239	239	211	215	282	286	124	128	183	187	187	195	217	229	203	205	204	228	118	122	158	158	257	257	84	84	111	117	105	105	169	169
r15098	Female	162	168	305	305	114	122	224	228	171	179	304	306	184	184	239	239	211	215	282	282	124	124	179	191	195	201	229	231	203	203	186	186	122	134	138	154	257	277	82	84	113	117	105	105	169	169
r15099	Female	162	162	305	305	114	218	224	236	167	171	304	304	200	200	239	249	203	211	278	278	128	128	187	187	195	195	223	223	203	211	186	186	122	122	142	154	257	257	82	84	121	121	105	105	167	167
r15100	Male	162	165	305	309	191	218	224	224	167	171	306	316	184	184	249	249	215	219	282	286	128	128	191	191	195	195	223	231	203	207	186	228	126	134	142	150	257	257	82	84	117	121	105	111	169	171
r15101	Female			305	309	122	191	220	228	167	183	304	306	184	200	239	249	203	223	282	282	124	124	179	191	195	195	221	221	203	205	186	232	106	130	138	154	257	277	82	84	113	117	101	105	169	171
r15102	Female	162	162	305	305	126	126	228	232	171	171	304	304	196	200	239	239	211	227	282	282	124	128	183	219	195	195	229	231	203	205	190	198	106	126	154	154	257	257	82	84	113	121	101	105	169	181
r15103	Female	162	165	305	327	110	122	220	236	171	179	304	306	184	200	249	249	211	227	282	282	120	128	187	191	195	201	207	229	205	205	186	196	126	130	138	154	257	257	82	84	113	123	105	105	169	169
r15104 (R2987=R15♂ (15-3))	Male			335	335	114	122	224	236	171	183	304	330	184	188	239	249	203	203	282	286	128	138	187	195	197	201	221	229	203	205	186	198	122	122	142	158	277	277	82	84	109	111	105	105	169	169
r15105	Male	162	165	309	327	110	114	224	236	171	171	304	306	184	184	249	249	211	223	282	286	124	124	187	191	193	201	229	229	203	205	186	224	106	126	138	138	257	257	82	82	121	121	101	105	169	169
r15106	Female	162	162	305	335	110	210	220	224	167	171	306	306	184	196	239	249	203	223	282	286	124	134	191	191	195	195	211	221	205	205	186	234	106	130	142	154	257	257	82	84	107	113	101	105	167	171
r15107	Male	162	171	309	335	110	195	220	224	171	179	304	304	184	200	239	239	193	211	282	282	120	124	191	215	195	207	221	221	205	205	196	202	106	126	142	154	277	277	82	82	121	125	105	127	169	169
r15108	Female			305	335	110	110	228	228	171	171	306	332	184	184	245	247	211	211	286	290	120	128	183	187	195	195	229	231	205	205	202	224	122	122	142	154	257	257	82	84	121	121	105	105	167	169
r15109	Male	162	162	305	305	187	187	224	228	171	175	304	306	184	184	239	245	197	211	282	286	120	124	183	187	195	195	231	231	203	205	186	202	106	122	142	166	257	257	82	82	117	119	105	105	167	169
r15110H	Male	162	168	305	309	114	114	224	228	175	179	304	306	184	196	239	249	203	215	282	282	124	128	179	191	195	201			205	205	186	224	122	126	142	150	257	257	82	84	117	123	101	105	169	171
r15111	Female	162	162	335	335	110	114	220	224	171	183	304	330	184	184	239	249	203	203	278	282	124	128	195	219	197	201	211	231	205	205	186	186	122	126	138	138	257	277	84	84	109	111	105	111	169	169
r15112	Female	165	165	305	305	183	214	228	236	171	171	304	324	184	200			203	231	282	282	124	128	195	215	195	223	207	221	205	211	198	234	122	126	154	166	277	277	82	84	113	113	105	105	169	169
r15113	Female			305	335	114	187	220	228	167	171	304	304	184	184	239	239	203	203	278	282	124	128	179	211	195	205	221	221	205	213	186	202	106	106	142	154	257	265	80	84	113	117	105	105	169	169
r15114H	Female	162	165	305	305	110	199	220	228	167	171	304	304	184	184	249	249	203	203	282	282	124	128	179	187	205	205	221	221			196	228	118	122	150	150	257	265	80	82	113	113	105	105	169	181
r15115	Male	162	168	305	327	126	203	228	228	167	167	300	304	184	184	239	247	203	227	278	282	120	128	187	191	187	195	221	221	203	211	186	202	106	106	142	166	257	257	82	82	113	119	105	105	169	181
r15116	Female	162	165	305	305	183	191	224	236	167	171	306	316	184	184	247	249	203	223	278	282	128	128	191	191	195	201	221	231	203	205	186	186	126	134	142	166	257	265	84	84	117	121	105	105	169	171
r15117	Female	162	162	305	327	114	126	228	228	167	183	304	304	184	184	247	249	203	227	282	286	120	124	187	191	187	195	221	221	203	211	198	202	106	122	138	150	257	277	82	82	109	125	105	105	169	171
r15118	Male	162	168	305	335	122	183	216	228	167	167	304	324	184	200	239	239	203	203	282	282	128	128	195	215	201	201	229	231	203	205	186	186	122	122	142	166	277	277	82	82	113	117	105	115	169	169
r15119	Female	162	165	307	307	110	114	228	232	167	175	304	304	184	200	239	247	203	211	282	286	120	124	183	195	195	195	221	229	205	205	198	210	106	122	142	162	265	277	82	84	117	123	105	127	167	169
r15120H	Male	162	165			110	114			167	167			184	200					282	282	128	128	191	191	195	195					186	186	106	126			257	257	82	84	113	117	105	105	169	169
r15121	Male	162	162	305	335	114	122	224	228	167	175	300	304	184	184			203	219	282	282	120	124	187	195	195	195	221	221	211	211	198	202	106	122	150	150	257	257	82	82	119	125	105	105	169	171
r15122	Female	162	165	305	335	207	218	224	236	171	183	304	304	184	188	239	249	203	223	278	282	128	138	179	187	197	207	221	221	203	205	186	218	122	126	138	142	257	257	84	84	97	111	105	105	167	171
r15123	Female	162	162	305	305	195	210	216	224	167	171	304	304	184	184	247	247	211	219	282	282	120	124	215	215	201	201	229	231	205	205	196	210	106	126	138	162	257	265	82	84	111	117	105	105	169	171
r15124	Male			305	309	122	210	224	240	167	171	304	322	184	196	239	249	215	223	282	282	124	134	191	191	195	211	221	231	203	205	186	186	126	126	138	154	257	257	82	84	111	113	101	105	169	169
r15125	Male	162	168	305	335	114	114	224	224	171	175	304	306	184	184	239	239	211	215	282	282	124	124	179	191	197	201	221	229	203	205	186	202	122	126	138	150	257	257	82	84	113	123	105	105	169	169
r15126H (geen DNA meer)	Female	162	162	305	305			224	236	171	179	304	304	184	184			203	227	278	282	128	128	179	211	195	205			205	205	186	186	106	126	154	154	257	265	84	84	113	117	105	105	169	181
r15127	Male	165	171	327	335	114	187	224	236	167	171	304	312	184	196	237	249	211	223	286	286	124	128	183	187	189	195	221	231	205	205	186	224	106	134	138	158	257	257	82	82	121	121	105	105	169	169
r15128	Male	162	168	305	305	183	218	216	228	171	171	304	324	184	200	239	249	207	211	282	290	124	124	179	183	197	223	207	231	205	207	228	234	122	126	138	166	257	257	82	82	113	121	105	105	167	169
r15129	Female	162	162	327	335	114	114	224	224	171	175	304	306	192	196	239	239	215	227	282	286	120	124	187	191	195	219	217	221	203	211	208	218	122	130	154	166	257	257	82	82	117	121	95	101	169	169
r15130	Male	162	165	305	327	110	210	236	236	167	167	304	304	184	184	247	249	193	203	278	290	124	128	175	179	195	197	221	221	205	205	194	224	106	126	138	146	257	257	82	84	115	117	105	105	169	169
r15131	Female	162	162	305	335	114	114	224	224	171	175	304	304	196	200			223	227	282	282	124	124	187	219	195	201	229	229	203	203	186	208	122	126	154	166	257	277	82	82	113	121	105	105
r15132	Male	162	162	305	327	114	207	224	232	167	175	304	304	184	184	239	239	203	223	278	282	124	128	187	191	187	195	217	221	203	211	208	218	126	126	154	154	257	257	82	84	113	121	101	105	169	171
r15133	Male	162	162	327	327	114	126	220	224	167	171	304	304	184	196	239	249	219	227	282	282	124	128	219	219	195	201	217	231	203	205	186	190	122	126	150	154	257	257	82	82			105	105	169	169
r15134	Male	162	162	305	327	114	114	224	224	171	171	304	304	184	184	239	249	219	227	282	286	124	124	179	219	195	201	217	229	203	203	186	208	122	126	150	162	277	277	82	82	113	121	105	105	169	169
r15135	Female	162	168	305	327	126	183	224	232	171	171	304	306	184	196	239	249	219	227	282	286	120	128	219	219	189	195	217	231	203	205	186	208	122	134	154	154	257	277	82	84	117	121	105	105	169	169
r15136	Female	162	168	305	327	126	183	224	224	171	179	304	304	184	200	239	249	227	227	282	282	124	128	219	219	195	201	217	231	203	205	186	190	122	126	142	154	257	277	82	82	117	121	105	105	169	169
r15139	Female	162	162	305	305	126	207	220	232	167	171	304	304	184	196	239	249	203	227	282	282	120	128	187	199	195	197	221	229	203	205	186	190	122	126	150	162	257	257	84	84	113	113	101	101	169	169
r15140	Female	162	171	305	309	110	114	220	224	167	171	304	304	184	184			193	211	282	286	120	124	187	215	201	201	229	231	205	205	196	206	106	126	142	154	257	257	82	82	121	125	105	127
r15142	Male	162	162	309	335	110	203	224	228	171	175	306	328	196	200	239	249	203	223	278	286	124	124	187	199	195	195	207	221	205	213	186	208	126	130	150	154	265	265	82	86	121	121	101	111	169	169
r15143	Male	162	165	305	309	110	114	220	224	171	175	304	304	184	184	239	239	203	227	282	282	124	124	187	219	195	201	221	229	203	213	204	206	106	126	154	162	265	265	82	84	113	121	105	105	169	169
r15144	Female	162	162	305	327	110	110	224	232	171	175	304	306	184	196	239	249	203	207	278	282	124	124	183	187	195	195	207	211	205	205	186	240	106	126	150	154	257	257	82	84	121	121	101	101	171	181
r15145	Male	162	165	309	335	122	203	220	228	167	171	304	328	184	200	239	247	203	227	282	282	124	128	187	199	195	201	217	229	203	203	204	206	126	126	150	162	265	265	82	84	113	117	101	105	169	169
r15146	Male	162	162	309	327	114	122	224	232	171	171	304	306	184	184	239	247	203	223	282	286	124	124	187	199	195	195	207	217	203	205	190	204	126	126	150	162	265	265	82	84	113	121	105	105	169	169
r15147	Male	162	162	305	309	114	114	224	228	167	179	304	306	184	200	239	239	203	211	278	282	128	134	183	183	195	195	229	231	205	205	202	234	106	122	142	162	257	257	82	84	111	113	101	105	169	181
r15148	Male	162	162	305	335	114	114	224	228	167	175	304	306	184	200	239	239	203	223	278	282	124	124	183	223	195	195	231	231	205	205	186	202	106	126	138	142	257	257	82	84	97	113	105	105	169	169
r15149	Female	162	162	305	309	110	126	220	224	167	171	304	322	184	196	239	239	223	227	282	286	124	124	183	219	195	195	207	229	203	205	190	196	126	126	154	154	257	257	78	82	113	121	105	105	169	169
r15150	Male	162	165	305	327	110	110	220	228	171	183	304	306	184	184	239	247	203	203	278	282	124	124	187	219	195	201	229	229	203	203	198	204	106	126	138	154	265	265	82	82	113	121	105	105	169	169
r16001	Female	162	162	305	327	114	114	224	228	167	175	304	304	184	200	239	247	203	227	282	282	124	124	179	219	195	201	229	229	203	203	186	190	126	126	154	158	257	277	82	82	117	121	101	105	169	169
r16002	Female	162	162	305	327	122	126	220	232	171	171	304	306	184	184	239	247	203	207	278	286	124	124	187	219	195	201	207	231	205	205	186	190	106	130	150	154	257	265	82	82	113	117	101	105	169	171
r16003	Female	162	162	305	327	110	126	224	236	171	171	304	304	184	196	247	249	203	227	282	286	124	124	183	187	195	201	207	229	203	205	194	208	122	126	150	162	257	257	84	84	111	121	105	105	169	171
r16004	Female	162	162	327	327	122	126	224	228	171	183	304	306	184	200	239	239	203	223	278	282	124	124	187	191	195	201	207	231	205	205	186	198	106	130	138	154	257	265	82	84	113	117	101	101	169	171
r16005	Female	162	165	305	305	114	218	216	236	167	167	304	304	184	184	241	249	193	203	282	282	124	128	179	183	197	201	221	231	205	205	194	204	106	130	146	150	257	277	82	84	117	121	105	111	169	169
r16006	Female	162	162	327	327	114	122	220	224	167	171	304	306	184	200	239	247	203	223	282	286	124	124	187	191	195	195	207	229	205	211	198	204	126	126	150	154	257	265	82	84	113	121	101	111	169	171
r16007	Male	162	162	305	327	114	122	220	220	167	179	304	322	184	196	249	249	203	223	282	282	124	124	191	191	195	203	207	231	205	205	202	228	106	126	138	142	257	257	84	84	111	113	101	105	171	181
r16008	Female	162	168	309	327	110	210	220	236	167	167	304	306	184	200	239	249	193	223	282	286	124	124	179	191	197	203	221	231	205	213	202	210	106	122	150	150	265	277	82	84	117	121	105	111	169	169
r16009	Male	162	168	305	309	114	114	228	228	167	175	304	306	200	200	239	247	203	203	278	290	124	124	183	187	195	195	221	231	203	205	222	232	118	122	142	142	257	257	84	84	113	121	105	105	169	169
r16010	Female	162	162	305	335	114	122	224	228	167	175	304	306	184	200	239	247	203	215	282	282	128	134	183	187	195	195	231	231	203	205	202	204	106	106	146	162	257	257	82	82	111	123	105	105	169	169
r16011	Female	165	168	305	309	114	218	224	236	167	171	304	328	184	200	241	249	193	219	282	286	124	128	191	215	195	201	221	231	205	205	202	202	106	122	142	154	257	265	82	84	97	117	101	111	169	169
r16012	Female	162	162	305	309	114	122	228	232	167	175	304	306	184	184	239	247	193	203	282	290	120	128	183	191	195	195	221	231	203	205	202	204	106	106	142	142	257	257	82	82	117	123	101	105	169	181
r16013	Female	162	162	305	305	114	114	224	228	167	175	304	306	184	196	239	239	203	223	278	282	124	124	187	219	195	195	221	231	205	205	202	204	106	106	142	154	257	257	82	84	113	121	101	105	169	181
r16014	Female	162	168	309	327	126	203	228	228	167	183	304	304	184	184	239	247	215	215	282	282	124	124	191	191	195	195	221	229	203	205	186	204	106	106	142	158	277	277	82	82	117	119	105	105	169	181
r16015	Female	162	165	305	305	203	210	220	232	167	179	304	306	184	184	239	249	215	223	282	294	124	124	179	223	199	203	231	231	205	213	206	206	106	126	142	158	257	277	82	82	97	111	101	111	169	181
r16016	Male	165	171	305	307	110	191	224	232	167	167	304	306	184	184	239	249	203	211	282	286	124	124	187	187	195	195	207	231	205	207	186	216	106	130	138	158	257	257	82	84	113	113	101	105	169	169
r16017	Female	162	165	305	335	114	122	228	236	167	179	304	304	196	200	239	239	203	223	282	282	124	128	183	191	195	195	221	221	205	205	202	210	106	122	142	146	257	257	82	84	123	123	101	105	169	181
r16018	Female	162	162	305	309	122	210	220	220	171	187	304	306	184	184	249	249	215	223	282	282	124	124	191	191	195	195	207	211	205	205	202	206	122	126	138	142	257	257	82	84	113	117	101	105	169	181
r16019	Female	162	162	305	305	110	114	224	228	171	171	300	304	184	184	247	249	219	223	290	290	120	128	187	191	195	197	231	231	205	207	186	202	118	122	154	158	257	257	84	84	113	121	105	105	167	169
r16020	Female	162	162	309	335	110	187	216	224	167	171	304	306	184	184	249	249	203	203	282	282	124	124	191	191	195	195	221	231	203	207	186	186	106	126	154	154	257	257	82	82	113	117	95	105	169	171
r16021	Female	162	162	305	309	110	126	224	228	167	171	304	328	196	200	239	249	203	227	282	282	124	124	187	199	195	195	207	217	203	205	198	204	122	126	150	154	257	265	82	82	113	117	105	111	169	171
r16022	Female	165	168	305	309	110	114	220	228	167	171	306	306	196	200	239	249	207	223	282	282	124	124	215	223	195	197	221	221	205	205	202	204	106	106	138	150	257	265	80	82	121	121	111	111	169	169
r16023	Female	162	162	305	305	110	183	224	228	167	175	306	306	184	200	247	247	203	215	282	282	120	120	183	191	195	201	207	231	203	207	202	224	106	118	166	166	257	257	84	84	113	117	105	105	169	169
r16024	Male	162	165	305	335	114	114	228	236	167	175	304	306	184	200	245	247	203	215	282	282	124	124	183	191	195	195	229	231	203	205	202	204	106	126	142	162	257	257	82	82	97	113	105	105	169	169
r16025	Male	162	171	305	327	126	207	224	224	167	171	304	304	184	196	239	249	203	223	278	282	124	128	219	219	195	201	207	217	203	205	186	208	122	134	150	162	257	257	82	84	113	121	105	105	169	171
r16026	Male	162	165	305	335	110	114	224	224	171	175	304	306	184	184	245	247	211	211	286	290	124	128	183	187	195	195	229	231	205	207	186	202	122	126	150	158	257	257	82	82	113	121	105	105	167	169
r16027	Male	162	168	335	335	122	218	228	240	167	183	304	306	184	200	239	249	215	219	282	282	120	124	191	191	195	213	229	229	203	213	186	198	106	130	142	142	257	257	82	82	117	119	105	105	169	181
r16028	Male	162	162	305	335	122	126	228	228	167	167	304	304	184	184	249	249	203	211	282	286	124	128	187	219	195	195	221	221	211	211	198	202	106	126	142	142	277	277	82	82	117	125	105	111	169	171
r16029	Female	162	165	305	335	126	187	216	228	167	171	304	312	184	184	239	249	219	219	282	286	124	128	183	183	195	195	221	231	205	205	186	198	106	134	154	154	257	257	82	82	113	117	95	105	167	171
r16030	Male	162	162	305	327	114	210	224	232	167	167	304	306	184	200	239	249	215	223	282	282	124	124	191	223	195	203	211	231	205	213	206	234	106	126	138	142	257	257	82	84	111	117	101	105	169	169
r16031	Female	162	162	305	305	122	203	224	240	167	179	304	306	184	184			215	223	282	294	124	124	179	187	195	211	207	231	203	205	186	186	126	130	138	154	257	257	82	82	111	113	101	101	169	171
r16032	Male	162	162	305	335	114	122	228	228	179	183	304	304	184	184	239	239	203	227	282	282	120	124	191	191	195	195	221	229	203	205	198	202	106	122	142	150	257	257	82	82	117	119	105	105	169	171
r16033	Male	162	165	305	305	110	210	232	240	167	187	304	306	184	196	239	245	215	215	282	282	124	124	179	191	195	203	221	231	205	213	186	206	106	130	142	142	257	257	82	82	111	113	101	105	169	171
r16034	Female	162	162	309	335	110	114	220	224	167	175	304	330	184	184	239	245	193	193	282	282	120	124	187	215	195	207	221	229	203	205	204	234	106	122	138	138	257	265	82	82	121	125	105	105	169	171
r16035	Male	162	165	305	335	114	114	228	232	163	175	304	306	184	196	245	247	203	219	282	282	124	128	183	191	195	195	229	231	203	205	186	232	106	122	142	142	257	257	82	84	123	129	105	105	169	169
r16037	Female	162	162	305	309	114	122	220	224	171	175	306	306	184	200	239	239	203	203	282	286	124	128	187	219	195	195	207	221	205	211	190	204	106	126	150	162	257	265	82	84	121	121	105	105	169	171
r16038	Male	165	165	305	335	114	195	232	232	175	179	304	330	184	184	239	247	211	211	282	282	124	124	183	183	195	195	221	229	205	205	186	232	106	122	142	158	257	257	82	84	121	125	105	127	169	169
r16039	Male	162	168	305	305	110	114	224	224	167	171	324	332	184	184	247	249	203	223	282	282	120	124	183	187	195	195	229	231	205	205	186	186	106	122	150	154	257	257	84	84	119	121	105	105	167	169
r16040	Male	162	162	305	327	110	210	228	240	167	183	304	322	184	196	239	249	203	215	282	282	124	134	191	223	195	195	211	221	203	205	186	186	106	126	138	154	257	257	82	84	111	113	101	105	169	181
r16041	Female	162	168	305	309	110	226	224	236	171	171	306	306	196	200	239	249	193	223	282	286	124	128	179	219	197	201	221	231	205	205	196	202	106	106	142	150	257	265	82	82	121	123	101	105	169	169
r16042	Male	165	165	305	305	110	187	224	228	167	175	304	304	184	184	247	249	211	219	290	290	120	124	183	187	195	201	207	231	203	203	186	202	106	126	142	158	257	257	82	82	121	125	105	105	169	169
r16043	Female	162	162	305	309	122	126	228	236	167	175	306	306	200	200	239	247	203	203	282	290	124	128	183	191	195	195	221	231	205	205	202	222	106	118	142	154	257	257	82	84	113	121	101	105	171	181
r16044	Female	162	162	305	335	122	187	228	232	167	175	304	304	184	184	239	247	203	215	282	286	120	128	183	187	195	195	221	231	205	211	186	186	106	106	142	166	257	277	82	82	119	125	105	105	167	181
r16045	Female	162	171	305	335	114	126	216	224	167	171	304	304	184	184	239	249	203	219	282	282	124	128	183	187	195	195	229	231	205	207	186	216	106	134	150	158	257	257	82	84	113	113	105	105	167	167
r16046	Male	162	165	305	335	110	191	220	232	179	179	306	322	184	196	239	249	203	223	282	282	124	124	187	191	195	195	207	211	205	205	186	232	106	130	142	154	257	257	82	82	97	117	101	111	169	171
r16047	Female	162	168	305	309	110	203	224	224	171	183	304	304	184	184	247	249	203	227	278	282	124	124	187	191	195	201	221	229	203	211	198	204	106	126	138	150	257	265	82	82	113	113	105	111	169	171
r16048	Female	162	165	305	307	110	195	224	232	167	175	304	304	184	200	239	239	203	219	282	286	120	124	183	195	195	195	221	221	205	205	204	232	106	122	162	162	257	265	82	82	117	123	105	111	169	169
r16049	Male	162	168	305	305	110	187	224	224	171	175	306	332	184	184	245	247	207	223	282	282	124	128	183	183	189	197	231	231	205	207	202	216	122	134	138	158	257	257	82	84	113	121	105	105	167	169
r16050	Male	162	168	305	327	122	218	224	228	167	179	304	328	184	200	239	249	211	223	282	282	124	128	215	227	197	205	221	231	205	205	186	202	106	122	138	150	257	257	82	84	121	125	105	105	169	169
r16051	Female	165	171	327	335	114	122	220	236	171	171	304	304	184	196	249	249	219	223	282	282	128	128	183	187	195	195	221	229	205	205	196	202	106	122	138	154	257	277	82	84	113	123	101	105	169	171
r16052	Male	162	168	305	327	110	114	220	236	167	171	304	328	184	200	249	249	193	219	282	282	124	124	191	215	195	203	221	231	205	213	202	204	122	122	138	150	257	257	82	82	97	121	105	105	169	169
r16053	Male	162	171	305	309	110	210	220	228	171	175	304	304	184	184	239	247	211	211	282	294	124	134	187	195	195	207	221	229	205	205	210	234	126	126	142	154	265	265	82	82	117	125	101	105	169	169
r16054	Male	162	162	305	335	110	195	228	228	171	183	304	322	200	200	239	249	203	203	282	286	128	128	183	195							202	202	122	126	146	166	257	257	82	82	113	113	105	105	169	169
r16055	Female	162	162	335	335	126	218	232	236	167	167	304	304	184	184	239	239	203	215	282	282	120	124	187	191	195	195	221	223	203	211	198	202	106	106	142	142	277	277	82	82	123	125	105	105	169	181
r16056	Male	162	162	335	335	110	122	220	236	171	171	304	306	184	184	239	249	203	223	282	282	124	128	187	191	189	195	221	231	205	205	186	186	122	126	138	154	257	257	82	82	121	123	105	105	169	169
r16057	Male	162	162	305	335	110	187	228	228	171	175	304	306	184	184			203	223	282	290	124	124	183	187	195	211	229	231	203	205	186	188	122	122	138	154	257	257	82	82	113	121	105	105	167	169
r16058	Female	162	162	305	309	114	114	228	236	167	179	304	306	200	200	239	247	193	203	282	290	124	124	191	219	195	195	221	231	205	205	204	232	106	122	142	146	257	257	82	82	123	123	105	105	169	169
r16059	Female	162	162	305	327	110	122	228	236	167	171	304	322	184	184	249	249	203	211	282	286	124	128	187	191	195	201	221	229	205	205	186	196	126	130	138	138	257	257	82	82	113	121	105	111	169	169
r16060	Male	162	165	305	305	187	187	224	228	171	175	304	306	184	184	245	249	203	215	282	286	124	128	183	195	195	195	229	231	205	205	186	202	106	126	142	158	257	257	82	84	113	117	105	105	167	169
r16061	Male	162	165	305	307	110	187	228	228	171	175	304	306	184	184	245	247	203	211	286	286	124	124	183	191	189	195	231	231	203	205	186	186	106	122	138	142	257	257	82	82	115	117	105	105	169	169
r16062	Female	162	162	309	335	114	210	216	216	167	171	304	328	184	184	239	247	211	219	290	294	120	124	183	187	195	201	221	229	205	205	204	234	106	126	142	166	257	257	82	82	123	125	105	105	169	169
r16063	Male	162	162	305	305	110	122	228	228	167	171	306	332	184	184	239	245	215	223	282	286	124	128	183	195	195	211	229	231	203	205	202	202	122	126	138	158	257	257	82	82	119	121	105	105	167	169
r16065	Female	165	165	305	309	114	114	254	254	167	175	304	330	184	184	247	247	211	211	282	282	124	124	183	183	195	195	221	229	203	205	206	210	106	122	158	162	257	257	82	82	117	125	105	105	169	169
r16067	Male	162	165	305	327	110	122	224	236	171	171	304	306	184	196			203	219	282	282	124	128	187	191	195	201	229	229	205	205	186	224	106	106	138	154	277	277	82	82	117	123	105	105
r16068	Male	162	162	305	335	114	122	224	228	167	167	300	304	184	184	239	249	203	219	282	282	120	124	183	187	195	195	221	229	203	211	186	206	106	122	138	142	257	257	82	82	125	125	105	105	169	171
r16069H	unknown	162	171	305	309	114	191	228	232	167	167	304	306	184	200	239	249	211	219	286	286	124	124	187	191	195	195			205	205	186	198	134	134	154	154	277	277	84	84	113	117	105	105	169	169
r16070	Male	162	165	335	335	110	187	224	228	171	175	304	306	184	200	245	247	197	211	282	290	128	128	183	187	195	211	229	231	203	205	202	202	122	126	158	166	277	277	82	82	117	121	105	105	167	169
r16071	Female	162	168	305	335	110	191	228	228	171	175	300	304	184	184	245	247	211	215	282	282	128	128	183	183	195	195	229	231	203	205	186	198	106	122	150	158	257	257	84	84	113	121	105	105	167	169
r16072	unknown	162	162	305	307	114	114	216	232	167	175	304	306	188	200	239	249	211	215	282	282	124	124	183	195	195	211	231	231	203	205	204	232	106	122	150	166	257	265	82	84	113	125	101	101	169	181
r16073	Female	162	165	305	309	114	122	224	228	163	179	304	306	184	200	239	247	203	219	278	282	124	128	183	219	195	195	229	231	205	205	210	232	106	122	138	146	257	257	82	84	123	129	101	101	169	169
r16074	Female	162	162	305	335	110	210	224	240	167	171	306	306	184	196	249	249	203	203	282	282	124	134	187	191	195	195	207	211	205	205	186	234	106	130	142	154	257	257	82	82	97	113	101	101	169	181
r16075	Male	162	165	305	305	110	110	220	232	171	175	306	306	184	184	239	249	215	231	290	294	120	124	195	199	195	195	221	229	205	211	186	198	106	126	150	154	265	265	82	84	125	125	105	125	169	169
r16076	Female	162	165	305	305	114	203	228	240	167	179	304	306	184	196	245	249	203	215	282	282	124	124	179	191	195	203	221	231	203	213	186	234	106	106	138	142	257	257	82	82	97	111	101	101	169	181
r16077	Male	162	165	305	305	110	187	224	228	171	175	304	304	184	184	245	249	203	211	282	286	120	124	183	195	195	197	231	231	203	205	202	202	122	126	142	154	277	277	84	84	117	121	105	105	167	169
r16078	Female	162	162	309	327	110	114	220	236	167	171	304	304	196	200	237	249	211	227	282	282	120	124	191	191	195	195	221	231	205	205	202	224	106	106	138	154	257	257	82	82	113	121	105	105	169	171
r16079	Female	162	165	305	305	110	110	216	228	167	167	306	306	184	200	247	249	193	211	278	290	120	124	183	187	195	195	221	229	205	211	198	206	118	126	150	158	257	257	78	82	113	119	105	125	169	169
r16080	Male	162	162	305	327	122	122	228	228	167	171	304	304	184	184	239	239	203	211	282	286	120	124	187	219	195	199	221	229	207	211	186	218	106	126	142	150	257	257	82	82	125	125	105	111	167	171
r16081_H	Male	162	162	305	335	110	114	224	232	171	171	304	312	184	200	239	239	219	223	282	282	124	124	187	219	195	201			203	203	204	208	122	122	150	154	257	257	82	82	111	121	101	105	169	169
r16082	Male	162	168	305	327	114	114	232	232	175	183	304	304	184	196	239	239	219	223	278	282	124	124	187	219	195	197	221	229	203	205	186	208	122	126	154	154	277	277	82	82	117	121	105	105	169	169
r16083	Female	162	168	305	327	110	122	228	232	167	183	300	304	184	184			215	215	282	282	124	128	191	195	195	195	221	229	203	211	198	202	106	106	150	166	257	277	82	82	113	125	105	105
r16084	Female	162	168	309	327	110	122	228	228	167	183	304	306	184	184	239	239	203	227	282	282	124	124	179	191	195	195	221	221	205	211	198	204	106	106	142	142	277	277	82	82	113	119	105	105	169	181
r16085	Male	162	165	305	335	114	210	216	224	167	175	306	322	184	200	239	247	203	215	282	282	124	124	179	183	195	211	231	231	203	205	198	206	106	126	150	154	257	257	82	84	113	117	101	105	169	171
r16086	Female	162	162	305	305	114	218	220	228	167	179	304	306	184	200	239	247	203	227	282	282	124	138	183	211	197	201	221	221	205	207	198	210	106	122	150	154	257	265	78	82	97	119	105	105	171	181
r16087	Male	162	165	305	305	114	114	220	228	167	179	304	304	184	196	245	249	215	223	282	294	124	134	179	179	195	195	211	221	203	205	206	232	106	106	138	158	277	277	80	82	107	117	101	101	169	169
r16088	Male	162	162	305	335	114	187	224	228	167	175	304	306	184	184	239	239	203	223	282	290	124	124	219	223	195	201	221	231	205	205	186	202	106	126	138	146	257	257	82	82	97	113	101	111	169	181
r16089	Male	162	162	335	335	110	110	216	224	167	175	328	330	184	200	239	247	193	211	282	294	120	124	183	215	195	201	221	229	205	205	202	234	106	122	142	142	257	257	82	82	111	117	105	127	169	171
r16090	Male	165	168	305	307	110	199	228	228	167	167	306	306	184	200	239	249	193	207	278	294	124	124	187	227	195	195	221	229	205	211	198	204	122	126	138	150	257	257	84	84	113	113	105	125	169	171
r16091	Female	162	162	305	335	110	122	224	236	171	179	304	304	184	184	239	239	223	227	282	286	124	128	187	223	201	201	229	229	205	205	186	228	122	126	142	154	257	257	82	84	117	119	105	111	169	169
r16092	Female	162	165	305	305	110	110	220	224	167	171	304	306	184	200	247	249	193	203	278	278	124	124	187	195	195	211	221	231	203	211	186	206	106	122	138	150	257	257	78	84	111	125	105	125	169	169
r16093	Female	162	165	305	305	110	122	228	240	167	167	304	306	184	196	239	249	193	215	278	290	120	124	183	199	195	195	211	231	205	211	186	198	106	126	138	154	257	257	78	84	123	125	105	111	169	169
r16095	Male	162	162	305	335	110	114	224	224	171	175	304	304	184	184	239	249	211	223	282	286	120	128	187	219	195	201	217	231	203	205	186	190	122	126	150	154	277	277	82	82	111	121	101	101	169	169
r16096	Male	162	162	305	305	114	218	216	224	179	179	306	322	184	184	239	239	211	215	282	282	124	138	179	183	195	201	229	229	203	205	210	222	106	126	142	150	277	277	82	82	117	125	101	105	169	171
r16097	Female	162	162	309	335	126	187	224	232	167	171	304	304	184	184	239	249	203	219	282	282	124	128	183	191	195	195	221	231	205	207	186	202	126	134	150	154	257	257	82	84	113	113	101	105	167	169
r16098	Male	162	168	305	335	110	114	224	224	171	171	304	304	184	192	239	241	223	227	282	282	124	124	187	219	195	201	229	229	203	203	190	208	126	130	154	154	277	277	80	82	121	121	105	105	167	169
r16099	Female	162	165	327	335	114	187	224	236	167	171	304	322	184	184	239	249	219	223	282	282	124	128	191	191	195	201	207	229	205	205	186	196	122	126	138	154	257	277	82	82	113	121	101	105	169	169
r16100	Female	162	162	305	305	110	114	224	236	171	171	304	322	184	184	239	239	223	227	282	286	124	128	195	219	195	195	217	231	205	205	186	228	122	122	142	150	257	257	82	84	117	119	105	105	169	169
r16101	Female	162	162	305	327	110	126	224	232	171	175	304	304	184	200	239	239	219	227	282	282	124	124	199	219	195	201	211	229	203	207	204	208	122	122	150	154	257	277	82	82	111	113	105	105	169	169
r16102	Male	162	162	327	335	110	122	224	240	167	171	304	306	184	184	245	249	203	211	282	282	124	124	191	191	195	201	221	229	203	205	186	224	126	126	138	138	257	257	82	82	113	123	101	105	169	171
r16103	Female	162	162	305	309	110	191	224	240	171	183	304	322	184	200	239	249	203	223	282	282	124	124	179	191	195	195	211	221	205	205	186	234	126	130	138	154	257	257	80	84	113	117	101	105	169	169
r16104	Male	162	165	305	335	122	191	220	228	179	183	304	306	184	200	239	239	227	227	282	286	124	124	195	195	195	201	217	229	205	205	186	198	106	126	138	142	265	265	82	82	119	119	105	105	169	169
r16105	Female	162	168	305	305	110	122	220	228	167	171	304	306	184	200	239	249	193	211	278	282	124	124	187	199	195	195	211	229	203	211	198	210	126	126	142	150	257	257	78	84	113	125	101	105	169	169
r17001	Female	162	162	305	305	110	114	216	228	171	179	306	322	184	184	247	247	211	227	282	282	124	124	183	211	195	201	221	229	205	207	186	210	122	126	142	150	257	265	82	82	125	125	105	105	169	169
r17003	Male	162	171	305	305	110	191	216	224	175	175	304	304	184	184	239	239	211	227	282	282	124	128	187	191	201	213	221	229	203	205	190	210	106	126	138	142	277	277	82	82	117	119	105	121	169	169
r17004_H	Male	162	162	305	327	114	114	228	236	167	171	304	328	184	184	239	239	201	211	278	278	124	128	187	191	201	201			205	205	190	208	106	126	150	158	257	257	82	84	115	125	105	105	169	169
r17005_H	unknown	171	171	305	335	110	191	216	228	171	175	306	306	184	184	239	249	211	227	278	282	128	128	191	191	195	195	217	231	203	207	202	204	106	106	138	138	257	277	82	84	117	121	105	115	169	169
r17006	Male	162	171	305	307	187	191	216	228	171	175	304	304	184	184	239	249	227	227	278	286	128	128	183	191	189	195	217	231	203	205	190	216	106	106	138	154	257	257	80	82	119	119	105	115	169	181
r17007	Male	162	168	305	335	122	187	228	228	167	167	304	306	184	196	239	247	203	215	282	286	124	128	183	187	195	195	221	221	211	211	186	198	106	106	142	142	257	257	82	82	119	119	105	105	169	181
r17008_H	Female	162	162			114	114			183	183	304	316	184	200	247	249	193	223	278	286	124	128	191	195	195	201	231	231	205	207	194	228	122	134	150	150	257	257	84	84	121	123	105	111	169	169
r17009	Female	162	162	327	327	114	122	220	228	167	171	304	306	184	200	247	249	203	227	282	282	124	128	187	219	195	201	217	229	203	203	204	206	106	126	150	162	257	257	82	84	113	121	105	111	169	171
r17010	Male	165	168	305	305	114	187	232	236	167	167	304	306	184	196	247	249	193	219	282	282	124	124	179	179	195	201	219	221	205	205	198	234	122	122	138	154	257	257	80	82	113	117	105	111	167	181
r17011	Female	162	168	305	305	110	126	224	224	171	171	304	304	184	184	239	239	219	227	282	282	124	128	179	187	189	195	217	231	203	203	186	208	122	126	154	154	257	277	82	82	113	117	105	105	169	169
r17013	Male	162	162	305	327	110	126	224	232	171	175	304	306	196	200	247	249	203	207	278	282	124	124	183	187	195	195	207	229	203	205	186	190	130	134	150	162	257	257	82	84	113	119	101	121	171	181
r17014H	unknown	162	162	335	335	114	122	228	228	167	171	306	332	184	184	247	249	211	219	282	286	120	124	187	191	201	211			203	203	186	202	118	122	158	158	257	257	84	84	113	121	105	105	169	169
r17015	Female	162	162	305	335	114	114	228	236	167	183	304	322	184	184	239	245	215	227	282	286	128	134	187	219	195	195	211	217	205	205	186	228	122	122	142	158	257	265	84	84	111	117	105	111	169	181
r17016	Female	162	162	305	335	114	207	220	224	167	171	304	304	184	196	239	247	219	227	282	282	120	128	187	199	195	201	211	229	203	207	186	190	122	126	154	154	257	257	82	82	111	113	101	101	169	169
r17017	Male	162	165	305	309	110	126	228	232	171	175	304	306	184	196	239	249	203	223	278	282	124	124	187	219	195	195	217	221	203	205	202	202	106	106	138	154	265	265	82	86	121	121	101	121	169	169
r17018	Female	162	168	305	327	110	126	224	228	171	171	306	328	184	184	247	249	203	203	278	282	120	124	187	219	195	195	207	229	203	205	186	190	126	130	138	154	257	257	82	84	113	117	101	105	169	171
r17019H	unknown	162	165	305	305	114	175	220	220	167	171	304	330	184	184					278	282	124	128			195	195					186	186	118	122			257	257	82	84					169	169
r17020	Male	165	165	327	335	114	207	228	236	167	171	304	304	184	184	239	249	193	203	282	294	120	128	191	215	201	201	229	229	205	205	194	208	126	126	142	154	257	257	82	84	113	119	105	105	171	171
r17021	Male	165	168	327	327	110	110	220	228	171	175	304	306	184	184	239	247	203	211	278	282	120	120	187	215	195	197	221	221	205	205	186	196	122	126	138	138	257	257	84	84	113	125	105	105	167	169
r17023	Male	162	162	305	335	110	207	216	236	171	183	304	306	184	200	239	247	203	211	278	278	124	124	191	195	195	207	211	221	205	205	186	190	106	126	154	158	257	257	82	84	113	121	105	105	169	171
r17024	Male	162	168	305	305	110	110	220	224	171	175	304	304	184	196	239	249	211	231	282	290	120	124	183	199	195	195	221	221	205	211	186	204	106	118	142	154	257	257	82	84	111	125	111	125	169	169
r17025	Male	165	171	305	305	110	210	220	220	167	171	304	328	184	184	239	247	193	203	282	294	120	124	183	187	195	195	221	221	205	205	194	198	126	126	138	154	257	257	84	84	111	125	105	105	169	169
r17026	Male	162	162	305	335	110	187	224	224	171	171	304	304	184	196	239	245	203	223	282	282	128	128	187	187	189	195	231	231	203	205	186	196	122	126	138	138	277	277	82	82	121	121	105	105	169	169
r17027	Male	165	171	305	327	207	207	216	220	171	183	304	306	184	184	247	247	211	211	282	282	124	128	195	215	195	207	221	221	205	205	194	234	106	126	142	154	257	257	84	84	111	119	105	105	171	171
r17028H	unknown	162	162	327	335	122	203	224	224	171	175	304	306	184	196	239	249	203	223	278	282	124	124	187	187	195	195	207	217	203	205	186	208	122	130	154	154	265	265	82	86	113	121	101	105	169	169
r17029	Male	162	168	305	309	110	110	220	220	171	183	304	306	184	184	247	249	203	203	278	282	124	124	187	219	195	201	221	229	203	211	186	204	126	126	142	154	265	265	84	84	113	113	101	105	169	169
r17030	Female	165	165	305	305	126	126	228	232	171	175	304	316	184	196	239	239	203	223	282	286	124	124	219	219	195	195	207	217	203	205	190	202	106	106	154	154	265	265	84	86	97	97	101	101	171	171
r17031	Female	162	168	305	327	110	122	228	232	167	167	304	304	184	184	239	247	215	215	278	282	124	124	179	191	195	195	221	229	203	205	198	204	106	106	142	150	257	277	82	82	117	119	105	105	169	181
r17032	Female	162	171	305	305	114	122	228	228	171	183	304	312	184	184	239	239	203	227	282	282	124	124	179	195	201	201	229	229	205	205	186	228	122	122	142	154	257	257	82	84	117	117	105	111	169	169
r17033	Female	162	162	309	327	110	126	220	224	167	175	304	304	184	184	239	249	203	223	282	282	120	124	187	187	195	195	207	229	203	205	190	218	126	130	150	162	257	257	82	82	113	117	95	101	169	171
r17034	Male	162	162	305	305	114	226	224	228	171	171	304	306	184	196	239	239	211	215	282	286	128	128	191	219	195	195	221	231	203	205	190	202	118	122	150	154	257	257	82	84	113	125	105	105	169	169
r17035	Male	168	168	305	335	110	110	224	224	171	183	304	306	184	200	239	249	219	219	282	282	124	128	183	211	195	195	221	221	205	205	202	228	122	122	138	150	257	257	82	82	117	121	95	111	167	181
r17036	Female	162	168	309	309	122	218	220	228	167	171	306	306	184	184	239	249	193	223	282	286	124	124	179	223	195	197	221	221	205	205	196	202	106	122	138	142	257	265	80	82	121	125	105	105	169	169
r17037	Male	162	162	305	305	114	122	228	240	179	183	304	304	184	184	239	239	223	227	286	286	124	128	187	191	195	195	217	221	203	205	186	198	106	106	142	154	257	257	82	84	117	119	101	111	169	169
r17038	Male	162	162	305	305	114	126	224	228	167	171	304	304	196	200	247	249	203	227	278	282	120	128	187	219	195	201	229	229	203	203	186	190	126	126	154	154	257	257	82	84	121	121	101	105	169	169
r17039	Female	162	165	305	327	110	126	220	220	171	171	304	304	184	200	239	249	203	203	278	286	124	124	187	219	195	195	207	217	203	205	204	204	126	130	154	162	257	265	82	84	113	113	105	121	169	171
r17040	Female	162	162	327	335	110	114	220	224	167	171	304	304	184	184	239	247	203	203	282	286	124	124	187	191	195	195	207	221	205	211	198	204	106	130	138	150	257	265	82	84	113	117	101	111	169	169
r17041	Female	162	162	305	305	110	114	224	228	171	179	306	332	184	200	239	249	203	211	282	282	120	128	183	187	197	201	207	231	203	207	202	202	106	122	150	154	257	277	82	84	113	121	105	105	167	169
r17043	Male	162	162	305	305	114	226	224	228	171	171	304	306	184	184	239	249	211	215	278	282	124	128	179	187	201	201	229	229	203	203	186	190	118	122	150	150	257	257	82	84	113	119	101	101	169	169
r17044	Female	162	162	305	335	122	218	228	240	167	183	304	304	184	184	239	239	203	215	282	282	120	120	187	191	195	213	221	229	211	213	186	186	106	126	142	142	265	277	82	82	97	125	105	105	169	181
r17045	Male	162	168	305	335	114	191	224	228	171	175	304	316	184	184	239	239	223	223	282	294	124	134	179	191	195	199	231	231	205	207	204	232	126	126	138	154	265	265	82	82	123	123	101	105	169	169
r17046	Female	165	165	305	335	207	207	220	220	179	183	304	304	184	184	239	247	203	203	282	294	124	124	183	215	195	201	221	229	205	205	196	196	126	126	138	138	257	257	84	84	121	125	105	105	169	171
r17047	Male	162	162	305	335	114	126	220	232	171	171	304	306	184	192	239	249	215	223	282	286	120	124	183	219	195	219	221	229	203	211	190	218	126	130	154	154	257	257	82	84	113	113	105	105	169	169
r17048	Male	162	162	305	327	114	207	224	232	167	175	304	304	184	196	239	249	219	227	282	282	120	128	183	187	189	195	229	231	203	205	186	190	126	126	150	154	257	257	82	82	121	121	101	105	169	171
r17049	Male	162	162	305	305	110	114	228	236	175	179	304	306	184	200	239	239	193	203	282	290	124	128	183	191	195	195	221	231	203	205	202	204	106	118	142	146	257	257	82	84	113	125	101	105	169	181
r17050	Male	162	165	305	335	114	226	224	228	167	171	304	306	184	184	239	249	203	211	282	282	124	128	179	219	195	201	221	229	203	205	186	190	122	126	154	166	257	257	82	84	123	123	101	105	169	169
r17051	Male	165	168	305	335	110	110	224	224	171	183	304	304	184	184	247	249	219	219	282	282	124	128	179	211	195	195	221	229	203	205	202	228	106	122	138	154	257	257	82	82	121	125	105	111	167	181
r17052	Male	165	168	305	335	110	114	232	236	183	183	304	304	200	200	249	249	193	219	282	290	124	128	179	211	195	195	221	221	203	205	198	228	106	122	138	138	257	257	80	82	121	125	105	111	167	181
r17053	Male	162	168	327	335	110	126	220	228	167	171	306	306	184	184	239	239	203	227	282	282	124	124	187	219	201	201	229	231	203	205	186	208	106	126	138	150	265	265	82	84	113	121	101	111	169	169
r17054	Male	162	168	305	305	191	207	220	232	179	183	304	330	200	200	239	249	203	223	282	282	124	124	191	195	195	195	221	231	205	207	194	216	126	130	150	150	265	265	84	84	123	123	105	105	169	169
r17055	Female	162	165	305	305	114	122	224	228	171	179	304	304	184	184	239	239	203	203	282	282	124	128	179	219	195	201	229	231	203	203	186	186	106	126	150	154	257	277	84	84	113	117	101	105	169	169
r17057 (17(28-11))	Male	162	162	305	327	114	122	228	228	167	167	304	304	184	184	239	249	203	227	282	286	120	124	191	191	195	195	221	221	205	211	198	202	106	122	142	150	257	257	82	82	125	125	105	111	169	171
r17058H	unknown	162	168	305	305					175	183			184	200					278	282	124	128	191	195	195	195					194	216	126	134	150	150			84	84	119	123			169	169
r17059	Male	162	165	305	305	110	126	224	228	171	175	304	328	184	196	239	249	227	227	282	282	120	124	187	187	195	195	217	217	203	203	186	202	106	126	154	154	257	257	84	84	121	123	105	105	169	171
r17060	Male	162	165	305	305	110	110	228	228	171	175	306	328	196	196	249	249	223	227	282	282	128	134	187	191	195	195	207	217	205	205	190	224	126	134	138	142	265	265	84	86	121	121	101	105	171	171
r17061	Female	162	162	305	327	122	187	224	228	171	179	304	306	184	184	239	239	215	227	282	286	124	134	191	195	195	195	211	217	205	205	186	198	106	122	138	142	257	257	82	84	97	119	101	111	169	181
r17062	Female	162	168	309	335	110	110	220	228	171	175	304	304	184	200	239	247	203	223	278	282	124	124	187	187	195	201	207	231	205	205	186	240	106	126	154	154	257	265	82	86	113	121	101	101	169	169
r17063	Male	165	165	309	309	114	226	228	236	167	171	304	328	184	200	249	249	219	219	282	282	124	124	191	227	197	201	221	231	205	205	186	204	106	122	142	154	277	277	80	82	97	121	105	105	169	169
r17064	Male	162	168	305	305	110	122	220	232	167	171	306	306	184	200	249	249	193	215	290	294	124	124	187	195	195	195	211	229	205	211	186	204	106	106	150	150	257	257	78	84	123	125	105	125	169	169
r17065	Male	162	171	305	309	210	210	216	224	171	171	304	304	184	184	247	247	193	211	282	294	124	134	183	215	195	207	221	229	203	205	210	234	122	126	138	154	257	257	84	84	117	125	101	105	169	171
r17066	Female	162	165	305	305	110	191	216	224	167	171	304	304	184	200	239	249	203	219	282	286	124	124	183	187	189	195	231	231	205	207	186	198	106	130	154	158	257	257	82	84	113	117	105	105	169	169
r17067	Male	162	162	305	335	126	126	216	228	171	175	328	328	184	184	239	247	193	203	278	294	124	124	187	191	207	207	221	221	205	205	186	234	106	126	138	158	257	257	82	84	111	121	105	105	169	169
r17068	Female	162	171	309	335	122	187	224	236	171	171	304	304	184	196	239	249	211	223	282	282	128	128	187	191	195	201	229	229	205	205	186	202	122	126	138	154	277	277	82	84	113	121	101	105	169	171
r17069_H	Male	162	168	307	335	183	187	224	228	167	171	306	306	184	200	247	249	203	219	282	286	124	128	183	191	189	195	231	231	205	205	186	202	106	126	138	166	257	277	82	84	113	119	105	105	169	169
r17070	Female	162	165	305	335	122	210	220	220	167	167	304	306	184	200			193	223	282	286	124	128	223	223	195	197	221	221	205	205	202	204	106	122	138	150	257	257	80	82	121	125	105	111
r17071_H	unknown																			282	282															142	142									169	169
r17072	Female	162	162	305	305	122	183	224	228	167	171	304	332	184	184	245	247	215	219	282	290	120	128	183	187	201	211	207	231	203	203	186	186	122	122	158	158	257	277	82	84	121	121	105	105	167	167
r17073	Female	162	165	335	335	110	187	224	228	171	175	306	332	184	184	247	249	211	219	282	282	124	128	183	187	195	195	229	231	205	205	188	202	118	122	158	158	257	257	82	82	113	121	105	105	167	169
r17074	Male	162	165	305	335	122	187	228	228	167	179	306	332	184	184	247	249	211	219	282	290	124	124	191	195	195	211	229	231	203	203	202	202	106	126	138	150	257	257	84	84	113	119	105	105	169	169
r17075	Female	162	162	305	335	114	210	216	216	167	171	304	304	184	196	239	239	193	219	282	282	120	124	187	215	195	207	221	221	205	205	204	234	106	122	138	138	257	257	82	88	111	121	105	105	169	169
r17076	Female	162	162	305	327	122	218	224	228	167	167	304	306	184	200	239	249	207	223	282	282	124	124	179	179	197	201	221	231	205	205	186	202	106	106	138	150	265	277	82	84	121	125	105	111	169	169
r17077	Female	162	165	305	305	110	126	228	228	171	175	304	306	196	196	239	239	203	223	282	282	124	128	187	219	195	195	217	221			190	224	126	134	138	142	257	265	86	86	113	121	101	101	169	171
r17078	Male	162	162	305	309	114	114	228	232	179	179	304	306	196	200	239	247	193	203	278	282	124	128	187	219	195	195	221	231	203	205	202	204	106	122	142	154	257	257	82	82	113	121	101	105	169	169
r17079	Male	162	165	327	335	207	218	220	236	171	171	304	306	184	200	239	247	203	203	282	294	120	128	187	191	195	195	221	229	205	205	186	234	126	126	150	150	257	257	84	84	111	119	105	105	169	171
r17080	Male	162	168	305	327	114	207	220	236	175	179	304	330	200	200	247	249	193	223	278	286	128	128	191	195			221	231			228	234	126	130	138	146	257	257	84	84	113	119	105	111	169	169
r17081	Male	162	162	305	335	187	187	220	224	171	171	304	322	184	200	239	249	211	223	282	282	124	128	187	191	195	201	207	229	205	205	186	202	122	126	138	154	257	257	82	82	113	113	105	105	169	171
r17082	Female	162	165	305	335	122	187	224	224	175	175	306	306	184	200	249	249	203	203	286	286	120	124	183	183	195	195	229	231	203	205	202	202	126	126	166	166	277	277	82	84	117	121	105	105	167	169
r17083	Female	165	171	305	335	114	114	224	224	171	171	304	304	184	184	239	249	203	211	282	282	124	128	187	187	195	195	221	221	205	205	186	186	122	130	138	154	257	277	82	82	113	121	105	105	169	169
r17084	Female	162	165	305	309	114	122	224	228	163	179	304	306	184	184	239	247	203	215	282	282	124	134	195	219	195	195	229	231	205	205	186	202	106	126	138	146	257	257	82	84	117	123	101	105	169	181
r17085_H	unknown	162	162							167	171	304	306																											82	84
r17086	Female	162	162	305	305	114	122	216	228	179	179	304	306	200	200	247	247	215	227	282	282	124	138	183	211	195	197	221	231	203	205	198	210	122	122	142	150	257	265	82	82	113	119	105	105	169	181
r17087	Male	162	162	305	305	110	110	228	228	171	175	304	328	184	196	239	247	203	211	282	286	124	128	187	187	195	195	221	231	205	207	190	224	106	126	154	154	257	257	84	86	117	121	101	105	169	171
r17088 (R1♀ (19-1))	Female	165	165	335	335	122	191	224	224	171	179	304	306	184	184	239	239	203	223	282	282	124	128	191	191	195	195	231	231	203	207	186	202	106	126	166	166	257	257	84	84	113	123	101	105	169	169
r17089	Male	165	165	305	335	110	122	224	228	171	171	304	304	184	184	239	247	215	219	282	286	124	128	179	195	195	195	221	231	203	205	190	198	126	134	142	150	257	257	82	82	113	123	101	105	169	181
r17090	Female	162	162	305	309	114	114	228	232	167	175	306	306	184	184	239	239	203	215	278	290	128	134	183	187	195	195	229	231	205	205	186	202	106	106	138	142	257	257	82	84	111	123	101	105	169	181
r17091	Female	162	162	305	309	110	122	228	232	167	175	304	304	184	200	239	245	193	203	282	286	124	128	183	191	195	195	221	231	203	205	202	204	118	122	142	146	257	257	82	84	121	123	105	105	169	181
r17093	Male	162	165	305	305	114	191	224	228	171	171	304	316	184	184	249	249	211	215	282	282	124	128	179	191	195	195	221	231	203	205	186	190	118	122	150	150	257	257	82	84	113	113	105	105	169	171
r17094	Male	162	162	305	305	110	187	224	224	171	175	304	332	184	200	249	249	211	211	282	290	120	124	187	195	195	195	229	231	203	205	186	202	122	126	142	166	277	277	84	84	113	121	105	105	169	169
r17095	Male	162	168	305	327	122	126	228	232	171	183	304	304	184	184	239	249	215	215	282	286	124	134	187	191	195	195	221	221	211	211	186	218	106	126	142	166	257	257	82	82	119	119	105	105	169	181
r17096	Male	162	162	305	305	114	122	228	228	167	179	306	306	184	200	247	247	203	203	278	290	124	128	191	219	195	195	221	231	205	205	186	202	122	126	146	154	257	257	82	84	113	123	105	105	171	181
r17097	Female	162	165	305	335	114	114	224	228	167	175	304	306	184	196	239	239	203	223	282	282	124	128	191	219	195	195	229	231	203	205	186	202	106	106	142	146	257	257	82	84	123	129	101	105	169	181
r17098	Male	162	168	305	327	110	126	216	220	167	171	304	306	184	184	239	239	193	203	278	294	120	124	191	191	201	201	221	229	205	205	186	234	126	126	138	142	257	257	82	82	113	121	105	105	167	169
r17099	Female	162	162	305	305	114	122	228	228	167	179	304	304	200	200	239	247	203	203	282	286	124	124	187	219	195	195	221	231	205	205	202	222	118	122	142	142	257	257	82	84	121	123	105	105	167	181
r17100	Female	162	162	305	305	110	187	224	228	167	171	306	332	184	184	245	247	203	223	286	290	120	128	183	187	195	211	229	231	203	205	186	202	122	126	158	166	257	277	84	84	117	121	105	105	167	169
r17101	Male	162	162	305	327	110	210	220	228	167	171	304	306	184	184	239	239			278	282	128	128	187	187	195	201	229	231	205	205	186	186	122	122	154	154	277	277	82	84	117	117	105	105	169	169
r17102	Male	162	162	305	309	110	195	216	224	167	171	304	328	184	196	239	247	193	193	282	294	124	124	191	215	195	201	229	229	203	205	204	234	106	122	138	154	265	265	82	84	111	125	105	105	169	171
r17103	Female	162	168	305	335	114	122	224	228	167	175	304	304	184	200	239	247	203	215	282	282	124	134	183	183	195	195	229	231	203	205	186	232	122	126	138	146	257	257	82	84	117	123	105	105	169	169
r17104	Male	162	165	305	305	110	110	228	232	167	175	304	328	184	196	239	239	203	227	282	282	124	128	187	187	195	195	217	221	203	205	190	202	126	126	142	154	265	265	84	86	113	121	101	101	169	171
r17105	Male	162	162	305	309	195	210	220	232	175	179	304	328	184	200	239	239	193	211	282	282	124	128	183	187	195	201	229	229	203	205	196	198	106	126	138	142	257	257	82	84	113	125	105	105	169	169
r17106	Female	162	168	327	339	114	207	224	232	171	171	304	304	184	196	239	249	203	223	278	282	124	128	191	219	195	219	217	221	203	211	186	190	126	126	150	154	257	257	84	84	113	121	101	105	167	169
r17107	Female	162	162	305	335	122	191	224	228	171	179	304	304	184	184	247	249	211	215	282	286	124	128	179	195	195	201	229	231	203	203	186	206	106	126	154	166	257	277	82	84	113	117	105	127	169	169
r17108	Female	162	168	305	335	110	122	228	232	167	167	304	304	184	184	247	249	203	227	278	282	124	124	187	191	195	195	221	229	203	211	198	204	106	106	150	166	277	277	82	82	119	121	105	105	169	171
r17109	Female	162	162	305	335	126	191	216	224	167	167	304	306	184	184	239	239	203	203	282	282	128	128	187	191	195	195	221	231	205	205	198	216	134	134	154	154	257	257	82	84	113	117	95	105	167	169
r17110	Female	162	165	309	327	126	187	216	228	171	171	306	312	184	184	239	239	203	203	282	282	124	128	187	191	195	195	221	231	205	207	216	216	134	134	150	154	257	277	82	84	113	113	101	105	169	169
r17111	Female	162	162	327	335	114	114	224	224	167	171	304	306	196	200	239	249	193	193	282	282	124	124	179	223	195	195	221	231	205	213	202	210	122	126	138	142	257	257	82	82	117	121	105	111	169	169
r17112	Male	162	162	305	327	114	114	224	224	175	183	304	304	184	196	239	249	219	227	282	286	120	124	179	187	195	201	217	229	203	203	186	208	122	126	154	162	257	257	82	84	113	117	101	105	169	169
r17113	Male	162	168	305	327	110	126	228	228	167	183	304	306	184	184	247	249	215	215	282	282	120	128	187	195	195	195	229	231	203	205	186	202	106	106	150	166	257	257	82	82	113	125	105	105	169	171
r17114	Male	162	165	305	335	114	210	228	228	171	175	306	322	184	200	239	239	215	227	286	286	124	124	183	195	201	201	229	229	205	205	186	198	122	126	142	158	265	265	82	82	117	117	105	105	169	169
r17115	Female	162	171	305	335	114	210	216	220	167	171	328	328	184	196	239	239	193	203	282	294	124	134	191	215	201	207	221	231	205	205	196	204	106	126	138	142	257	257	84	88	111	123	105	105	169	171
r17116	Male	162	168	305	309	114	114	228	236	171	175	304	304	184	200	239	239	203	223	282	282	128	134	191	219	195	195	229	231	205	205	210	232	106	106	142	142	257	257	82	84	113	121	101	105	169	181
r17117	Female	162	171	307	335	110	114	216	224	175	175	304	304	184	184	239	239	211	211	282	294	124	124	183	187	195	207	221	221	205	205	186	234	106	126	142	142	257	257	82	82	123	125	105	127	167	169
r17118	Male	162	162	305	327	114	114	220	224	171	175	304	304	184	196	239	249	211	227	282	286	120	128	187	199	195	201	229	231	203	205	186	208	122	122	154	154	257	257	82	84	117	121	101	101	169	169
r17119	Male	165	168	305	309	110	218	220	236	167	171	304	306	184	196	239	249	207	219	282	286	124	124	191	227	197	201	221	229	205	205	196	202	106	106	142	150	257	257	80	82	97	125	105	105	169	169
r17120	Female	162	162	305	305	110	218	224	224	171	179	306	330	184	200	239	239	203	227	282	286	124	128	179	195	195	201	229	231	205	205	186	218	122	126	154	154	257	277	82	82	111	117	105	105	169	169
r17121	Female	162	168	305	335	114	122	228	228	171	171	304	322	184	184	239	249	215	231	278	278	124	128	187	195	195	195	211	217	205	211	186	228	106	122	154	158	257	257	78	82	113	117	105	125	169	169
r17122	Female	162	165	305	327	110	207	228	228	179	183	304	328	184	196	247	249	203	203	278	282	120	124	195	215	195	201	207	221	205	205	190	234	106	126	150	154	257	257	82	84	111	125	105	105	169	169
r17123	Female	162	168	305	309	110	226	224	228	167	171	306	328	184	200	239	249	193	219	282	286	124	124	215	219	197	201	221	229	205	205	202	202	106	106	138	150	265	277	82	82	121	123	101	111	169	169
r17124	Male	162	165	305	305	110	110	216	220	167	167	306	306	184	200	247	249	193	207	278	290	124	138	183	199	195	197	221	221	205	211	186	206	106	126	150	158	257	257	78	82	113	119	105	105	169	169
r17125	Male	162	162	305	327	110	114	220	236	167	171	304	306	184	184	237	249	203	211	282	282	128	128	187	187	195	201	229	231	205	205	186	196	106	122	138	138	257	257	82	82	113	123	105	111	169	169
r17126	Female	162	162	309	335	110	122	228	232	167	171	304	328	184	184	249	249	211	215	282	286	124	128	187	219	195	195	221	221	211	211	198	204	106	126	142	150	257	277	82	82	125	125	105	111	169	171
r17127	Male	162	162	327	327	114	218	216	224	171	171	304	304	184	188	239	239	203	223	282	286	124	134	187	187	195	201	229	229	203	205	186	218	122	126	150	154	257	257	82	84	117	121	101	105	169	169
r17128	Male	162	168	327	327	218	218	224	228	171	171	304	304	184	184	249	249	219	219	282	282	124	124	223	227	195	205	221	231	205	205	202	210	106	122	138	142	265	265	80	82	121	123	105	111	169	169
r17129	Female	162	162	305	327	110	210	224	228	167	171	304	306	184	184	239	245	203	223	286	290	124	138	187	191	195	207	221	229	203	205	186	186	122	126	142	154	257	277	84	84	111	111	101	101	169	181
r17130	Male	162	162	305	335	114	187	228	232	167	175	304	306	184	200	239	239	203	223	282	290	124	128	183	223	195	201	221	231	203	205	186	202	106	106	138	146	257	257	82	84	97	113	101	111	169	169
r17131	Male	162	162	305	305	218	218	220	224	167	179	306	322	184	200	247	249	215	215	282	282	124	138	187	211	195	201	221	229	205	207	198	206	122	122	150	154	257	257	82	82	125	125	105	105	171	181
r17132	Female	162	162	305	335	126	210	216	220	171	171	304	304	184	184	239	247	193	203	294	294	120	120	187	191	207	207	221	221	205	205	234	234	126	126	138	142	257	257	82	82	121	121	105	105	167	167
r17134	Male	165	168	305	307	122	199	220	228	167	167	306	306	184	200	239	249	207	231	290	294	124	128	199	227	195	195	211	229	205	211	186	204	122	126	138	150	257	257	78	84	113	125	105	105	169	169
r17135	Female	162	162	305	305	110	195	216	232	167	175	304	304	184	184	247	247	211	219	282	286	124	124	183	215	201	201	229	231	205	205	232	234	106	122	142	158	257	265	82	82	123	125	105	111	169	171
r17136	Female	162	171	307	335	187	191	224	232	167	171	304	304	184	184	239	249	219	219	282	282	124	128	187	187	195	195	221	231	203	205	186	198	126	134	154	154	257	257	82	84	113	113	105	105	167	169
r17138	Male	162	171	307	327	110	122	224	236	171	171	304	328	184	200	247	249	211	227	282	286	124	128	187	191	195	201	221	229	203	205	186	196	126	126	138	158	257	257	80	82	121	121	105	105	169	181
r17139	Male	162	162	305	309	110	187	216	216	167	167	306	312	184	184	239	239	203	223	282	282	124	124	191	191	189	195	231	231	205	205	186	198	106	130	138	154	257	257	82	82	113	113	105	105	167	169
r17140	Male	162	162	305	335	114	122	228	232	167	183	304	306	184	184	239	249	215	219	282	290	120	124	187	195	195	195	229	229	203	205	186	206	106	106	150	150	257	257	82	82	113	119	105	105	169	181
r17141	Female	162	165	305	305	110	110	228	240	171	171	304	304	184	196	239	249	193	211	278	282	120	124	195	199	195	195	221	221	205	211	186	198	106	106	138	150	257	257	78	84	113	123	105	105	169	169
r17142	Male	162	162	305	335	122	218	232	240	167	171	304	306	184	196	239	249	215	227	282	282	120	120	187	223	195	201	207	221	203	211	186	186	106	106	142	150	265	265	82	82	125	125	105	105	169	171
r17143	Female	162	165	305	309	122	195	216	228	167	171	304	306	184	184	239	239	203	219	282	286	128	128	187	191	195	195	221	231	205	205	186	216	106	130	154	154	257	257	82	84	113	117	105	105	167	169
r17144	Female	162	162	305	335	114	122	232	240	167	183	304	304	184	200	239	249	203	203	282	282	124	128	179	191	195	195	221	221	205	211	198	204	106	106	142	142	257	277	82	82	119	121	105	105	169	181
r18002	Female	162	162	305	305	114	226	216	224	167	179	304	306	184	200	239	239	211	215	282	282	124	124	187	211	197	201	221	221	205	207	202	206	122	126	142	150	265	277	78	82	119	125	105	105	169	169
r18003	Male	162	168	305	327	114	122	232	236	167	183	304	304	184	200	239	239	203	215	282	282	120	120	187	191	195	195	221	221	211	213	198	202	106	106	142	142	257	257	82	82	123	125	105	105	169	181
r18004	Female	162	165	305	335	122	122	228	240	167	183	304	306	184	184	239	249	193	215	290	294	124	124	187	219	195	211	211	231	203	211	198	228	106	126	142	150	257	257	84	84	113	117	105	105	169	169
r18005	Female	162	162	305	327	110	126	224	228	167	171	304	328	184	196	239	249	203	223	282	282	124	124	187	187	195	201	221	229	203	213	204	208	122	126	154	154	257	257	84	86	113	121	101	105	169	171
r18006	Female	162	162	309	335	195	210	220	224	171	179	304	304	184	200	247	249	193	203	282	282	124	124	183	215	195	201	221	229	205	205	202	234	106	122	142	142	257	277	82	82	111	117	105	127	169	171
r18007	Male	162	168	305	305	110	122	220	228	167	171	304	306	184	200	239	249	215	231	282	290	120	120	187	199	195	195	211	229	203	211	186	210	106	126	142	150	257	257	82	84	113	117	101	125	169	169
r18008	Female	162	162	305	305	114	114	224	236	171	183	304	306	184	200	239	239	203	227	282	282	120	124	183	219	195	219	221	229	203	211	186	208	122	126	162	166	257	277	82	82	113	113	105	105	167	169
r18009	Female	162	162	327	335	114	207	220	224	167	175	304	304	184	196	239	249	219	227	278	282	124	124	187	199	195	201	211	217	203	207	186	190	122	126	150	162	257	257	82	84	113	121	101	105	169	169
r18011	Female	162	168	305	335	122	203	228	228	167	167	304	304	184	200	239	247	203	215	282	282	124	128	179	191	195	195	221	229	203	205	186	204	106	106	142	150	277	277	82	82	117	125	105	105	169	171
r18012	Male	162	165	305	305	110	122	220	224	171	175	306	306	184	196	239	249	193	211	278	282	124	124	183	187	195	195	211	221	205	211	186	204	126	126	142	154	257	257	84	84	113	113	105	105	169	169
r18013	Male	168	168	305	309	183	207	220	224	167	183	304	306	184	184	239	247	203	219	282	286	124	128	183	183	195	201	207	229	205	207	186	194	126	130	150	158	257	257	82	84	113	121	105	105	167	171
r18014	Female	162	171	305	335	114	114	236	240	167	171	304	322	184	196	239	249	223	227	282	282	124	128	191	195	199	201	229	231	205	205	186	228	122	122	142	142	257	257	82	82	97	119	105	105	169	181
r18015	Female	162	165	305	335	110	122	228	236	167	183	304	316	184	184	249	249	223	227	282	286	124	128	179	187	195	195	217	231	205	205	186	228	122	122	142	158	257	257	82	84	97	117	101	111	169	169
r18016	Male	162	162	305	327	114	114	220	224	171	179	304	304	184	200	249	249	203	227	282	282	124	124	179	219	195	197	217	221	203	205	186	190	126	126	154	154	277	277	82	82	117	121	105	105	169	169
r18017	Female	162	162	305	335	122	203	228	228	171	179	304	322	184	184	239	249	215	227	282	282	124	128	191	195	195	201	217	229	205	205	186	228	122	122	138	142	257	277	84	84	111	119	101	105	169	169
r18018	Male	162	171	305	305	126	207	224	224	167	171	304	304	184	184	239	249	203	227	278	282	124	128	183	219	195	201	207	217	203	203	186	190	126	134	150	162	257	257	82	82	113	117	101	105	169	171
r18019	Male	162	162	305	335	122	187	224	236	171	179	304	304	184	184	245	239	215	227	282	286	124	128	195	219	195	201	217	229	205	205	186	198	106	126	138	142	257	257	82	82	97	119	105	111	169	181
r18020	Female	162	165	305	335	110	122	228	236	171	171	304	304	184	184	245	239	227	227	282	286	128	134	187	219	195	195	211	217	205	205	186	198	106	122	138	142	257	265	82	84	119	123	101	105	169	181
r18021H	unknown	162	168	309	335	110	126	224	228	167	183	304	306	184	184			215	227	278	282	120	128	187	191	195	195	221	229	203	205	186	204	106	106	142	150	277	277	82	82	113	119	105	105	169	171
r18022	Female	162	168	305	305	110	122	220	224	171	183	304	322	184	184	239	249	211	231	278	282	120	124	187	187	195	195	221	229	205	211	198	204	118	126	154	158	257	257	84	84	111	125	105	125	169	169
r18024	Female	162	171	309	335	110	210	220	228	171	175	304	328	184	184	247	249	211	215	282	282	120	134	187	195	195	201	229	229	203	205	196	210	106	126	142	154	257	257	82	82	111	121	101	105	169	169
r18025	Male	162	162	305	335	114	126	224	228	167	179	304	306	184	184	239	239	203	227	282	286	124	124	191	191	195	195	221	229	205	211	186	202	106	122	142	150	277	277	82	82	117	125	105	111	169	171
r18026	Male	162	162	327	327	110	126	232	232	171	175	304	304	184	196	249	249	219	227	278	282	120	124	179	219	195	201	229	229	203	203	186	208	122	126	154	162	257	257	82	84	113	121	101	105	169	169
r18027	Female	162	162	327	339	114	114	220	224	167	175	304	304	184	184	239	249	203	227	282	282	120	124	191	219	195	201	207	217	203	205	190	218	126	126	154	162	257	257	84	84	113	113	105	105	167	169
r18028	Male	162	168	305	327	114	114	220	224	167	183	304	304	184	184	239	249	203	219	278	282	124	128	183	219	201	201	229	231	203	205	186	204	122	126	150	158	257	257	82	84	117	117	101	105	167	169
r18029	Male	162	168	305	305	110	122	224	228	167	167	304	304	184	196	239	249	193	211	278	290	120	124	183	199	195	195	221	231	205	211	186	186	106	106	150	158	257	257	84	84	123	125	111	125	169	169
r18030	Female	162	165	305	335	114	210	220	224	175	179	328	330	184	184	239	239	193	211	282	282	124	124	183	215	195	207	221	221	205	205	198	234	106	122	138	146	257	277	82	84	111	121	105	127	169	169
r18031	Male	162	165	309	327	110	114	224	228	167	171	306	306	184	200	239	247	203	227	282	282	120	124	187	199	195	201	207	231	205	205	190	204	126	126	154	162	257	257	82	84	113	113	105	105	169	169
r18032	Female	162	171	305	309	110	195	216	232	167	171	304	328	184	184	239	249	193	211	282	294	124	124	183	187	195	201	221	229	205	205	196	202	106	126	138	158	257	257	82	84	111	113	105	105	167	169
r18033	Female	162	171	305	305	122	183	228	228	171	179	304	312	184	184	239	249	215	223	282	286	124	128	179	195	195	195	217	221	203	205	186	198	106	122	142	154	257	277	82	84	117	117	105	111	169	181
r18035	Male	162	168	305	305	114	122	228	240	171	175	306	306	184	200	239	249	211	231	282	290	124	124	187	219	195	195	211	229	205	211	186	204	106	126	154	158	265	265	84	84	123	125	105	125	169	169
r18036	Female	162	168	305	335	126	203	232	232	167	175	300	304	184	184	239	247	215	215	278	282	120	128	187	195	195	195	229	231	203	205	198	202	106	106	142	166	257	277	82	82	113	119	105	105	169	181
r18037	Female	162	162	305	335	122	187	228	232	167	171	304	304	184	184	239	249	203	227	282	286	124	128	187	191	195	195	221	221	211	211	186	198	106	126	142	150	257	277	82	82	119	119	105	105	167	181
r18038	Male	162	165	305	327	110	110	220	224	171	175	304	306	184	200	239	239	203	203	278	282	124	124	187	219	195	201	221	229	203	211	186	204	126	130	138	154	265	265	82	84	113	117	105	105	169	169
r18039	Female	162	165	305	305	110	122	228	228	167	171	304	306	184	200	239	249	207	231	278	294	120	128	187	227	195	195	221	221	205	211	186	190	122	126	138	154	257	265	78	84	113	113	105	125	169	169
r18040H	unknown	162	162	309	327	122	126	224	228	167	167	304	304	184	184			203	219	282	282	124	124	191	199	195	195					198	204	106	106	142	150	257	257	82	82	125	125	105	105	169	181
r18041	Female	162	162	305	305	122	210	228	236	171	175	304	324	184	184	239	247	215	227	282	282	124	124	187	195	201	201	229	229	205	205	186	198	122	126	138	142	257	265	84	84	117	119	105	111	169	169
r18042	Male	162	162	327	339	114	126	220	224	171	171	304	306	192	196	239	249	203	223	282	286	120	124	187	191	195	219	217	221	203	211	208	210	122	134	154	162	257	257	82	84	113	117	95	105	167	169
r18043	Male	162	168	305	335	126	187	228	228	167	167	304	304	184	196			203	219	282	286	120	128	183	187	195	195	221	229	203	211	198	202	106	106	142	142	257	257	82	82	119	119	105	105	169	171
r18044	Male	162	168	305	335	126	187	228	232	167	183	304	304	184	184	239	249	203	203	282	286	120	124	187	191	195	195	229	231	203	205	198	218	106	106	142	150	277	277	82	82	125	125	105	105	171	171
r18045	Female	162	168	327	335	122	126	224	228	167	171	306	328	184	196	239	239	203	227	282	282	124	124	187	219	195	201	217	229	203	203	198	204	106	126	138	154	257	265	82	84	113	113	101	111	169	171
r18046	Male	162	165	305	305	110	122	220	224	171	171	304	306	184	200	247	249	211	231	278	278	124	138	183	199	195	195	221	229	205	211	198	206	106	118	150	154	257	257	78	82	111	125	105	105	169	169
r18047	Male	162	162	327	327	110	122	224	228	171	175	304	306	184	200	249	249	203	223	278	286	124	124	187	191	195	195	207	221	205	213	186	198	106	130	138	150	257	257	84	86	121	121	101	101	169	171
r18048	Female	168	168	309	335	122	207	220	232	167	171	304	304	184	184	239	247	203	203	278	282	124	124	191	199	189	197	221	231	205	205	186	194	126	134	154	166	257	257	82	84	111	117	95	105	169	169
r18049	Male	162	162	327	335	114	210	220	220	167	171	304	328	184	184	245	245	211	211	282	282	124	128	215	215	201	207	221	231	205	205	204	234	106	122	138	154	257	257	82	84	111	121	105	127	169	169
r18050	Female	162	162	305	335	110	114	216	216	167	171	304	328	184	184	239	239	211	215	282	294	124	124	215	215	195	201	229	229	205	205	210	234	106	122	138	142	257	265	82	88	121	125	105	105	169	169
r18051	Male	162	168	305	327	110	203	220	228	171	183	304	304	184	200	239	247	203	203	278	282	124	128	187	191	195	195	207	221	205	213	186	198	126	126	150	154	265	265	82	82	113	121	105	111	169	169
r18052	Male	162	162	305	327	122	126	228	228	167	171	304	304	184	184	239	249	203	211	282	282	120	124	191	219	195	195	221	229	203	211	186	198	106	106	142	142	277	277	82	82	119	125	105	111	171	181
r18053	Female	162	168	305	327	126	218	228	240	167	183	304	304	184	184	239	249	203	203	282	282	124	128	183	191	195	213	229	229	203	203	186	198	106	130	142	142	257	277	82	82	119	123	105	105	169	171
r18054	Female	162	171	305	335	110	114	220	254	175	179	304	328	184	184	239	247	211	211	282	282	120	124	187	195	195	201	229	229	203	205	196	210	106	126	134	142	257	257	82	84	125	125	105	105	169	169
r18055	Female	162	162	305	309	114	210	220	220	167	171	304	304	184	184	239	247	211	219	282	290	120	124	187	191	195	201	229	229	203	205	204	234	106	126	138	154	257	265	82	84	121	125	105	105	169	169
r19002	Male	162	165	305	335	114	122	228	228	171	171	304	322	184	200	239	249	215	231	282	290	120	128	183	199	195	195	211	229	205	211	198	204	118	126	138	150	257	257	78	84	117	125	105	105	169	169
r19003	Female	162	168	305	305	110	122	224	228	171	175	306	306	184	196	239	249	193	211	278	278	124	124	183	187	195	195	221	229	205	211	198	204	106	126	150	158	257	257	82	84	111	113	105	125	169	169
r19004	Male	162	162	305	305	122	126	232	236	167	171	304	322	184	184	239	239	223	227	282	282	124	124	187	195	195	201	217	229	203	205	198	240	106	126	138	158	257	257	82	84	113	117	101	105	169	181
r19005	Female	162	165	305	305	114	126	216	236	175	183	316	322	184	196	247	249	203	215	278	282	124	128	191	195	195	195	217	221	205	205	198	210	106	122	154	158	257	265	84	84	97	120	105	105	169	171
r19006	Male	162	168	305	305	114	122	228	236	171	171	304	322	184	200	239	249	227	231	290	294	120	128	187	219	195	195	221	229	205	211	186	198	122	126	142	150	257	257	82	84	119	125	101	125	169	181
r19007	Female	162	165	305	305	114	122	224	236	171	183	306	322	184	196	239	249	223	227	278	282	124	128	187	191	195	195	217	229	205	205	224	228	106	106	142	142	257	257	82	84	117	119	105	111	169	171
r19008	Female	162	165	305	305	110	122	228	240	167	171	304	306	184	184	239	249	193	215	278	282	120	124	187	195	195	195	211	221	205	211	186	196	106	126	150	158	257	257	78	84	113	113	111	125	169	169
r19009	Female	162	162	305	305	114	114	216	224	179	179	306	322	184	184	239	247	211	227	282	282	124	124	179	183	197	201	221	229	203	205	202	206	122	126	142	154	265	277	82	82	117	125	101	105	169	171
r19011	Female	162	165	305	305	110	122	228	232	175	183	304	306	184	196	239	249	223	227	282	282	120	124	187	195	195	201	217	229	203	205	186	198	106	126	142	158	257	257	82	84	117	121	105	105	169	171
r19012	Female	162	162	305	335	122	210	220	232	179	183	304	304	184	196	249	249	207	215	282	282	120	124	187	223	195	195	211	221	205	211	186	206	106	106	142	150	257	277	82	84	111	125	105	111	169	171
r19013	Male	162	168	305	305	110	110	228	240	167	175	306	306	184	200	239	249	211	231	282	290	124	124	187	195	195	195	211	231	201	203	186	186	106	106	154	158	257	257	82	84	113	123	101	105	169	181
r19014	Male	162	165	305	335	122	122	228	240	167	175	306	306	184	184	239	249	227	231	278	294	120	124	187	199	195	201	211	229	205	211	186	186	106	130	142	150	265	265	78	82	113	117	105	111	169	169
r19015	Female	162	162	327	327	114	122	228	240	167	171	304	304	184	196	239	249	203	203	282	282	120	134	187	191	195	195	211	229	203	205	198	228	106	106	142	150	257	277	82	84	117	119	105	111	169	171
r19016	Male	162	162	305	305	122	122	228	228	171	175	304	316	184	196	239	247	211	227	282	282	124	128	187	195	195	195	217	231	205	207	198	224	106	122	154	158	265	265	82	82	117	119	101	105	169	181
r19018	Female	162	165	305	335	110	114	228	228	171	175	304	304	184	196	239	239	215	227	282	286	124	134	187	219	195	201	217	229	205	205	228	240	106	134	142	142	257	265	82	84	117	123	105	121	169	169
r19019	Female	162	162	327	335	114	126	228	240	167	167	304	306	184	196	239	249	203	215	282	282	120	134	183	191	195	195	211	221	203	205	198	234	106	106	142	142	257	277	82	82	107	125	105	111	167	181
r19020	Female	162	162	305	335	110	126	220	228	167	183	304	306	184	184	239	239	215	223	282	286	120	134	187	191	195	195	221	229	203	205	186	198	106	130	142	154	257	277	82	84	113	119	105	105	167	181
r19021	Female	162	162			126	126					304	306	184	196	239	239	203	215	290	290	120	124	183	187	195	195	211	221	205	211			106	130	142	154	257	277	82	82	97	119	105	111	181	181
r19022	Male	162	165	305	327	114	122	220	232	167	179	304	306	184	184	239	249	203	223	282	282	124	134	191	191	195	201	229	231	203	205	186	232	106	106	142	158	277	277	82	82	117	125	105	111	169	171
r19023	Male	162	165	305	305	110	110	224	228	171	183	304	304	184	184	239	249	215	231	278	282	124	124	183	199	195	195	211	229	205	211	186	228	106	122	150	158	257	257	78	84	111	113	105	105	169	169
r19024	Female	162	162	335	335	110	126	220	228	167	167	304	306	184	196	239	239	203	203	282	282	120	134	187	191	195	195	221	229	203	205	186	186	106	106	142	154	257	277	82	84	107	119	105	105	171	171
r19025	Male	162	168	305	305	110	110	216	220	167	171	306	306	184	200	239	249	207	231	278	290	124	124	183	187	195	195	221	229	205	211	186	206	106	118	150	154	257	257	82	84	111	113	105	105	169	169
r19026	Female	162	165	305	335	126	203	228	240	167	171	304	304	184	196	239	249	203	223	282	290	120	134	187	191	195	195	211	229	203	205	186	232	106	122	142	158	257	277	82	82	117	119	105	105	169	181
r19027	Male	162	162	305	335	110	114	228	236	175	183	304	306	184	184	239	249	215	223	282	282	124	128	187	191	195	195	207	217	205	205	202	228	122	126	142	154	257	257	78	82	113	119	105	111	171	181
r19028	Female	162	168	305	305	110	110	224	228	167	171	304	306	184	196	239	247	193	219	282	282	124	128	211	219	195	201	207	229	203	203	186	228	122	130	138	150	257	265	82	88	97	113	105	111	169	181
r19029	Female	162	162	305	305	110	210	228	240	167	171	306	322	184	184	239	249	201	219	282	282	124	128	195	219	195	195	221	223	203	205	202	206	106	122	138	138	257	265	82	82	97	119	105	105	169	169
r19030	Male	165	168	305	305	110	110	224	228	167	167	306	306	184	200	247	249	223	231	278	282	124	124	199	227	195	195	211	221	205	211	198	204	122	126	150	158	265	265	84	84	111	113	105	105	169	171
r19031	Male	162	165	305	305	122	126	216	232	171	179	306	320	184	196	239	239	203	211	282	290	120	124	183	187	195	195	229	229	203	203	208	210	106	122	154	166	257	257	82	82	113	117	101	105	169	181
r19032	Male	162	168	305	305	114	218	228	240	171	179	304	306	184	184	239	249	201	219	282	286	124	128	179	183	195	201	207	231	203	205	202	206	106	122	138	154	265	265	80	82	117	125	101	105	169	181
r19033	Female	162	165	305	305	187	218	228	228	171	171	304	306	184	184	239	249	203	219	282	286	124	128	191	219	189	201	207	231	203	205	186	186	106	130	138	142	257	265	82	82	97	115	101	105	169	169
r19034	Female	162	168	305	305	110	114	220	228	167	171	304	306	184	184	247	249	219	231	282	290	120	124	187	199	195	201	221	231	205	211	186	202	106	126	142	154	257	257	78	84	115	125	105	125	169	169
r19035H	unknown	162	168	305	305	110	114	216	228	167	171	304	306	184	184	249	249	193	215	278	282	120	124	183	199	189	195	221	231	199	205	186	202	126	130	154	166	257	257	82	84	113	117	105	105	169	169
r19036	Male	165	165	305	309	110	114	216	228	167	171	304	304	184	184	247	249	193	215	282	290	124	134	187	195	195	201	221	231	205	211	186	234	106	130	154	162	257	257	78	84	113	117	101	125	169	169
r19037	Male	162	165	305	305	110	114	220	236	167	167	304	306	184	184	249	249	193	223	278	282	120	124	199	215	195	197	211	221	205	211	186	224	106	106	142	150	257	257	78	84	121	125	105	111	169	169
r20001H	unknown	162	168	305	305	122	218	220	228	167	167	306	306	184	184	247	249	219	231	290	290	120	128	191	199	195	201	221	231	205	211	186	202	126	130	142	150	257	257	84	84	115	125	105	105	169	169
r20002	Male	162	165	305	305	110	114	220	220	167	167	304	306	184	184	249	249	203	231	282	290	120	128	187	199	195	197	221	221	205	211	198	202	122	126	150	150	265	265	78	84	121	125	105	125	169	169
r20003	Male	168	168	305	327	114	122	228	236	167	167	304	304	184	184	247	249	193	203	278	278	120	128	183	199	195	197	211	221	205	211	186	194	106	126	150	154	257	257	82	84	117	125	105	125	169	169
[truncated: 218 more rows]
