# Supplementary material for: Genetic Conservation and Population Management of Non‐Human Primates: Parentage Determination Using Seven Microsatellite‐Based Multiplexes
Source: Ecol Evol. 2025 Apr 7;15(4):e71216. doi: 10.1002/ece3.71216 (PMC11974450; doi:10.1002/ece3.71216)
Supplement: Supplementary file 8 — Data S3. [file ECE3-15-e71216-s007.xlsx]

## Sheet: Sheet1
Sample Name	Gender	D10S1412	D10S1412	D11S295	D11S295	D12S67	D12S67	D13S765	D13S765	D14S306	D14S306	D18S72	D18S72	D1S548	D1S548	D2S169	D2S169	D3S1768	D3S1768	D4S2365	D4S2365	D5S1457	D5S1457	D5S820	D5S820	D6S1691	D6S1691	D6S276	D6S276	D6S291	D6S291	D7S513	D7S513	D7S794	D7S794	D8S1106	D8S1106	DXS2506	DXS2506	MFGT18	MFGT18	MFGT21	MFGT21	MFGT22	MFGT22	MFGT27	MFGT27
Agapo	Male	165	165	311	323					188	198	298	322	196	204			201	201	282	282	116	124									206	210			154	154			80	82	115	117	101	127
Apollo	Male	162	168	305	305			224	228	179	179	298	332	196	204	235	239	189	223	278	282	120	124	191	191	187	187	221	227	203	209	192	200	122	126	150	150	261	261	80	80			103	121	171	173
Baklava	Female	162	162	311	311					190	190																	217	217	205	215	204	210	122	130	134	138			80	82	105	123
BD102A	Female	162	165	309	331			224	228	171	171	302	302	196	204	235	239	189	189	278	278	124	128	187	199	205	217	219	219	217	217	198	206	120	122	146	154			80	80	107	125	85	85	169	171
BD169A	Female	165	165	305	335			224	232	175	188	302	302	196	200	237	239					124	128	191	191			221	225	217	217	206	206	126	126	146	146	261	277	80	88	125	125			169	171
Bongo	Male	162	162	311	311					186	190	298	300	204	204			215	215	274	282	116	128									206	208			134	138	281	281	78	80	107	121	111	111
Casanova	Female	162	168	311	313	187	195			190	190	300	300	188	204	235	247	203	215	282	282	116	120	207	207	205	213	219	239	211	215	206	218	122	126	154	158	261	273	76	80	117	119	111	113	167	167
Cifo	Male	165	165	311	323	187	195			188	190	298	322	192	196			189	215	278	282	124	124					217	217	205	205	206	210			134	154			80	80	107	117	85	111
Contessa	Female	165	168	305	331					186	186	298	314	192	200			215	215	282	282	116	128									204	206			138	154	261	261	76	80	107	127	103	121
Cosmo	Female	162	162	305	309			224	232	175	190	296	318	196	200	237	239	189	201	282	296	108	124	187	207	205	207	221	239	215	217	206	210	122	122	138	150	265	265	78	86	105	115	101	111	169	181
Curacao	Female	162	165	305	311	118	175	216	224	186	188	300	324			239	239	201	215	274	282			183	195	191	209	219	221	209	211	192	208	122	126	138	154			76	80	117	132	113	115	163	169
Cyn80	Unknown	162	168	309	333	179	195			188	198	296	314			237	239	197	227	278	282			195	199	205	215	207	221	215	221	188	202	122	126	138	142			80	88	107	113	109	117	169	171
Cyn81	Unknown	168	168	294	311	187	203			190	190	300	318			235	247	207	239	270	290			191	195	191	213	223	223	213	213	198	208	118	122	142	142			80	84	107	115	103	117	169	169
Cyn82	Unknown	162	162	305	333	126	126	224	224	163	190	304	334	196	200	239	241	197	219	278	282	120	124	191	195	195	199	217	223	205	205	198	202	114	122	146	154	265	265	78	88	105	109	107	117
Cyn83	Unknown	165	171	305	315	118	195	220	228	175	179	306	318	192	192	239	239	207	211	270	282	124	124	183	191	191	199	219	223	203	213	198	202	118	122	150	150	269	277	80	82	107	109	87	117	173	173
Dadaa	Female	162	162	305	327					179	179	298	302			235	239							191	191							210	218	122	126					80	80			103	127	169	169
Deja	Female	162	165	311	325	179	195	228	228	188	190	292	298	204	204	247	249	189	207	274	278	124	128	191	195	205	205	217	225	201	223	190	206	126	126	154	154	265	265	80	80	121	125	101	127	169	169
Dojo	Male	162	165	309	309	195	203	220	224	179	190	298	300	204	204	239	247	215	215	282	282	124	128	191	199	189	213	219	221	209	209	182	218	122	122	134	150	261	261	76	92	113	117	101	113	169	183
Doppo	Male	162	168	329	329	118	118			186	190	300	314	192	196			215	219	282	282	124	124					217	219	205	205	200	206			154	154			80	80	107	117	103	121
Drosofo	Male	162	165	305	327					175	175	296	300																			202	204			134	134			80	92	117	132	111	111
Elfo	Male	168	168	313	327	118	195	224	232	194	198	296	300	188	196	235	239	215	215	266	274	116	124	191	207	191	201	219	221	209	211	206	208	122	122	138	142	273	273	76	80	105	117	113	123	167	167
Espresso	Male	165	168	311	329	118	118	228	232	186	198	300	300	192	192	237	247	201	215	278	282	124	128	183	191	213	217	217	219	205	209	206	218	122	122	138	154	281	281	80	80	107	117	111	121	167	169
Fata	Female	168	168	305	307	126	195			186	190			192	204	235	239	189	215	282	282	120	128	199	207			217	221	205	209	194	210	122	126	134	134	273	273	92	92	105	113	91	101	169	169
Fonda	Female	162	165	311	325	195	195	228	232	188	188	298	302	204	204	239	247	189	207	278	290	124	124	191	199	197	205	221	225	223	223	192	206	126	126	130	154	265	289	80	80	117	121	127	127	163	169
Friko	Male	162	168	311	331	118	203			186	194	298	300	188	200	235	247	189	215	282	282	116	128	183	195			207	219	211	221	206	218	122	126	134	154	261	261	76	80	109	127	103	113	167	167
Gadjo	Male	165	165	311	325					171	175			204	204					282	314	124	124									208	208							80	82			85	123
Gayo	Male	165	165	305	307	126	195	232	232	175	194	298	306	200	204	237	237	189	203	290	296	120	124	191	199	205	217	213	219	203	207	202	206	126	126	142	146	265	265	80	88	105	117	121	127	169	169
Giacomo	Male	162	162	313	327	191	195	224	228	175	190	296	296	196	200	235	239	201	215	282	282	116	120	191	207	191	205	221	239	209	215	192	206	126	126	150	150	265	265	78	80	105	107	111	111	169	169
Gildaa	Female	162	165	305	305					171	171																					192	202							80	80	115	117	91	127
Gonzo	Male	168	168	305	313	195	195	220	228	175	186	318	318	192	204	235	239	183	223	282	282	120	128	183	207	191	207	221	221	219	219	192	210	126	126	134	134	281	281	92	92	105	107	113	123	167	169
Harpo	Male	162	165	327	329	118	126	224	232	186	190	298	302	192	204	239	247	189	215	278	282	116	124	183	191	201	211	219	219	211	217	208	208	122	122	134	134	265	265	80	80	107	109	103	113	167	167
Hippo	Male	162	165	311	327	118	195	232	240	171	198	318	322	196	196	239	249	189	207	278	282	124	128	195	207	191	205	221	225	209	223	192	218	120	122	150	154	281	281	80	80	117	121	121	127	169	169
Hoffa	Female	168	168	307	331	126	203	224	228	186	194	300	318	192	200	239	239	189	189	282	282	128	128	183	207	191	191	207	221	209	221	210	218	122	126	134	134	261	273	76	92	105	127	91	113	167	169
HP5	Unknown	162	162	309	313			220	228	167	179	302	314			239	239	189	219					187	195	189	209	219	221	209	217	208	208	126	126	134	134			76	80	109	119	103	107	169	171
Iglo	Male	162	162	305	305	191	214	228	240	190	190	298	300	196	200	239	247	207	215	278	278	116	124	195	199	187	189	209	221	203	213	204	206	122	126	134	134	265	265	78	80	107	121	111	127	163	167
Ivanho	Male	162	162	329	331	187	203	220	236	179	179	298	300	192	200	239	247	211	219	282	296	116	124	187	207	189	205	221	233	209	211	200	210	122	122	134	154			80	86	109	115	103	127	169	169
J09017	Female	162	165	327	331			220	224			300	302	192	200	239	247	189	207	278	282			195	207	191	205	221	239	209	215	206	210	126	126	134	154	273	273	80	82	113	127	107	113	167	167
J09018	Female	162	168	305	323	191	195	224	228	188	194	302	318	192	204	239	239	189	203	282	290	124	124	187	191	181	189	209	219	203	217	202	218	120	126	130	134	265	265	78	80	109	121	85	111	163	167
J09021	Female	168	168	311	327	179	195	228	232	175	198	292	300	200	204	237	239	189	207	282	282	116	124	183	207	205	207	219	221	207	217	188	192	126	126	134	154	265	281	80	86	109	123	91	127	167	169
J09022	Male	162	168	307	327	195	195	224	240	175	175	302	332	204	204	239	239	189	207	282	282	120	124	183	195	191	205	221	239	209	215	206	210	122	126	134	154	273	273	80	86	113	115	91	101	167	169
J09023	Male	162	162	327	331	195	218	224	232	171	171	298	314			239	249	189	215	278	282			195	199	217	217	213	217	205	205	202	204	126	126	134	154	265	265	80	80	115	117	111	127	167	169
J09024	Female	162	162			171	187					298	298	204	204	235	247	207	207	282	282	116	124	183	199	191	205	221	233	209	211	188	218	122	126	134	134	265	285	80	80	109	121	121	123	169	169
J10003	Female	162	168	305	327	195	218			171	190	300	322	196	204	239	239	201	215	274	282	116	124	195	207	205	217	217	239	205	215	206	206	122	126	134	134	265	265	80	82	117	125	121	123	163	167
J10004	Female	162	165	305	305	171	195			188	198			204	208	235	237			282	290	120	124	187	191	187	205	219	221	207	213	192	202	120	126	130	150	265	265	78	82			111	127	169	169
J10006	Female	162	165	329	331	187	214	232	232	186	190	296	298	196	204	247	249	201	215	282	282	124	124	191	191	181	181	207	219	217	221	206	206	122	126	138	154	265	289	80	92	119	121	127	127	167	169
J10007	Male
J10010	Female	162	162	305	319	171	187			194	198	300	300	188	188	235	239			282	282	120	128	191	199	187	201	219	221	211	213	218	218	122	122	134	134	261	265	80	92	109	121	111	123	169	169
J10011	Male
J10012	Male
J10013	Female	165	165	315	327	195	195	220	224			300	302	192	192	235	239	189	215	282	282			195	207	191	213	221	221	201	209			122	126	134	134	265	273	76	80			113	113	167	169
J10014	Male	165	165	305	327	195	218	228	232	171	171	300	314	192	200	239	239	215	215	282	282	116	124	183	199			219	227	203	211	202	206	122	122	134	150	261	261	80	92	103	107	85	121	167	169
J10015	Male	162	162	311	327	187	195	228	232	188	194	298	298	200	204	247	247	215	215	282	282	108	116	195	207	181	199	217	221	201	205	206	210	122	122	134	134	273	273	76	78	110	110	107	111	163	167
J10016	Female	165	165	327	329	195	218	224	228	198	198	300	314	192	196	239	239	197	215	278	282	116	124	199	207	205	217	217	219	205	207	204	206	122	126	134	150	265	281	80	80	107	121	111	127	167	171
J10018	Female	162	165	311	325	187	187	224	240	171	190	300	322	192	204	239	249	215	215	266	274	116	128	191	207	181	205	219	239	203	217	192	208	122	126	130	138	265	289	78	80	117	121	127	127	169	173
J10019	Male	162	162	313	327	187	195	220	224	175	198	298	302	188	192	235	239	189	215	266	282	120	124	199	207	181	191	207	221	209	221	206	210	122	126	134	134	261	261	78	80	113	121	91	111	167	167
J10020	Male	162	168	327	327	179	179	240	240	175	198	302	332	204	204	237	239	189	207	278	282	116	124	183	195	205	205	219	239	207	215	206	210	122	126	162	162	273	273	80	86	115	123	101	127	167	169
J10021	Male	162	162	311	325	126	195			175	190	296	298	192	196	237	249			266	278	124	128	187	191	195	195	217	219	205	217	192	210	122	126	130	142	281	281	80	80	117	121	111	127	167	169
J11001	Male	165	168	315	325			224	228	188	188	298	302	188	204	237	239	215	239			124	124	187	207	189	189	209	219	203	217	202	218	126	126	130	134	265	265	84	84	105	121
J11002	Male	162	162	305	313	195	203	224	236	194	198	298	298	200	204	235	247	189	189	278	282	116	128	183	195	181	187	207	221	209	221	180	206	122	126	134	154	285	285	80	80	99	105	107	123	167	167
J11003	Male	165	165	323	325			224	232	188	188	302	318	196	204	237	237	201	239			108	124	187	207	189	205	209	219	203	217	192	198	120	126	130	150	285	285	84	92	117	119
J11004	Male	165	168	325	327	118	195	220	224	188	198	296	298	196	204	237	239	189	203	282	290	124	124	187	199	181	201	219	219	207	211	192	218	120	126	130	134	261	261	78	92	109	121	85	111	163	169
J11005	Male	162	165	305	327	118	187	220	228	188	190	296	298	196	204	239	247	189	203	278	282	120	124	187	199	181	205	219	219	201	207	202	214	126	126	130	142	265	265	80	84	110	121	85	123	163	167
J11007	Female	162	168	327	327	179	195	228	232	198	198	298	302	204	204	237	247	207	219	282	282	116	116	183	195	205	205	219	219	207	207	192	218	126	126	134	162	273	281	80	86	109	115	101	127	169	169
J11008	Female	165	165	305	311			228	240	175	190	298	302	196	204	237	239	201	215	274	282	116	124	207	207	195	213	217	219	205	205	208	212	122	122	138	150	265	265	80	80	107	121
J11010	Female	162	165	327	329	195	195	224	232	190	198	314	318	192	196	239	241	197	215	278	282	124	124	199	199	183	217	217	227	203	205	206	210	120	122	134	150	265	281	80	80	117	121	121	127	167	173
J11011	Female	165	168	315	327	179	203	228	240	175	194	298	302	204	204	239	239	189	207	282	282	116	124	183	195	205	207	219	221	207	217	200	210	122	122	150	162	273	281	80	80	109	123	101	123	163	169
J11014	Male	162	165	327	331	179	203	232	240	175	194	292	298	200	204	239	247	189	219	282	282	116	124	187	195	187	205	219	221	207	209	188	210	122	122	134	154	273	273	86	92	105	115	91	127	169	169
J11015	Male	162	162	313	329	195	203	224	228	198	198	298	298	188	196	237	247	207	215	282	296	116	128	199	199	187	199	217	221	209	211	180	218	122	122	134	162	261	261	78	80	109	121	111	123	167	167
J11016	Male	162	162	305	325	171	195	220	232	171	198	296	300	192	192	235	239	215	215	266	282	124	124	195	199	191	205	221	239	209	215	192	206	122	126	138	154	261	261	78	80	117	119	111	127	167	181
J11017	Male	168	168	327	327	195	195	228	240	175	194	302	318	200	204	237	239	189	189	278	282	120	124	183	195			207	221	209	221	206	210	122	130	134	154	265	265	80	86	113	115	91	111	169	169
J11018	Male	162	168	305	323	118	195	228	228	188	188	296	318	192	204	237	239	189	203	282	290	124	124	187	187	181	217	217	219	205	217	192	218	126	126	134	150	265	265	78	80	109	117	111	127	169	169
J12001	Female	162	162	313	327	187	195	216	228	188	194	298	302	188	192	247	247	215	215	282	282	108	116	207	207	199	213	217	221	201	205	206	210	122	122	134	138	273	281	76	78	109	121	111	111	163	167
J12005	Female	159	162	294	335	187	214	216	224	188	198	292	312	196	204	239	249	201	231	278	282	120	124	183	187	181	191	205	219	209	213	204	210	122	130	134	146	265	269	76	84	105	117	101	107	167	171
J12006	Female	162	162	294	329	187	214	216	228	167	186	320	324	196	200	247	249	189	201	274	314	120	124	187	191	189	207	221	225	209	209	208	208	122	122	134	134	265	269	80	97	100	111	107	117	167	171
J12007	Female	162	162	329	331	195	203	224	236	190	190	298	298	200	204	235	237	189	207	278	296	116	128	195	199	187	205	221	239	209	215	188	218	126	126	134	154	265	273	76	82	99	105	111	123	167	169
J12008	Female	162	168	303	336	199	214	224	228	186	190	296	320	196	196	239	239	189	201	274	286	124	124	187	187	199	207	221	225	209	211	202	210	122	126	134	134	265	269	80	97	99	111	109	117	167	185
J12009	Male	165	168	305	315	118	195	224	224	188	188	296	318	192	204	237	237	203	239	278	282	124	124	183	187	181	201	219	219	207	211	202	218	120	126	134	150	265	265	80	84	110	117	85	111	167	169
J12010	Male	159	159	294	305	171	207	228	232	186	190	302	312	192	196	239	249	201	203	274	282	120	124	183	191	189	191	209	219	203	213	208	210	122	126	130	130	289	289	78	84	105	121	111	117	167	169
J12011	Female	159	165	305	323	195	195	228	228	175	194	298	302	188	196	239	239	203	211	282	296	124	128	191	191	187	199	221	233	205	213	198	218	122	126	150	154	265	265	80	82	113	121	109	111	169	169
J12013	Male	162	162	294	331	171	183	216	220	167	186	298	312	196	196	239	239	201	223	274	278	124	124	183	195	201	207	225	229	203	209	208	208	122	126	146	150	265	265	80	97	105	109	101	111	167	171
J12014	Male	159	162	327	327	191	195	220	224	186	190	300	302	188	204	235	239	189	203	266	282	124	128	195	207	181	201	207	219	209	221	210	210	122	126	134	134	265	265	86	86	109	109	91	113	169	169
J12015	Female	162	165	315	325	183	195	220	228	188	198	298	302	196	204	237	239	189	203	274	278	124	124	183	187	205	207	219	219	207	213	192	206	126	126	130	134	265	285	76	78	109	121	85	101	169	169
J12016	Female	159	165	294	311	171	187	216	228	171	175	322	324	200	204	245	249	201	219	274	278	124	124	191	191	181	199	219	221	217	217	206	210	126	126	150	154	265	273	82	97	109	134	113	123	169	171
J12017	Female	162	165	319	325	195	195	220	224	188	198	298	302	196	204	237	247	189	203	278	282	124	124	187	199	181	181	219	219	201	217	192	218	126	126	142	150	261	265	78	80	115	121	123	127	167	169
J12021	Female	162	165	311	315	191	195	228	240	175	198	298	318	196	204	239	249	183	189	278	282	124	124	183	191	205	207	221	225	217	223	200	200	122	126	134	154	273	281	80	80	109	110	111	113	167	169
J12022	Female	162	162	311	313	195	203	224	228	175	198	298	302	188	192	235	235	207	219	266	282	116	124	195	207	181	199	207	217	205	221	206	210	122	126	134	158	273	273	80	86	109	117	111	113	167	169
J12025	Male	162	165	305	323	122	171	232	232	171	175	322	324	200	204	243	249	189	219	278	282	124	128	191	191	191	217	213	225	203	213	202	210	126	126	150	154	265	265	92	97	107	115	91	138	169	171
J13001	Male	168	168	323	325	126	195	228	228	188	188	296	298	200	204	237	239	201	239	282	290	124	124	183	187	181	181	219	219	201	217	202	212	120	126	130	142	265	265	84	92	99	117	109	127	163	169
J13002	Female	162	165	294	329	171	195	216	228	175	190	322	324	196	200	241	243	189	219	278	290	124	124	179	199	199	205	219	221	207	217	210	218	122	126	150	150	265	273	78	80	117	134	127	138	169	171
J13004	Male	168	168	325	331	195	195	228	240	194	198	318	332	200	204	237	239	189	207	266	282	124	124	183	183	191	205	221	239	209	215	206	208	126	130	134	154	273	273	86	86	99	105	91	127	167	169
J13005	Female	159	168	303	305	203	214	216	240	188	188	292	312	196	204	239	249	189	231	274	286	120	124	183	187	199	207	221	225	209	211	202	208	122	126	146	158	265	269	80	97	87	105	107	117	167	185
J13006	Female	165	168	327	331	195	195	228	240	194	198	298	318	200	204	237	239	189	207	278	282	120	124	183	191	191	207	221	221	209	217	200	210	122	122	150	154	281	281	80	86	110	115	111	121	167	169
J13008	Male	162	165	323	329	171	218	232	232	190	190	322	324	200	204	245	247	189	219	278	282	124	124	191	191	199	201	219	221	211	217	192	202	126	126	134	150	277	277	80	97	117	134	113	127	167	171
J13009	Male	162	168	303	325	187	214	216	220	188	194	292	312	196	204	239	239	201	231	274	290	124	124	187	195	191	205	219	219	213	217	204	208	120	122	138	138	265	265	80	97	105	115	107	117	167	171
J13010	Male	162	168	315	325	118	195	224	228	188	188	296	298	196	204	239	239	203	239	278	282	120	124	183	187	181	207	219	219	213	217	202	206	120	126	134	150	261	261	78	92	109	121	111	127	163	169
J13011	Female	162	165	311	329	118	187	228	232	171	186	296	298	196	204	235	249	207	207	266	282	124	128	183	191	181	217	217	219	209	217	206	206	122	126	154	154	281	289	78	80	117	119	121	127	169	169
J13012	Male	159	165	294	305	126	191	224	232	190	190	298	324	196	200	237	245	201	219	278	278	124	124	187	191	191	217	213	225	203	213	192	218	122	126	138	150	281	281	84	97	115	134	111	138	167	171
J13016	Male	165	165	305	325	195	195	228	228	188	194			192	204	239	239			278	282	124	128	187	207	181	189	209	219	203	217	192	198	120	126	130	130	261	261	78	84	109	117	85	111	163	169
J13017	Female	159	165	294	329	171	195	216	224	175	190	300	324	196	200	239	245	189	219	278	290	124	124	191	199	199	205	219	221	207	217	210	210	122	126	150	150	265	273	92	97	121	134	113	127	171	173
J13020	Male	162	165	307	309	187	207	220	240	175	190	300	302	192	196	237	239	201	201	266	282	120	128	191	195	183	217	217	227	203	205	206	210	122	126	150	150	289	289	80	80	99	119	109	123	169	169
J13021	Female	162	162	311	325	187	195	232	240	190	190	296	300	204	204	239	239	201	215	274	282	116	124	195	207	205	205	239	239	203	215	192	210	122	126	138	154	265	289	78	80	117	121	111	127	173	181
J13022	Male	162	165	311	315	195	195	224	224	188	194	298	300	188	188	235	239	203	207	274	282	124	128	195	203	191	201	219	221	209	209	206	210	122	126	134	134	281	281	76	86	110	113	113	113	167	169
J13023	Male	162	165	325	327	118	187	220	228	188	190	296	300	196	204	239	247	201	239	282	290	120	124	183	187	181	181	219	219	201	217	192	218	122	126	130	142	265	265	84	92	115	121	85	111	163	167
J13024	Male	162	165	313	327	195	203	224	224	175	198	298	302	188	192	235	239	189	215	266	282	116	124	183	207	181	191	207	221	209	221	210	218	122	126	134	158	261	261	78	80	109	121	91	111	167	167
J14001	Female	165	168	305	323	171	187	228	232	175	175	322	324	200	204	243	249	201	219	278	278	124	128	179	195	181	199	219	221	217	217	192	206	126	126	150	150	265	273	78	82	109	134	123	138	163	171
J14002	Male	162	162	303	325	191	214	216	232	186	205	292	312	196	204	239	239	201	207	270	278	124	124	183	191	191	207	205	225	209	215	210	210	122	126	134	146	269	269	86	97	105	111	117	123	167	185
J14003	Female	165	165	294	329	118	191	224	232	175	175	314	324	196	200	239	245	215	219	278	282	124	124	191	199	199	217	213	221	203	217	202	210	122	126	150	150	273	277	78	80	107	115	113	121	167	171
J14004	Male	165	165	305	323	191	218	232	232	190	190	300	324	196	200	239	243	201	219	278	282	124	124	179	207	199	217	213	221	203	217	204	210	126	126	146	150	265	265	78	84	115	134	111	138	167	171
J14005	Female	162	162	303	331	203	207	224	224	175	190	300	318	196	200	239	247	189	211	270	278	116	124	183	195	205	215	227	239	207	215	206	218	126	126	130	154	273	273	80	97	113	127	107	107	163	167
J14007	Female			323	327	195	207	220	228	175	194	300	312	192	196	239	243	207	211	270	278	124	124	187	195	205	215	227	239	207	215	210	212	126	126	130	154	273	273	80	84	113	113	107	113	167	177
J14008	Male	159	168	323	323	191	207	228	228	171	188	302	308	196	204	239	253	189	203	278	282	120	124	191	191	189	191	209	225	203	213	192	218	114	126	130	138	265	265	78	94	105	109	111	119	163	167
J14009	Female			315	315	179	195	228	228	171	188	298	308	196	196	239	253	203	203	278	282	120	124	183	191	201	201	215	219	207	211	190	206	114	122	138	154	273	285	88	92	109	113	111	119	169	169
J14010	Female	159	162	294	335	171	203	216	220	188	198	296	320	196	196	239	239	201	203	274	290	124	124	187	187	181	207	205	225	209	209	206	210	122	130	134	146	265	269	76	84	105	115	107	117	167	171
J14011	Female	168	168	315	327	179	203	228	240	175	175	298	302	204	204	239	239	183	207	278	282	116	120	183	183	205	217	217	219	209	209	206	206	122	126	150	162	273	273	80	86	109	115	123	127	167	167
J14012	Male	162	162	303	303	179	179	212	224	188	190	314	320	192	196	237	245	183	239	278	278	112	120	187	199	201	213	213	227	205	207	200	206	114	126	134	138	261	261	84	92	105	113	113	115	167	171
J14013	Male			327	327	179	179	228	240	175	175	292	302	204	204	239	239	189	189	266	278	116	124	195	195	205	205	219	239	207	215	206	210	122	126	134	162	281	281	86	86	115	123	91	127	167	167
J14014	Female	162	165	303	331	195	230	228	228	171	190	320	322	196	204	239	249	189	219	282	282	120	128	175	191	189	213	219	227	209	213	192	206	106	126	134	150	269	281	92	94	105	119	111	121	167	169
J14015	Male	162	162	323	327	171	179	220	220	190	190	316	318	192	196	239	239	215	219	278	282	128	128	195	195	201	207	217	217	207	207	192	194	118	118	134	142	269	269	90	92	105	109	115	138	167	167
J14016	Male	162	162	325	327	118	207	228	236	171	190	302	320	196	204	237	249	203	203	282	286	124	128	191	191	205	213	215	219	209	211	202	208	126	126	126	130	265	265	78	84	113	119	111	113	169	183
J14017	Male	162	168	325	327	179	179	228	240	198	198	302	302	204	204	239	239	189	189	282	282	124	124	195	195	181	205	207	239	215	221	206	210	122	130	134	162	265	265	86	86	105	123	91	127	167	169
J14018	Female	162	162	305	325	118	179	224	232	188	198	302	312	192	204	249	251	189	189	282	286	120	128	195	195	189	213	215	219	205	209	208	208	122	122	130	146	265	281	78	90	115	119	115	127	169	171
J14019	Female	159	162	303	323	179	207	220	228	175	188	314	314	192	196	219	239	203	215	278	278	124	128	187	195	213	213	213	227	205	215	194	200	118	118	134	150	261	277	84	92	105	111	103	123	171	171
J14020	Male	162	165	303	327	218	222	212	232	171	188	318	330	192	196	237	237	183	239	282	282	124	128	195	195	193	213	215	227	201	205	204	206	114	118	134	146	261	261	80	92	109	120	115	117	171	171
J14023	Male	159	162	303	303	210	218	220	262	163	190	318	324	196	200	237	239	207	239	274	282	120	124	187	195	179	213	219	227	205	211	206	214	114	122	134	154	277	277	88	92	105	113	105	115	167	171
J14024	Male	162	162	299	299	195	230	220	232	175	175	310	320	196	196	239	239	207	215	274	278	120	128	187	199	191	201	215	227	201	213	192	208	114	122	146	150	277	277	80	84	102	105	113	119	171	171
J14026	Female	162	162	303	305	203	207	224	228	175	198	298	312	196	204	239	247	207	211	282	282	120	124	183	199	199	215	217	227	205	207	206	212	126	130	130	134	273	273	80	97	113	121	111	117	163	185
J14030	Female	162	162	303	303	195	218	220	262	186	186	308	330	196	196	239	239	211	239	274	278	120	120	175	199	191	203	215	227	209	213	192	200	122	122	138	138	265	269	80	97	102	111	117	119	167	187
J14031	Male	162	165	323	329	191	195	216	228	175	198	322	324	196	200	241	245	189	219	278	282	124	124	187	191	191	205	219	225	207	213	210	210	122	126	146	150	265	265	78	92	107	121	113	127	171	171
J14033	Male	162	162	303	311	195	207	224	236	175	190	312	314	196	204	239	247	207	211	282	282	116	124	183	183	205	215	227	233	207	211	204	206	126	130	130	138	265	265	76	84	113	123	113	117	167	177
J14034	Female	162	162	327	327	187	207	228	228	171	190	300	316	196	196	247	253	201	215	282	282	120	124	191	199	201	201	215	219	207	211	190	218	122	126	142	154	261	273	88	92	105	110	119	123	167	169
J14036	Male	159	165	305	323	126	171	224	232	190	190	298	324	196	200	241	243	201	219	278	278	124	124	179	187	191	217	217	225	205	213	210	218	122	126	146	150	269	269	78	84	107	115	121	138	169	171
J14037	Male	162	168	323	323	179	195	216	220	171	188	314	316	196	200	237	243	197	215	278	282	120	124	191	195	193	201	215	217	203	207	206	210	106	114	134	138	269	269	88	92	105	117	105	115	163	171
J14038	Male	162	168	315	323			228	228	171	188	298	316	192	196	239	253	215	215	282	282	128	128	183	187	191	201	219	225	207	211	190	198	126	126	150	154	261	261	84	94	105	113	97	111	167	169
J15001	Male	162	168	299	311	191	207	220	228	183	186	314	320	192	204	239	247	189	243	278	282	120	128	195	195	195	213	219	219	209	209	192	208	106	122	142	154	273	273	80	88	105	108	117	123	165	167
J15002	Female	159	168	303	315	191	203	228	232	157	198	318	328	200	204	239	239	189	215	282	282	120	124	183	187	191	207	209	221	209	217	194	200	106	122	134	138	261	281	80	84	115	119	109	123	167	171
J15003	Male	165	165	299	331	118	230	224	228	171	190	300	320	192	196	239	247	215	219	282	286	124	124	191	195	181	195	207	219	209	221	192	208	106	122	142	142	281	281	80	88	105	117	117	121	165	167
J15004	Female	162	162	303	311	187	207	228	240	175	190	300	318	192	196	239	247	211	215	270	278	116	128	187	207	199	215	217	227	205	207	206	212	122	126	134	138	273	273	78	97	113	121	111	117	163	185
J15005	Male	162	162	315	315	183	207	220	228	171	198	298	308	196	196	239	253	203	215	274	278	120	128	187	199	201	207	215	219	207	213	190	206	114	126	134	138	285	285	88	92	105	109	111	119	167	169
J15007	Male	162	162	299	305	126	230	224	224	171	190	302	320	196	204	239	247	215	243	274	290	116	124	195	207	195	205	219	239	203	209	192	208	122	126	138	154	265	265	78	88	113	117	121	127	165	173
J15008	Male	162	162	303	305	171	207	220	228	171	198	300	320	196	204	239	239	189	243	278	282	124	128	195	199	189	191	221	227	209	213	192	208	122	126	138	154	265	265	76	88	105	107	121	127	167	181
J15009	Female	162	162	299	307	187	230	220	224	183	190	302	320	192	192	239	239	201	243	266	282	116	124	183	195	189	217	217	227	205	213	208	208	106	126	154	154	269	273	78	88	113	117	121	127	165	173
J15010	Male	162	162	315	315	195	230	220	228	175	175	310	310	196	196	239	251	207	239	274	278	120	128	187	199	191	191	215	219	209	213	200	202	114	126	138	138	277	277	84	90	105	109	113	119	171	187
J15011	Male	165	165	299	329	187	230	224	232	183	190	296	320	192	204	239	247	215	219	282	290	124	124	183	191	181	189	219	227	213	217	192	206	122	126	142	154	265	265	92	94	105	119	117	127	165	169
J15012	Female	159	168	303	331	203	203	232	240	190	198	298	320	200	204	247	249	203	215	282	282	124	128	179	187	187	193	215	221	209	209	194	218	106	122	134	134	261	273	76	84	105	111	109	123	167	171
J15014	Female	162	171	309	323	179	210	212	224	175	188	318	322	192	196	237	243	189	239	274	282	120	128	183	195	201	203	217	227	203	207	206	210	114	122	138	146	277	277	90	92	109	113	105	115	167	171
J15015	Female	165	165	303	311	126	207	228	240	171	186	302	320	192	204	239	247	215	219	278	290	116	124	183	207	189	217	217	227	209	209	208	210	106	122	142	154	269	285	80	88	113	121	121	127	169	181
J15016	Female	159	162	303	325	187	214	224	228	188	194	292	312	196	204	239	249	201	201	278	282	124	124	183	187	181	207	205	225	209	213	204	208	122	130	134	146	265	269	80	97	111	117	107	117	167	171
J15018	Male	162	162	305	323	203	207	224	228	175	198	298	312	188	196	235	239	207	211	270	282	120	124	183	207	191	191	217	221	197	209	206	218	126	130	138	158	273	273	78	97	113	117	107	111	163	167
J15020	Male	162	162	303	323	187	218	220	224	188	188	314	330	192	200	239	245	235	239	274	278	128	128	195	199	193	201	217	217	207	219	194	212	114	122	138	138	261	261	92	94	109	111	113	115	167	173
J15021	Female	168	168	313	325	179	179	228	228	175	198	318	320	196	200	239	247	189	211	282	286	116	124	183	191	189	205	223	239	203	215	186	194	122	130	134	146	273	273	78	82	111	119	113	123	163	169
J15022	Male	159	165	294	315	191	203	220	228	175	190	298	328	200	204	239	239	189	215	282	282	124	124	187	191	193	207	215	221	209	217	204	206	118	126	134	134	273	273	80	84	109	111	109	123	163	171
J15023H	Unknown	162	165			187	230			171	171	320	322	192	192					266	282	124	128	183	183	181	195					192	208	122	126	138	154	265	265	78	94			121	127
J15024	Female	159	165	323	329	191	195	228	232	175	175	302	324	196	200	239	245	189	219	278	282	124	124	191	199	191	217	213	225	203	213	202	210	122	126	134	150	265	273	92	97	117	134	113	121	167	171
J15025	Male	162	168	307	313	187	195	228	228	171	175	292	320	196	204	239	247	189	211	266	282	124	124	183	191	191	205	217	239	213	215	190	210	126	134	134	146	281	281	78	86	111	113	113	127	169	169
J15026	Female	165	165	303	325	195	207	224	232	171	198	302	320	200	204	247	247	207	207	282	282	124	128	175	195	195	213	219	219	209	209	192	206	106	122	142	150	269	281	78	92	105	121	121	127	163	167
J15027	Male	162	165	303	315	171	191	220	228	175	190	298	320	196	204	239	249	189	215	282	282	124	124	183	187	193	205	215	225	209	223	194	200	106	122	134	138	273	273	80	84	115	119	109	123	167	171
J15028	Male	162	168	313	325	187	195	228	228	171	175	322	332	192	204	239	247	189	211	282	286	116	124	183	191	191	205	217	239	213	215	186	206	122	126	134	146	273	273	80	80	113	125	113	113	167	169
J15029	Female	165	165	294	305	126	171	216	232	190	190	300	324	200	200	241	243	201	219	282	282	124	124	183	191	191	217	217	225	205	213	192	202	126	126	150	150	269	273	78	92	107	115	121	138	169	171
J15030	Female	159	165	315	315	179	183	220	228	171	198	298	308	196	196	239	253	203	203	282	282	124	128	187	199	201	201	215	219	207	211	190	218	122	126	134	154	273	285	76	88	105	109	97	111	167	169
J15031	Female	165	168	303	303	179	218	220	262	171	188	308	334	196	196	239	239	211	215	278	282	124	124	175	195	179	203	215	229	207	209	200	210	122	122	146	146	265	277	90	97	115	115	113	121	167	181
J15033	Male	162	165	299	329	187	207	224	228	171	190	302	320	192	196	239	239	215	243	278	290	120	128	195	195	189	217	217	227	205	213	192	206	126	126	142	154	273	273	78	88	105	119	117	127	165	173
J15034	Female	162	168	303	311	118	207	228	228	183	186	314	320	192	192	239	247	189	243	282	290	120	124	183	195	191	191	221	227	209	213	192	192	122	126	142	150	269	281	80	88	105	108	121	123	167	181
J15035	Male	162	171	305	323	179	210	212	224	175	190	318	322	192	196	237	239	189	215	278	278	120	128	183	195	203	213	227	227	203	205	194	214	118	126	138	154	265	265	88	92	105	113	105	123	167	171
J15036	Male	159	162	303	323	179	191	220	262	175	190	314	324	192	196	219	239	203	215	278	278	124	128	195	199	179	213	217	227	205	209	200	206	118	126	134	150	273	273	84	92	109	117	103	123	171	171
J15037	Female	162	168	301	315	191	230	220	232	186	194	310	328	196	200	247	251	207	211	278	278	120	128	183	195	179	201	215	229	201	207	208	210	122	126	150	150	277	277	84	90	105	115	113	121	167	171
J15038	Female	162	168	313	327	179	195	228	236	175	190	298	320	192	204			189	211	282	282	124	124	183	191	191	191	217	221	209	213	186	192	122	126	146	162	265	273	76	78	111	117	113	123	167	169
J16001	Male	165	168	305	327	187	195	224	228	188	188	296	318	188	196	247	247	203	203	282	282	120	124	191	199	181	189	209	219	201	203	202	218	126	126	142	146	265	265	84	92	105	110	111	123	167	167
J16002	Male	162	162	327	327	179	195	228	228	171	198	298	316	188	196	247	253	203	215	278	282	120	120	183	191	181	201	215	219	201	207	190	218	126	126	138	142	261	261	80	88	105	115	111	119	167	167
J16003	Unknown	162	162	294	323	214	218	220	232	186	188	314	314	196	196	237	239	219	239	274	282	120	128	195	195	191	213	215	227	205	207	206	206	114	122	134	134	261	261	88	92	105	105	105	123	171	173
J16004	Male	159	162	301	319	191	214	216	228	167	186	304	328	196	196			215	219	278	282	124	128	195	195	179	197	221	225	207	213	202	202	122	126	138	150	265	265	80	84	111	115	119	125	167	181
J16005	Female	165	168	327	327	179	195	228	240	175	198	298	298	200	204	239	247	189	207	282	282	116	124	187	195	187	205	219	221	207	209	188	218	122	126	154	162	273	281	86	92	109	115	91	127	169	169
J16006H	Unknown													192	196											181	181							122	126			265	289	78	94
J16007	Female	162	165	303	329	171	207	224	228	171	171	300	320	192	192	235	239	215	243	282	290	124	124	191	195	189	205	227	239	213	215	192	206	126	126	154	154	269	289	80	94	113	119	117	127	165	167
J16008	Male	162	165	315	327	118	195	220	228	188	190	296	298	188	196	239	239	189	203	278	282	120	124	183	199	181	201	219	219	201	211	214	218	126	126	142	150	265	265	80	84	105	121	85	111	163	167
J16009	Female	162	165	325	325	183	207	220	228	171	198	302	308	196	196	237	253	203	203	278	282	120	124	187	187	191	205	219	225	207	213	190	206	126	126	134	154	265	273	78	94	113	121	85	97	167	169
J16010	Unknown	162	168	305	323	187	195	220	228	188	190	298	302	192	204	239	239	189	203	282	290	120	124	187	199	181	189			203	217	202	218	120	126	130	134	265	265	78	80	109	121	85	111	167	167
J16011	Male	162	162	303	303	179	187	212	220	188	190	314	314	196	200	237	239	235	239	274	278	128	128	195	199	193	213	217	227	205	219	194	212	114	122	134	150	273	273	78	92	105	105	113	115	171	173
J16012	Male	162	162	303	313	187	207	224	240	175	190	298	318	192	196	243	247	211	215	278	282	116	128	183	195	191	199	217	217	197	205	206	212	126	126	134	138	273	273	78	78	113	121	111	117	163	185
J16013	Male	162	165	299	329	214	230	228	232	171	186	296	320	192	196	239	247	201	219	282	282	124	124	183	191	181	189	219	227	213	217	192	206	126	126	138	154	289	289	80	94	113	121	117	127	167	181
J16014	Female	162	171	303	309	214	218	212	262	163	188	314	322	196	200	237	243	207	215	278	278	120	128	183	195	179	213	219	227	205	211	206	210	114	126	138	154	265	273	88	92	105	111	105	123	171	171
J16015	Female	159	162	303	315	179	230	220	228	175	186	320	334	196	196	239	247	207	215	278	278	124	138	187	195	179	191	219	229	207	209	202	208	122	122	138	150	265	277	84	90	102	111	113	121	171	181
J16016	Male	162	162	303	305	187	207	224	228	183	190	302	320	196	204	239	247	215	243	274	290	116	124	183	207	195	205	219	239	203	209	192	210	122	126	138	154	265	265	78	94	105	117	111	121	173	181
J16017	Male	162	162	303	305	187	207	224	228	175	194	298	318	196	204	239	247	207	211	270	282	116	128	187	199	199	215	217	227	205	207	206	218	126	126	134	138	273	273	78	84	113	117	111	117	167	177
J16018	Male	162	162	315	323	195	207	220	228	171	198	298	316	196	196	239	253	203	215	282	282	124	128	183	191	191	207	219	225	207	213	190	206	126	126	138	154	285	285	88	92	105	105	111	119	169	169
J16019	Male	162	168	313	325	179	195	224	228	175	198	322	332	196	204	239	247	189	203	266	286	120	124	187	187	189	205	223	239	203	215	190	206	130	134	134	146	273	273	78	86	113	125	91	125	169	169
J16020	Male	162	165	294	329	126	171	232	232	175	190	300	324	196	200	243	249	215	219	278	278	124	124	183	191	191	217	217	225	205	213	204	210	126	126	134	150	265	265	78	84	119	134	111	138	167	171
J16021	Male	162	162	299	307	118	207	220	228	183	190	296	320	192	204	239	239	201	243	266	290	120	128	195	195	189	205	227	239	213	215	206	208	106	126	154	154	273	273	80	88	105	119	117	127	169	181
J16022	Male	162	165	294	315	171	203	228	232	175	190	298	320	196	204	239	239	183	215	282	282	124	124	183	187	193	207	215	221	209	217	200	204	118	126	134	134	273	273	80	97	109	111	109	123	167	171
J16023	Male	165	165	315	327	179	195	228	240	194	198	292	298	204	204	239	247	189	189	282	282	120	124	183	195	205	207	219	221	207	217	210	218	122	122	134	134	273	273	80	86	105	119	123	127	167	169
J16024	Male	162	165	299	311	118	207	228	228	183	190	300	320	192	196	239	247	215	219	282	290	124	124	183	191	195	217	217	219	209	209	192	206	106	122	138	142	281	281	88	92	105	117	121	121	165	167
J17001	Male	162	168	331	336	199	210	216	228	190	190	296	316	196	196	239	239	189	211	274	282	112	124	183	187	199	207	215	221	211	213	198	202	118	122	134	154	265	265	80	92	99	113	97	109	167	185
J17002	Female	162	165	303	325	118	183	232	236	175	198	318	322	192	200	237	249	201	201	282	286	124	128	191	195	193	213	219	221	211	211	202	208	122	122	150	158	269	281	78	84	115	119	107	111	169	183
J17003	Male	159	162	303	331	210	214	216	240	163	188	292	304	196	196	243	249	231	231	274	282	112	120	183	187	199	207	215	221	211	213	198	202	126	126	154	154	265	265	92	97	105	122	97	107	171	185
J17004	Male	159	162	294	321	210	214	216	224	163	198	292	304	196	204	243	249	211	231	282	282	112	124	183	187	181	207	205	215	213	213	196	210	118	122	154	154	265	265	76	92	105	122	107	121	167	171
J17005	Male	162	162	321	325	187	210	216	220	190	194	292	304	196	204	239	243	203	231	282	282	124	124	187	191	181	201	205	227	205	209	198	204	118	120	138	154	265	265	76	92	117	122	97	107	171	171
J17006	Male	162	165			118	195					296	318	204	204							124	124			181	189					202	202	126	126	130	134			78	84	109	121	85	85	163	163
J17007	Female	162	162	303	307	191	195	228	228	171	175	292	314	200	204	239	239	189	207	266	274	120	124	187	187	203	205	215	239	203	215	202	210	126	126	134	142	261	273	84	86	122	123	127	133	167	171
J17008	Male	162	168	311	325	118	171			171	186	296	300	192	204	235	247	215	215	278	282	124	124	183	195	191	205	221	239	209	215	192	218	122	126	150	154	273	273	78	92	107	119	111	123	167	167
J17009	Male	159	159	294	303	171	214	224	228	171	175	320	322	200	200	241	245	183	201	278	278	124	124	191	195	181	189	219	219	209	217	196	210	122	126	154	154	273	273	80	97	109	122	117	123	167	169
J17010	Female	162	171	305	323	214	218	220	224	163	188	318	322	196	200	239	243	189	239	278	282	128	128	187	199	179	213	219	227	205	211	206	210	114	122	134	146	277	277	90	92	109	113	117	123	171	171
J17011	Female	162	168	299	303	179	230	220	232	171	194	310	334	196	200	247	251	207	215	278	278	120	128	187	195	179	191	219	229	207	209	202	210	122	122	138	150	265	277	84	90	101	105	113	119	171	181
J17013	Male	159	165	303	305	195	214	224	224	171	175	314	320	196	204	241	247	183	189	278	282	124	128	187	191	189	217	213	219	203	207	196	204	122	126	138	150	277	277	80	80	115	122	101	117	167	167
J17014	Female	162	165	305	325	171	187	232	240	190	198	296	322	192	192	235	239	215	215	266	266	116	124	191	199	181	191	219	221	209	217	206	208	122	126	138	138	261	289	78	80	119	121	127	127	173	181
J17015	Unknown	162	165	303	329	195	214	224	224	175	190	314	320	196	200			215	215	278	278	124	128	187	199	183	189					196	206	120	126	138	150	265	265	80	80	117	122	121	127	167	167
J17017	Male	168	168			118	195							188	204	237	239			282	282	124	124	187	207									126	126			261	261	78	84			111	127	163	169
J17018	Female	162	162	303	327	195	203	216	228	175	194	302	312	192	196	239	247	211	215	270	282	108	128	183	207	199	215	217	227	205	207	210	212	122	126	138	138	273	273	76	84	109	113	107	111	163	163
J17019	Female	165	165	303	305	122	126	224	224	175	190	300	320	196	200	237	243	201	231	278	278	124	128	187	195	193	217	217	229	203	207	198	202	118	122	138	138	265	281	80	84	115	122	117	121	167	169
J17020	Male	159	165	303	329	122	195	224	224	175	198	300	320	196	200	241	241	183	189	278	290	124	124	187	187	193	205	219	229	207	209	196	218	126	126	150	150	265	265	80	92	117	122	85	127	167	171
J17021	Female	159	162	294	315	171	195	228	232	175	198	298	324	196	200	239	245	203	219	278	282	124	124	179	199	191	207	219	225	213	213	192	218	122	126	138	146	273	285	92	97	105	107	101	138	169	171
J17022	Female	162	165	305	323	171	195	228	232	175	194	300	324	188	200	243	247	203	219	278	282	124	124	191	191	199	217	217	221	205	217	192	198	126	126	134	146	265	273	78	92	109	134	111	113	169	171
J17023	Female	159	159	305	323	171	195	228	232	175	194	298	324	196	200	239	245	211	219	278	296	124	124	191	191	187	191	221	225	213	213	198	210	122	126	146	154	265	273	80	97	107	113	109	138	169	171
J17024	Female	159	162	319	323	171	187	228	232	198	198	298	324	196	200	239	245	201	219	278	282	120	124	191	199	181	191	219	225	201	213	210	218	122	126	134	150	265	273	80	97	107	115	111	113	169	171
J17025	Female	162	165	305	325	187	195	220	240	171	190	300	302	192	204			215	215	274	282	116	124	195	207	191	213	219	221	209	209	206	210	122	130	138	138	261	285	78	80	119	121	127	127	173	181
J17026	Female	162	162	305	307	118	195	224	232	171	190	296	300	192	204	235	239	201	201	266	282	116	124	195	195	205	205	239	239	205	215	206	206	126	126	154	154	261	289	78	80	117	119	127	127	167	173
J17027	Female	162	162	313	323	187	203	224	228	175	190	300	312	192	196	239	247	211	215	278	282	116	128	187	195	181	191	217	221	197	201	206	212	126	126	134	138	273	281	78	97	113	121	111	117	163	163
J17028	Female	159	165	294	325	183	191	228	232	175	198	298	324	200	204	239	243	189	219	278	278	124	124	179	187	191	205	219	225	207	213	192	192	126	126	130	146	273	285	76	97	107	121	101	138	169	171
J17029	Female	162	162	303	327	195	210	216	220	153	198	298	314	192	204	239	245	189	219	274	282	120	124	183	187	191	203	215	221	203	209	192	202	122	126	146	162	261	265	76	84	111	117	123	133	165	167
J17030	Female	159	162	294	323	191	195	216	228	175	194	318	324	192	200	239	245	189	219	278	282	124	124	187	191	189	191	209	225	203	213	192	202	120	126	130	150	265	273	78	80	109	134	111	113	163	171
J17031	Female	162	168	305	323	165	195	216	224	171	188	316	318	192	196	239	247	211	219	274	278	124	124	191	191	189	193	215	227	203	203	208	210	122	134	130	134	261	269	88	92	113	113	105	111	163	167
J17032	Male	162	168	294	323	165	214	216	224	171	183	314	322	192	196	239	247	189	219	274	274	120	124	191	191	189	207	215	219	205	207	190	192	122	126	130	150	261	261	84	88	105	113	111	117	171	173
J17033	Unknown	159	162	303	309	126	126	224	228	171	188	322	324	192	196	245	247	189	197	274	278	112	124			189	201	213	227	205	207	190	200			138	142	261	261	84	92	109	110	113	113	167	171
J17034	Male	162	162	303	309	126	207	224	228	188	188	322	330	196	200	245	247	189	201	274	274	120	124	183	199	193	207	217	219	205	219	208	212	122	134	130	150	273	273	92	94	111	113	111	113	167	187
J17035	Male	162	165	294	315	171	191	220	228	157	175	298	328	200	204	239	239	183	215	282	282	120	124	183	187			209	217			194	206	106	122	134	150	273	273	80	97	109	115	109	113	163	171
J17036	Female	165	168	309	327	165	226	216	232	171	171	318	318	196	200	237	247	183	219	282	282	124	124	191	195	189	199	225	227	203	203	190	194	118	126	142	146	261	265	84	90	109	120	111	115	171	171
J17037	Male	162	168	303	315	171	191	220	228	157	198	298	320	196	204	239	239	189	215	282	282	124	124	187	191	193	205	215	225	209	223	204	218	118	122	138	150	281	281	80	84	115	119	109	123	169	171
J17039	Male	162	168	294	315	179	191	216	224	171	198	314	332	192	204	239	245	189	207	274	282	120	120	183	187	199	205	215	239	207	215	202	206	122	126	134	146	265	265	82	88	111	119	113	133	165	169
J17040	Male	159	168	305	323	126	214	216	224	175	188	318	322	192	200	237	247	189	189	274	282	124	124	183	191	189	203	227	227	203	203	190	210	122	126	142	146	277	277	90	92	109	111	111	117	171	173
J17041	Male	165	165	303	329	122	218	224	224	175	198	314	320	196	200	239	241	215	231	278	282	124	124	187	199	183	189	219	219	207	207	198	204	122	126	134	134	281	281	80	80	107	122	117	127	167	171
J18001	Female	162	168	297	311	118	183	220	220	186	188	300	316	192	200	239	247	215	219	278	286	128	134	183	183	191	191	221	227	207	209	192	208	122	126	154	154	273	277	92	92	108	120	105	111	167	171
J18002	Male	159	168	303	327	195	203	220	228	157	198	298	320	200	204	247	249	207	215	282	282	116	124	179	195	193	205			207	207	192	204	118	126	134	138	273	273	80	84	115	115	109	127	169	171
J18004	Male	162	162	303	305	187	203	224	224	175	198	298	312	188	196	235	243	207	211	282	282	120	124	187	187	191	191	217	221			206	212	126	126	130	158	273	273	80	84	113	121	111	117	167	177
J18005	Female	162	162	297	329	171	183	220	224	179	188	316	322	192	196	239	249	193	215	282	286	124	134	183	199	181	191	219	227	207	217	192	206	122	122	134	146	277	289	76	92	119	120	105	111	167	171
J18006	Male	162	162	303	311	187	199	224	240	188	190	296	316	200	204	239	239	193	215	282	282	124	134	191	207	205	213	219	239	209	215	192	210	122	122	138	146	289	289	78	80	115	121	111	117	171	173
J18007	Male	159	165	303	327	122	195	224	232	171	198	314	320	196	200	239	241	183	197	278	282	124	128	187	199	193	217	217	229	205	209	198	206	122	126	138	150	281	281	80	80	117	122	127	127	167	167
J18008	Female	162	165	297	311	118	183	224	228	175	190	300	328	200	204	247	249	215	219	274	286	124	128	183	183	191	217	217	227	205	209	208	210	122	126	138	138	277	285	78	80	117	120	105	111	169	171
J18009	Male	162	168	303	327	191	195	228	228	171	175	314	332	200	204	239	245	189	219	274	282	120	120	187	195	203	205	215	239	203	215	202	206	122	126	134	142	273	273	86	88	105	122	113	121	165	167
J18010	Female	162	168	294	307	195	210	228	240	171	198	292	322	192	204	239	245	189	207	274	278	116	124	187	187	199	205	215	219	207	207	194	210	122	126	134	146	261	281	86	88	111	123	121	127	165	169
J18011	Female	162	162	303	329	118	183	224	232	175	188	292	316	200	200	235	249	215	219	282	286	124	128	183	191	213	217	217	219	205	209	206	208	122	126	154	154	265	277	92	92	107	115	117	121	167	171
J18012	Male	162	168	303	303	199	214	228	232	171	186	320	322	196	196	239	239	189	201	278	286	124	124	171	187	179	207	225	227	209	215	210	214	122	126	150	150	265	265	80	90	111	111	105	117	167	167
J18013	Female	165	165	303	329	118	122	224	224	175	175	314	320	196	196	243	245	183	219	278	278	124	124	187	191	193	199	221	229	209	217	196	210	126	126	138	150	265	273	80	80	107	122	113	127	167	171
J18014	Female	162	162	315	327	122	195	224	232	171	171	312	322	196	200	235	237	215	215	282	290	124	124	199	199	179	179	221	221	201	205	194	198	126	130	146	150	265	265	80	84	105	117	85	119	167	169
J18015	Female	165	165	303	305	214	218	224	232	171	198	300	320	196	200	243	249	215	231	278	278	124	128	183	195	189	217	217	219	205	207	198	204	122	126	150	150	265	265	80	84	115	122	111	127	167	167
J18016	Male	162	162	303	303	203	207	224	262	171	175	316	320	196	200	239	247	207	219	282	282	120	124	175	191	189	189	221	227	211	213	192	204	106	126	134	134	273	273	88	94	105	105	121	121	165	167
J18017	Male	159	159	294	305	214	214	216	232	179	188	312	324	196	196	239	249	223	231	282	282	120	124	171	187	191	203	219	227	203	213	202	204	130	130	150	150	269	269	76	90	105	117	105	107	163	171
J18019	Female	162	168	303	303	199	203	212	216	179	188	292	324	196	204	239	249	189	189	274	282	124	124	171	187	179	179	225	227	209	215	202	202	126	130	150	150	269	269	90	97	87	105	107	117	163	167
J18020	Female	159	168	303	325	187	199	224	232	179	198	296	324	196	204	239	239	203	223	278	282	124	124	171	195	179	205	219	227	215	217	202	204	120	130	150	150	265	269	80	90	111	117	105	125	163	171
J18021	Male	162	162	297	307	118	183	224	224	175	190	296	328	196	204	239	239	201	219	266	282	128	134	183	195	213	217	217	219	205	209	192	208	122	126	154	154	289	289	78	78	117	120	117	123	169	171
J18022	Female	162	162	299	303	199	230	220	224	183	188	320	328	192	196	239	249	201	219	266	286	124	134	183	195	189	191	227	227	207	213	208	208	126	126	134	146	273	277	78	88	113	120	105	127	171	173
J18023	Female	162	165	315	333	126	203	216	240	171	175	298	314	196	204	239	247	219	243	278	282	124	128	187	187	187	219	219	221	209	213	188	210	122	126	134	134	273	273	78	92	109	109	91	113	167	181
J18024	Male	159	165	303	329	195	214	224	228	175	175	302	320	196	204	241	249	183	189	278	282	124	128	187	199	189	201	219	219	205	207	198	204	122	126	134	138	265	265	80	92	115	122	117	121	167	167
J18025	Female	162	165	315	331	195	218	204	228	171	188	312	322	196	204	237	249	183	189	278	282	124	128	199	199	193	213	219	223	207	207	194	206	106	126	134	142	265	281	84	94	105	113	111	121	167	167
J18026	Male	162	162	303	305	118	203	232	262	175	198	312	318	196	204	239	251	189	219	278	282	120	120	191	195	189	201	215	215	205	207	204	208	122	126	134	146	265	265	88	90	105	115	121	127	171	171
J18027	Female	162	165	297	311	183	187	224	240	188	190	300	328	200	204	239	249	193	215	266	282	124	128	183	191	205	213	219	239	203	209	192	192	122	122	138	138	277	289	78	92	115	117	117	127	171	173
J18028	Female	162	165	297	305	118	183	220	224	175	186	300	316	192	200	239	239	215	219	282	282	124	134	183	183			219	239			208	208	122	126	134	134	261	277	78	80	117	120	105	111	171	171
J18029	Female	159	162	303	323	187	207	216	224	175	188	312	318	196	200	247	247	189	197	270	282	116	124	183	191	191	215	209	227	207	213	206	214	122	126	130	146	273	289	78	80	119	127	107	113	167	167
J18030	Female	162	171	305	323	126	214	216	224	163	171	322	322	192	196	237	247	189	207	278	282	124	124	183	183	189	203	227	227	201	203	190	210	126	126	142	154	261	265	88	92	111	113	105	113	171	173
J18031	Male	159	159	315	329	195	203	228	236	175	198	320	328	196	200	239	239	211	215	278	282	124	124	187	187	189	191	209	225	209	213	190	194	106	122	138	154	281	281	78	80	113	119	109	119	167	173
J18032	Female	162	165	303	315	195	203	224	228	175	188	318	318	188	196	239	243	211	215	270	282	124	128	187	207	189	191	209	217	197	203	198	212	126	130	138	150	265	273	80	84	110	113	111	117	169	177
J18033	Female	162	168	303	325	191	195	228	236	175	175	298	324	196	204	239	239	183	211	278	282	120	124	183	195	189	217	217	225	205	213	200	208	126	126	134	154	273	273	78	80	109	113	123	125	167	167
J18034	Male	162	162	303	319	187	203	220	224	175	198	300	318	188	196	239	239	203	211	270	282	124	124	183	187	191	201	217	219	197	211	212	218	122	130	130	142	261	261	80	84	113	115	107	111	163	169
J18035	Female	162	162	303	317	199	203	224	228	175	198	302	312	196	200	239	247	211	211	282	282	124	124	191	199	201	215	227	227	207	219	208	212	106	130	130	138	261	273	80	84	120	121	111	133	171	185
J18037	Male	162	165	303	331	195	203	224	228	175	175	298	320	196	204	239	249	189	215	278	282	124	124	191	195	197	205	221	225	213	223	208	218	122	126	150	154	273	273	78	80	110	113	121	125	167	173
J18038	Female	162	168	303	323	195	203	224	228	175	194	318	318	192	196	239	247	203	211	270	282	120	128	187	187	189	191	209	217	197	203	206	218	126	130	130	146	261	273	92	97	109	113	111	117	169	177
J18039	Male	162	162	315	329	191	195	236	240	175	175	298	320	184	204			189	211	278	282	124	124	183	187	183	183	225	225	213	223	200	208	122	126	134	142	281	281	78	80	109	117	113	125
J18041	Male	162	162	323	323	203	207	224	228	171	175	300	318	196	196	239	253	201	211	282	282	120	124	191	191	191	201	217	219	197	211	190	206	126	130	130	142	273	273	92	97	110	113	107	123	163	169
J18042	Male	162	162	294	313	195	210	216	220	171	190	300	314	200	204	239	239	189	207	274	282	116	120	187	187	203	205	215	233	203	211	192	202	126	126	142	162	265	265	80	88	111	117	121	123	169	171
J18043	Female	162	162	303	327	199	207	220	224	175	183	300	302	192	200	239	243	207	211	278	278	124	124	187	187	201	215	227	227	207	219	210	212	122	126	130	138	261	273	74	80	111	113	113	119	167	167
J18044	Female	162	168	303	327	195	203	224	236	171	175	302	320	196	204	239	239	183	215	278	282	120	124	183	195	189	205	219	225	205	213	206	208	122	126	142	150	273	273	78	86	113	115	125	127	167	167
J18045	Female	162	165	303	323	195	203	224	228	175	175	302	318	196	196	239	243	203	211	270	296	124	124	183	191	187	191	217	221	197	213	212	218	126	130	130	154	265	273	82	84	113	121	107	109	163	169
J18046	Male	162	165	315	323	195	207	228	228	175	188	302	318	196	204	239	243	203	211	274	282	124	128	183	183	191	205	217	219	197	207	192	212	126	130	130	138	265	265	78	97	109	113	101	117	169	177
J18047	Male	162	162	311	317	195	199	224	228	183	198	302	302	188	200	235	239	207	219	278	282	116	124	191	191	181	203	207	223	209	221	206	208	106	122	138	158	273	273	74	86	109	111	113	133	167	167
J19001	Female	162	165	303	311	199	214	220	232	175	186	298	316	196	200	235	249	193	207	282	282	124	124	191	191	181	191	207	227	207	221	206	208	122	126	146	146	265	277	80	92	119	120	117	121	169	171
J19002	Male	159	162	303	329	171	214	216	224	171	175	320	322	196	196	243	243	183	189	278	278	124	128	187	199	193	205	219	229	207	209	196	210	122	126	138	150	273	273	80	80	122	134	127	127	167	171
J19003	Male	162	168	303	327	203	203	236	240	175	194	298	324	196	204	239	239	189	211	278	282	116	124	187	195	189	205	219	225	207	213	200	208	122	126	142	150	273	273	78	80	117	123	123	125	167	169
J19004	Male	159	159	294	303	203	214	216	232	179	188	296	324	196	196	239	239	189	201	278	290	124	124	195	195	179	207	225	227	209	215	210	214	122	130	134	158	269	269	84	90	105	117	105	117	167	171
J19005	Female	159	162	303	305	187	214	224	232	171	188	312	322	196	204	239	249	201	223	282	282	124	124	171	183	179	207	225	227	213	215	204	214	122	130	146	158	269	269	90	97	111	117	105	107	167	171
J19006	Male	162	168	303	309	126	207	216	224	150	171	314	318	192	200	243	245	189	201	278	282	124	128	183	195	189	193	217	227	203	219	190	212	122	126	130	138	261	261	78	84	109	111	111	117	167	187
J19007	Male	162	162	305	317	187	199	224	224	175	198	298	302	200	204	235	239	207	211	278	282	116	124	187	207	199	201	217	227	205	205	206	208	106	126	138	158	273	273	80	84	111	117	111	133	167	171
J19009	Female	162	162	303	309	179	179	212	224	175	188	318	320	196	196	243	245	183	189	274	278	112	128	183	187							206	210	122	126	134	146	261	277	90	92	105	113	105	113	167	171
J19010	Female	162	162	294	327	195	210	216	224	153	198	322	332	192	204	239	245	189	207	274	282	120	120	187	187	203	205	215	239	203	215	202	206	126	126	134	142	261	273	86	88	105	122	113	133	165	169
J19011	Female	162	162	315	315	195	230	220	228	175	194	310	320	196	196	239	239	207	215	278	278	120	138	187	199	191	201	215	227	201	213	192	208	114	126	146	150	265	277	80	84	102	105	113	119	171	171
J19012	Female	162	162	303	325	179	218	224	244	186	198	312	312	200	204	243	251	183	183	278	282	124	128	195	195	193	213	219	223	207	207	194	208	122	126	130	134	265	265	84	90	113	119	115	121	167	169
J19013	Male	159	168	305	325	187	199	220	232	179	194	292	322	196	196	239	239	189	201	278	290	124	124	171	195	179	205	219	227	215	217	202	206	130	130	150	150	265	265	76	90	111	117	117	125	167	171
J19014	Female	159	159	294	303	214	214	224	232	171	198	292	324	196	204	239	249	189	231	278	282	124	124	195	195	179	181	205	227	209	215	202	204	130	130	150	150	269	269	84	90	105	105	107	117	167	167
J19015	Male	162	168	303	327	179	191	228	228	171	198	322	332	192	204	239	245	189	207	274	278	116	124	187	195	203	205	215	219	203	207	202	210	126	126	134	146	281	281	86	88	111	123	127	133	165	167
J19016	Male	162	168	303	311	199	207	220	228	186	188	314	328	192	200	247	249	189	219	286	290	120	124	195	195	189	213	219	227	209	213	192	192	126	126	146	150	269	269	80	92	108	115	117	121	171	181
J19017	Male	162	171	309	323	171	214	220	262	175	190	316	324	192	196	237	239	189	215	274	278	128	128	195	195	179	207	217	219	207	211	194	214	118	126	142	146	265	265	90	92	105	113	115	117	167	171
J19018	Female	162	168	303	327	195	195	228	236	175	175	298	324	184	204	239	239	207	215	282	282	116	124	187	195	187	197	221	221	207	207	190	218	122	126	154	154	273	281	78	92	109	117	119	127	167	169
J19019	Female	162	162	297	329	187	199	220	220	188	190	302	316	200	204	239	239	201	219	266	282	124	128	191	195	213	217	217	219	205	209	192	208	122	126	154	154	277	289	78	92	115	119	105	123	171	173
J19020	Female	159	162	323	327	179	218	228	232	171	175	314	330	192	196	219	237	215	239	278	282	128	128	195	195	213	217	213	227	205	215	200	204	118	118	134	146	261	261	92	92	105	120	103	115	171	171
J19021	Male	162	165	305	323	195	195	224	228	175	198	300	324	196	196	239	245	189	189	282	282	124	124	187	187	191	205	219	225	207	213	210	218	126	126	150	150	265	265	78	80	121	121	85	127	169	171
J19023	Female	165	165	303	305	126	214	224	224	175	190	298	320	196	196	241	241	189	231	278	278	124	128	183	187	189	217	217	219	205	207	196	218	126	126	138	150	265	269	80	92	115	122	117	121	167	169
J19024	Male	165	165	303	303	203	207	224	232	171	175	302	318	196	204	239	247	183	183	278	282	128	128	191	195	195	201	215	219	207	209	192	204	106	126	134	150	269	269	78	90	105	105	121	121	163	171
J19025	Female	159	168	303	303	199	203	212	240	179	188	312	324	196	204	239	239	223	231	278	286	120	124	171	187	179	207	225	227	209	215	208	214	122	122	146	158	269	269	80	90	87	111	105	107	163	185
J19026	Male	159	162	294	329	187	191	228	228	171	175	322	324	200	204	245	249	219	219	274	278	124	124	191	191	181	191	219	225	213	217	210	210	122	126	146	150	273	273	82	92	109	121	113	113	169	171
J19027	Male	162	162	303	303	207	214	224	224	183	190	300	320	196	200	247	247	189	211	278	282	116	124	187	195	203	215	223	227	207	209	210	218	106	126	130	150	273	273	74	80	120	127	107	119	167	167
J19028	Female	162	162	303	311	187	199	224	224	171	175	316	322	200	204	239	249	193	215	274	286	116	134	191	191	191	205	227	239	203	207	208	208	126	126	130	130	277	289	78	78	117	120	117	127	169	171
J19029	Female	162	162	303	331	118	183	220	232	186	188	292	328	192	196	235	249	219	219	282	282	124	128	183	187	183	213	219	227	203	209	192	192	122	122	146	154	265	277	78	92	107	115	105	109	167	171
J19030	Female	162	168	297	311	118	183	220	228	175	186	300	328	192	200	237	239	189	193	278	286	128	134	183	183	213	213	219	219	209	209	192	218	122	122	154	154	277	281	80	92	107	120	105	111	167	171
J19031	Female	165	165	303	303	195	203	228	262	171	186	318	322	196	204	239	239	219	219	278	282	128	128	183	183	189	189	221	227	211	213	206	214	126	126	134	134	269	269	90	94	105	119	117	121	169	171
J19032	Male	162	162	303	329	183	195	220	224	175	179	300	316	192	196	235	239	193	193	282	286	124	134	191	199	191	205	227	239	207	215	206	208	122	126	154	154	265	265	80	92	120	121	105	111	167	171
J19034	Female	162	165	303	305	118	183	220	224	175	190	300	316	192	200	237	239	207	219	278	286	124	124	183	191	191	205	227	239	207	215	208	208	126	130	134	146	261	277	78	80	115	117	105	111	167	171
J19035	Female	162	168	303	327	179	195	224	232	175	198	302	320	184	204	237	239	207	215	282	282	116	124	187	195	197	205	219	221	207	207	208	218	126	126	142	162	273	281	78	80	109	113	119	127	169	173
J19037	Male	162	162	297	307	183	187	224	224	188	190	302	328	192	200	239	249	219	243	266	286	124	124	183	191	189	213	219	227	209	213	192	208	122	126	146	154	273	273	78	78	117	120	117	127	165	171
J19038	Female	168	168	294	311	195	203	228	232	175	175	300	328	200	200	237	239	189	207	282	282	116	124	191	207	205	207	219	221	207	217	192	206	126	126	134	134	273	281	80	86	109	109	91	123	163	167
J19039	Male	162	165	331	331	195	203	228	236	171	175	298	324	184	204	239	239	189	211	278	282	124	124	191	195	197	205	221	225	207	223	200	208	122	126	134	142	273	273	78	80	113	119	119	121	167	173
J19040	Male	162	162	327	327	187	195	228	228	171	198	298	298	188	196	247	253	201	215	278	282	120	124	183	199	181	181	219	219	201	211	218	218	126	126	134	142	261	261	88	92	105	115	111	123	167	167
J19041	Male	162	165	303	325	195	203	224	228	171	175	318	320	184	204	239	239	183	215	282	282	124	124	183	187	189	217	217	225	205	213	206	208	122	122	134	154	273	273	78	80	117	119	123	125	163	173
J19042	Male	159	165	303	329	195	214	224	232	171	190	318	320	196	196	241	243	183	215	278	282	124	128	187	199	193	217	217	229	205	207	196	206	122	126	134	134	265	265	80	80	117	122	117	127	167	173
J20001	Male	162	162	303	303	183	230	204	224	171	186	312	320	200	200	243	247	207	215	282	282	120	124	175	195	189	201	221	227	207	213	208	212	122	122	134	134	269	269	78	84	105	113	111	121	167	167
J20002	Female	159	165	303	305	195	214	224	228	175	175	302	320	196	196	241	247	215	231	278	282	124	124	187	191	193	217	213	229	203	209	198	202	118	122	134	138	265	265	80	92	115	122	101	127	167	167
J20002.1	Female	159	165	303	303	195	214	224	228	175	175	302	320	196	196	241	247	215	231	278	282	124	124	187	191			213	229	203	209	198	202	122	122	134	138	265	265	80	92	115	122	101	127	167	167
J20003H	Unknown	162	162	297	325	187	199	220	232	188	190	296	316	196	204	239	249	193	201	282	286	124	124	191	195	205	213	219	239	209	215	192	208	122	126	138	146	265	277	78	80	115	117	105	127	171	181
J20004H	Unknown	162	165	297	311	118	183	224	228	186	188	302	328	192	196	247	249	215	219	278	286	116	134	183	207	191	213	219	227	207	207	192	210	122	122	154	154	285	285	80	92	115	117	105	127	169	171
J20006	Female	162	165	315	315	195	195	224	228	171	188	298	298	188	196	237	253	215	215	282	282	120	124	191	207	181	201	219	219	201	211	218	218	126	126	134	138	261	261	80	80	105	105	111	119	167	169
J20007	Male	165	165	305	327	126	195	224	224	190	198	298	314	196	200	239	243	197	219	278	278	124	124	187	207	191	205	219	225	207	213	204	218	122	126	134	150	265	265	80	84	107	115	121	127	167	169
J20008	Male	168	171	323	323	165	210	216	224	171	188	318	322	192	200	243	247	189	189	274	282	124	128	191	195	189	203	227	227	203	207	208	210	114	134	130	138	277	277	84	90	109	113	111	115	171	171
J20009	Male	162	168	303	323	195	195	220	228	171	188	298	318	196	204	239	239	189	203	282	282	124	124	183	191	181	191	219	225	207	217	190	218	120	126	134	138	265	265	80	92	105	109	111	111	163	169
J20010	Male	162	162	305	323	195	207	220	224	171	188	316	318	188	196	247	253	203	203	282	282	120	128	191	191	207	217	217	219	205	213	190	198	126	126	134	138	265	265	80	92	105	105	111	119	167	169
J20011	Female	162	165	323	323	195	207	228	228	175	198	298	316	196	196	239	239	203	215	282	296	124	124	183	191	191	199	225	233	205	207	190	198	122	126	138	154	265	285	82	92	105	121	111	111	169	169
J20012	Female	162	162			118	207					316	320	196	196	237	247	201	201	282	286	120	128	191	199	201	205	215	215			202	218	122	126	126	142	265	273	84	88	105	113	113	123	167	183
J20013	Male	162	162	303	331	218	230	228	244	186	186	312	322	196	204	239	243	215	219	278	282	120	124	175	199	189	201	221	227			192	194	126	126	142	150	269	269	80	94	113	119	111	111	167	167
J20014	Male	162	165	303	325	195	218	204	232	186	198	318	320	200	200	243	247	207	215	278	282	124	124	195	199	193	213	219	223	213	213	192	194	122	126	134	150	281	281	78	80	113	121	121	121	163	167
J20015	Female	162	165	319	325	118	195	220	228	188	190	298	302	196	204	237	247	189	203	278	282	124	128	187	191	181	205	219	219	205	205	192	208	126	126	130	142	265	265	78	84	113	121	113	127	167	183
J20016	Male	162	162	303	315	183	230	224	244	171	186	312	320	196	200	237	247	183	207	282	282	124	124	179	195	189	193	223	227			192	212	122	122	142	142	269	269	84	94	105	113	111	121	167	167
J21001	Male	162	162	319	325	118	187	232	236	190	198	302	324	196	200	245	249	201	203	278	282	120	124	191	191	181	205	215	219	205	205	202	218	122	126	130	134	265	265	84	97	107	113	113	113	169	169
J21002	Male	162	171	323	323	165	210	212	228	171	175	318	322	196	200	237	247	189	189	274	282	120	124	183	183	201	207	217	219	205	207	190	206	122	126	142	146	277	277	92	92	109	109	105	113	171	171
J21003	Male	162	168	309	323	165	179	228	228	188	188	314	322	196	200	219	243	189	203	274	278	124	124	187	191	189	217					190	200	118	126	130	134	261	261	92	92	111	113	103	113	171	171
J21004	Female	159	162	294	325	118	171	228	236	190	198	302	324	196	200	239	249	203	219	278	286	124	128	179	191	191	213	213	225	213	213	192	208	126	126	126	138	265	285	78	97	107	119	111	138	169	171
J21005	Male	159	168	311	331	118	210	216	228	163	186	304	314	192	196	239	249	189	231	274	282	112	124	183	187	189	199	221	227			192	202	122	126	142	154	281	281	80	97	105	105	107	123	181	185
J21006	Female	159	162	303	307	214	230	216	224	183	188	302	304	192	196	239	243	201	231	274	282	120	124	183	183	199	217	217	217	217	217	202	208	126	126	154	154	265	269	78	97	105	117	107	127	171	173
J21007	Female	165	165	303	315	122	191	224	240	175	198	298	320	196	196	241	249	183	189	278	282	124	124	187	191	205	207	219	221	205	207	196	200	126	126	150	154	265	281	80	80	110	122	85	113	167	169
J21008	Male	162	162	303	305	195	214	216	224	163	190	296	304	192	196	239	243	231	231	274	282	112	116	183	195	205	207					202	206	126	126	154	154	261	261	80	92	105	119	97	127	167	171
J21010	Male	159	165	305	331	187	210	220	240	163	190	292	300	192	196	239	249	231	231	282	282	112	124			191	199					202	206	122	126	138	154	285	285	78	97	121	122	107	127	173	185
J21011	Male	162	165	319	325	195	207	220	228	171	198	298	302	196	204	237	237	189	203	278	282	124	128	187	191	181	205	215	219			208	218	126	126	130	142	261	261	80	84	119	121	111	127	169	183
J21012	Male	162	162	303	311	183	214	216	220	186	188	292	300	196	200	243	247	219	231	274	278	120	128			191	207					192	202	126	126	154	154	277	277	92	92	108	122	97	111	171	171
J21013H	Male	162	162	307	307					167	171	304	316																					122	126					92	92
J21014	Male	162	162	303	331	199	210	220	240	163	188	304	328	196	196	243	249	201	231	274	286	112	124			191	199					202	208	126	126	146	154	277	277	88	92	105	120	97	105	171	173
J21015	Male	162	165	303	303	122	230	228	262	186	190	318	320	196	204	239	249	183	189	278	282	120	120	191	191	201	213					192	214	126	126	134	150	269	269	88	92	105	105	111	117	167	171
J21017	Male	162	162	315	325	118	183	204	232	186	188	302	312	192	196	237	249	215	215	282	286	124	128	195	199	193	213					208	212	122	122	142	146	281	281	84	90	113	115	111	127	167	169
J22001H	Unknown	162	162	294	315	195	214	216	232	171	198	304	322	196	200	235	249	231	231	282	290	112	124	187	199	181	181					196	198	118	130	146	154	265	265	76	84	117	122	85	107	167	171
J22002	Female	162	162	303	307	210	230	216	224	188	190	292	320	192	196	239	243	201	231	282	282	112	116	183	183	189	207					202	208	106	126	134	146	265	269	78	92	105	117	107	127	171	173
J22003	Male	162	162	329	331	183	214	216	220	188	188	292	316	192	196	239	249	215	231	274	282	112	134			191	207					192	198	122	126	146	154	277	277	92	92	105	119	97	105	171	185
J22004	Male	162	162	311	331	183	210	216	224	163	190	292	300	196	204	243	249	215	231	274	274	112	128			191	207					198	210	122	126	154	154	277	277	78	92	105	120	107	111	169	171
J22005	Male	159	165	311	331	187	214	240	240	163	190	292	300	196	200	243	249	193	231	266	274	112	124			199	205					192	202	122	126	138	154	289	289	92	97	105	115	107	127	171	173
J22006	Male	162	162	303	305	195	210	224	240	188	190	292	296	192	196	235	243	201	231	266	274	112	124			199	205					198	206	126	126	154	154	289	289	80	97	105	117	107	127	167	171
J22007	Female	162	162	309	315	179	218	212	244	186	188	312	318	192	196	237	243	183	189	278	282	120	124	183	199	193	203					206	212	114	126	138	142	265	277	80	90	113	113	105	121	167	167
J22008	Male	162	162	315	323	183	118	220	244	186	188	318	322	196	196	239	243	215	239	278	282	124	128	199	199	179	201					194	206	122	126	134	146	277	277	80	92	113	113	111	123	167	171
J22009	Female	159	162	303	323	179	183	228	244	175	186	314	318	196	200	237	239	203	215	278	278	124	124	195	195	193	217					194	200	118	126	134	134	261	265	84	92	113	113	103	111	167	171
J22010	Female	162	168			165	183									243	247			274	282					193	193							122	126									105	111	163	167
J22011	Male	159	162	303	309	214	118	224	244	163	188	318	322	196	200	237	243	183	207	278	282	124	128	199	199	179	193					194	214	122	126	134	146	277	277	80	88	113	113	111	117	167	173
J23005H1	Female	162	162	315	323	214	118	216	244	171	186	318	322	192	196	243	247	183	207	278	282	124	124			201	203					210	212	122	126	134	142	261	265	84	92	111	113	105	111	167	171
J23007	Male	159	162			171	214					302	322	196	196	241	243	189	231	278	278	124	124			193	205							122	122	138	138	265	265	80	92	122	134	101	127	167	171
J23016H1	Female	162	162	303	303	183	214	216	220	175	175	316	320	196	200	237	243	189	207	278	286	124	124			205	205					208	210	126	126	134	138	273	277	78	80	115	122	111	127	167	171
Jakubo	Male	162	165			187	191					292	296	204	204	239	239	203	215	274	282	108	128	195	195									126	130	134	142	277	277	78	86	99	105	107	111	163	171
Ji01	Female	162	162	305	323	187	218	228	228	175	190	298	302	196	196	235	237	201	223	282	282	116	124	183	191	187	195	217	221	205	213	212	218	126	126	142	150	265	285	80	80	99	119	87	109	169	169
Ji0209703	Male	168	171	303	315	122	183	220	220	175	175	308	314	192	196	247	247	183	207	278	286	116	124	187	199	189	191	219	221	199	215	208	212	126	126	138	146	261	261	84	90	109	125	117	119	167	167
Ji0291	Male	159	162	294	303	118	118	212	224	186	190	320	324	188	196	239	239	207	219	278	282	124	128	195	199	191	191	217	221	211	213	198	214	118	126	150	150	277	277	88	92	113	113	113	115	167	181
Ji0401953	Male	159	165	303	303	122	214	224	224	171	175	320	320	196	200	241	243	183	231	278	278	124	128	187	195	189	193	219	229	207	209	196	198	122	126	138	138	265	265	80	80	122	122	117	127	167	167
Ji0402011	Male	162	162	294	303	191	210	216	228	153	171	314	322	192	200	239	245	207	219	274	274	116	120	187	187	199	203	215	215	203	207	194	202	122	126	142	146	261	261	84	88	111	122	121	133	165	171
Ji0406797	Male	162	168	309	323	126	165	216	228	171	188	318	322	192	200	243	247	189	219	274	282	124	124	183	191	189	207	219	227	203	205	190	208	126	134	130	142	261	261	84	92	109	113	111	113	167	171
Ji0407115	Male	156	162	321	331	183	210	216	224	163	190	304	316	196	196	239	243	211	231	282	282	112	124	183	191	201	207	215	227	205	213	196	198	118	126	146	154	265	265	84	92	113	122	97	121	167	171
Ji0407149	Male	162	162	301	315	195	214	220	224	175	175	314	320	196	196	247	247	189	227	278	278	116	120	191	219	189	193	223	225	203	205	202	208	106	122	146	150	273	273	84	90	111	117	97	117	171	173
Ji0408005	Male	159	168	301	303	179	191	216	220	171	186	328	334	196	196	239	247	211	215	278	282	124	128	195	195	179	179	225	229	207	213	202	210	122	122	146	150	277	277	84	90	101	115	119	121	167	181
Ji0408015	Male	162	162	303	303	195	195	220	220	175	186	310	330	192	196	239	243	215	239	270	274	120	128	179	199	191	191	215	227	213	213	192	200	114	122	146	146	269	269	80	90	102	109	119	119	171	187
Ji0411035	Male	159	168	294	294	126	179	224	236	171	175	312	314	192	200	247	247	183	219	282	282	112	124	167	191	193	207	217	219	207	209	190	192	126	134	154	154	261	261	78	82	113	115	113	113
Ji0411687	Male	162	162	303	303			220	236	175	175	322	322	196	196			219	219	278	290	124	124	187	191	201	209	225	227	213	215	192	208	118	122	134	134	269	269	78	90	105	111	113	115	171	171
Ji0501067	Male	162	162	303	315	122	199	224	224	171	186	312	320	196	196	237	243	215	235	278	282	120	124	179	199	179	179	217	221	205	221	194	200	122	126	146	150	265	265	84	90	105	105	119	121	167	169
Ji0501127	Male	162	165	299	303	207	230	224	228	171	183	320	320	192	196	239	239	219	243	282	290	120	124	183	195	189	195	219	227	209	213	192	208	106	126	142	154	269	269	88	94	105	113	117	121	165	181
Ji0504169	Male	162	162	315	325	122	195	216	220	150	175	312	320	196	196			215	219	278	282	128	128	187	187	205	213	219	229	203	217	194	214	126	126			269	269	78	88			121	138
Ji0507067	Male	162	168	294	294	179	199	224	224	186	190	310	324	196	196	239	247	203	235	278	282	124	124	179	179	179	207	221	223	205	209	194	202	126	126	134	146	273	273	84	90	105	109	121	138	167	167
Ji0508007	Male	159	162	303	331	183	195	220	228	171	190	308	322	196	196			211	215	282	282	124	128	195	223	203	215	215	225	209	211	208	208	118	126	134	146	261	261	78	78	111	113	113	119
Ji0508039	Male	162	162	297	303	183	199	220	224	175	188	316	328	196	200	239	249	193	219	282	286	124	134	183	191	191	213	219	227	207	209	192	208	122	126	146	146	277	277	78	92	115	120	105	117	171	171
Ji0508237	Male	159	168	303	303	122	222	216	232	150	183	302	324	196	196	239	243	193	201	282	282	128	128	191	199	193	207	215	225	207	209	190	208	122	122	134	134	261	261	84	90	109	111	103	119	171	171
Ji0511047	Male	162	162	303	323	179	218	212	220	188	190	314	318	192	196	237	239	215	239	278	282	120	128	195	199	201	213	217	227	205	207	194	206	114	118	134	138	277	277	92	92	105	109	115	123	167	171
Ji06001	Female	162	162	311	313	187	187	228	240	190	194	298	300	192	204	247	247	215	215	278	282	108	116	195	207	181	199	217	221	201	205	206	206	122	126	134	134	273	281	78	78	110	121	111	111	163	185
Ji06002	Female	162	162	319	327	187	195	220	228	190	198	298	300	188	196	239	247	201	203	282	282	120	124	183	199	181	201	219	219	201	211	212	218	122	126	134	142	261	265	80	92	110	115	111	123	167	169
Ji0603077	Male	162	168	303	313	179	187	228	228	171	175	320	322	192	196	239	247	203	211	282	286	116	124	187	191	189	191	217	223	203	213	186	190	122	134	130	146	273	273	78	80	111	125	113	125	169	169
Ji07001	Male	162	165	305	315	195	218			188	198	300	318	192	196	237	239	203	215	274	282	108	120	187	191	201	201	219	219	201	211	206	218	122	126	134	146	281	281	80	84	107	109	111	123	167	169
Ji07002	Female	168	168	327	331	179	203	228	232	198	198	298	302	204	204	239	247	207	219	278	282	116	124	179	195	187	205	219	221	207	209	210	218	122	126	134	162	273	281	86	92	109	123	91	101	169	169
Ji0702042	Female	159	162	294	294	126	179	220	232	175	186	310	332	200	200	249	253	207	223	274	282	124	128	195	199	191	201	215	229	207	209	200	208	122	126	134	134	261	273	78	82	111	113	113	113	167	167
Ji0703038	Female	162	162	303	327	183	222	212	224	171	188	318	320	192	196			215	223	274	282	116	124	187	187	191	203	225	227	205	213	194	210	118	122	134	134	261	265	78	97	113	113	117	123	171	187
Ji0704030	Female	159	162	303	303	179	183	224	228	175	188	320	324	196	196	245	247	183	197	278	282	112	120	187	195	193	201	213	215	207	207	188	200	118	126	138	150	261	261	78	84	110	113	113	123	167	187
Ji0705040	Female	162	162	303	319	214	222	228	236	167	171	302	304	196	200			215	219	278	286	124	128	195	195	181	197	219	221	207	207	202	208	126	126	138	142	265	273	80	86	111	111	119	125	167	181
Ji0708010	Female	162	168	305	323	195	195	216	224	171	171	302	316	196	200	239	243	197	211	278	282	124	124	191	195	179	193	215	227	203	203	210	212	106	122	134	134	269	269	76	88	113	117	105	115	163	187
Ji0708022	Female	159	171	305	309	210	214	224	262	163	175	322	324	196	200	237	243	189	207	274	278	124	128	183	187	179	203	219	227	203	211	210	214	122	126	146	154	265	277	88	90	111	113	105	117	171	173
Ji0709030	Female	162	165	303	331	122	199	224	224	145	186	324	324	188	196	241	243	219	223	278	282	128	128	175	195	203	205	215	215	209	219	194	208	114	126	150	154	261	273	74	90	113	113	111	133	171	171
Ji08001	Female	165	165	329	331	122	218			171	190	300	322	192	204	239	247	189	215	282	282	124	128	191	207	201	201	219	219	211	217	202	206	126	126	134	150	265	277	80	92	115	117	111	127	167	169
Ji08002	Female	162	165	305	329	126	218	232	232	190	198	300	300	192	196	237	239	201	215	278	282	124	124	183	207	217	217	213	217	203	205	204	218	126	126	134	150	265	269	80	84	115	117	111	111	167	167
Ji08003	Male	165	165	311	327	195	218			188	198	302	314	198	198	239	249	189	189	282	282			191	199	217	217	213	217	203	205	202	204	122	126	134	150	265	265	80	84	115	117	85	121	167	169
Ji08004	Male	162	165	325	331	118	195	228	232	190	198	302	322	200	204	247	249	189	189	282	282	116	128	191	195	205	213	219	239	209	217	206	208	122	126	130	150	281	281	78	92	119	121	111	127	163	169
Ji08005	Male	165	168	323	329	195	195			188	198	298	314	192	196	239	239	189	215	282	282	120	124	187	199	201	217	217	219	205	211	204	206	126	126	134	134	261	261	80	86	107	123	111	121	167	169
Ji08006	Female	162	165	307	329	118	187	220	224	190	190	296	302	192	204	239	239	201	215	266	278	116	128	183	195	205	217	217	239	205	215	206	208	126	126	154	154	273	289	78	80	117	119	123	127	169	173
Ji0801008	Female	162	162	303	303	179	183	216	228	167	175	316	320	196	200	239	239	183	207	282	294	124	128	191	191	201	217	219	227	205	211	206	220	122	122	142	150	265	277	92	97	105	111	111	117	167	171
Ji0801018	Female	162	162	303	303	187	207	220	224	150	188	314	330	196	200	239	245	201	235	274	278	120	128	195	199	193	209	217	219	203	219	190	212	122	122	138	150	261	273	78	94	105	111	113	117	173	187
Ji0801020	Female	162	162	294	294	165	214	224	232	183	186	312	314	196	196	239	239	219	219	274	274	120	142	191	195	189	191	215	215	207	213	192	206	122	122	134	150	261	261	78	88	105	115	105	117	167	173
Ji0801032	Female	162	162	299	327	171	179	220	232	171	190	312	316	196	200	239	245	197	219	278	282	124	128	171	195	191	207	217	227	207	207	192	200	118	122	134	142	261	269	90	90	105	115	121	138	167	169
Ji0802002	Female	159	162	303	309	195	207	224	232	153	171	308	314	196	196	239	239	183	201	278	278	124	128	199	199	193	201	221	221	207	207	194	202	122	126	138	150	265	273	78	84	111	113	97	138	163	173
Ji0802034	Female	162	168	294	305	179	203	224	228	188	188	312	318	188	192	239	251	189	227	278	286	116	120	191	195	189	189	211	215	205	213	202	208	122	122	142	146	265	269	88	90	111	115	113	115	167	171
Ji0802044	Female	159	168	303	303	183	199	216	224	171	188	314	318	200	200	237	239	197	207	278	282	116	124	191	195	187	217	217	219	205	215	186	190	122	126	134	138	269	277	76	78	105	111	115	121	167	167
Ji0802058	Female	162	162	299	315	195	230	228	232	175	194	310	320	196	200	239	251	207	207	278	278	120	138	183	187	191	201	215	219	201	209	202	208	122	126	138	150	265	277	84	84	105	111	113	113	171	171
Ji0803004	Female	159	159	303	303	191	207	228	262	175	190	314	324	196	196	219	245	203	203	278	286	124	124	187	195	179	217	213	217	209	215	194	200	118	126	150	154	261	273	84	92	111	117	103	119	171	171
Ji0803014	Female	162	165	327	327	222	226	220	232	171	188	318	330	196	196	237	237	183	223	282	282	124	124	187	195	193	199	215	225	201	203	194	204	118	122	146	146	261	265	80	90	105	120	115	117	167	171
Ji0804028	Female	159	162	303	327	183	207	228	236	171	175	318	320	192	196	237	247	201	203	278	286	120	124	187	191	193	205	215	221	203	211	202	208	122	126	126	158	265	269	78	84	113	115	107	113	173	183
Ji0804034	Female	162	165	303	303	207	230	224	228	171	171	320	320	196	200	239	247	207	219	282	282	120	124	175	179	189	195	219	227	209	213	192	208	106	122	134	142	269	273	78	94	105	105	121	121	165	167
Ji0804050	Female	162	165	303	303	191	218	236	262	186	188	308	308	196	200	239	239	211	215	278	278	120	124	175	199	203	205	215	227	207	209	200	206	122	122	138	138	265	273	92	97	111	115	113	117	167	171
Ji09001	Male	162	168	305	327	118	183			188	198	296	298	196	204	237	239	189	203	274	278	120	124	187	199	207	207	219	219	213	217	202	218	122	126	138	150			78	92	105	117	111	127
Ji09002	Female	165	168	315	331	191	195	228	228	175	198	298	318	204	204	239	249	189	189	282	282	120	124	183	191	205	207	221	225	217	221	200	218	122	122	134	150	273	281	80	80	110	119	121	123	167	169
Ji09003	Male	165	168	307	333	179	203	240	240	175	198	292	298	200	204	239	247	203	207	282	282	124	124	187	195	187	205	219	221	207	209	192	218	122	126	134	162	265	265	86	92	109	123	91	101	167	169
Ji09004	Female	162	165	329	329	171	195	220	224	171	179	300	322	192	192	235	249	215	215	278	282	124	128	191	199	181	205	219	239	215	217	206	206	122	126	154	154	265	289	76	80	119	121	111	127	167	169
Ji09006	Male	162	165	327	327	195	195	224	240	190	190	300	302	192	192	239	247	189	203	266	282			183	183	187	191	221	221	209	209	200	208	122	126	134	142	273	273	76	80	105	109	91	111	169	169
Ji09007	Male	162	168	313	327	179	195	240	240	190	198	292	298	204	208	239	247	189	203	278	282	124	128	183	183	187	205	221	239	209	215	208	210	126	126	134	142	273	273	76	86	109	113	91	107	167	169
Ji09008	Male	165	168	305	305	195	195	224	224	188	194	296	318	192	204	239	239	215	239	282	290	124	128	187	207	189	205	209	219	203	207	202	218	120	126	130	134	261	261	84	84	105	117	85	111	163	169
Ji09010	Male	162	165	309	311	118	126			186	198	298	314	196	196	237	237			278	278	120	124	207	207	195	195	217	227	203	203	208	210	122	122	150	150	281	281	80	92	99	119	111	111	167	167
Ji09011	Female	162	165	311	329	195	195	236	236	186	190	300	314	196	204	239	247	207	207	282	282	116	124	183	199	201	205	219	233	211	211	188	204	126	126	134	138	265	265	76	80	109	123	101	113	167	167
Ji09012	Female	162	165	305	329	195	195	224	228	190	198	300	322	196	196	239	241	189	189	282	290	124	124	187	199	189	205	209	219	203	207	210	218	122	126	150	150	265	265	80	92	117	121	85	127	169	171
Ji09013	Male	162	162	305	311	195	203	224	224	190	194	298	298	188	204	235	239	189	207	282	282	116	124	195	207	191	191	221	221	209	209	206	210	122	126	134	158	261	261	80	86	113	117	111	113	167	167
Ji09014	Female	165	165	305	329	118	195	224	228	175	190	302	314	196	204	239	247	189	215	282	282	124	124	191	199	201	217	213	219	203	205	202	204	122	126	134	150	265	277	80	92	115	117	101	121	167	169
Ji09015	Male	162	165	311	311	187	195	224	232	175	190	298	314	204	204	239	247	189	207	282	282	116	124	195	207	181	205	207	239	215	221	204	210	122	126	134	138	285	285	80	82	105	109	91	111	163	167
Ji09016	Female	162	162	311	331	191	195	220	224			302	324	192	204	239	247	215	219	266	282	108	124	195	207	191	191	221	221	209	209			126	126	134	142	265	273	78	80	105	109	111	113	163	167
Ji0909029	Male	162	162	315	335	126	199	220	228	150	179	320	320	196	200	239	241	189	235	266	282	120	124	187	195	179	193	215	233	211	213	204	212	122	130	142	150	269	269	76	88	105	113	101	113	165	171
Ji0910027	Male	159	162	303	329	195	203	224	236	171	175	320	324	184	196	239	239	211	215	278	282	124	124	187	195	189	197	221	225	207	213	190	208	122	126	142	154	273	273	78	78	113	117	119	125	167	173
Ji0910031	Male	159	159	294	323	187	222	216	232	163	188	312	324	196	196	243	247	197	201	278	282	124	124	191	195	191	191	209	229	205	213	202	214	122	126	146	150	289	289	78	84	119	122	113	113	167	167
Ji0910051	Male	162	162	294	323	126	222	216	220	183	188	312	318	192	200	219	243	215	227	282	286	124	128	187	187	199	201	219	225	203	213	194	208	126	126	142	154	269	269	74	88	105	120	113	113	165	173
Ji0910069	Male	162	162	303	315	183	218	204	244	186	188	312	318	196	200	237	243	183	215	278	282	124	124	195	199	193	201	221	223	205	207	194	212	122	126	134	142	265	265	80	84	113	113	111	121	167	167
Ji0911005	Male	159	162	303	305	199	214	212	232	171	179	322	324	196	196	239	239	189	223	278	282	124	124	171	195	179	203	227	227	203	215	202	214	122	130	150	150	269	269	90	90	105	111	105	117	163	167
Ji0911039	Male	162	162	303	319	171	203	216	236	171	186	308	310	188	196	239	247	211	211	278	282	120	124	187	191	179	209	227	227	205	213	190	204	122	130	146	154	261	261	80	88	105	105	105	111	169	169
Ji0911053	Male	162	165	303	303	122	203	224	262	175	186	316	318	196	196	239	239	183	219	278	282	120	128	183	191	189	201	215	221	207	211	204	214	126	126	134	134	269	269	88	90	105	105	117	121	165	171
Ji0912049	Male	162	162	303	303	179	183	228	232	171	188	318	324	200	200	243	245	215	223	282	286	120	124	187	195	199	207	221	229	203	207	198	204	126	126	138	142	261	261	78	90	105	120	97	113	167	167
Ji0912061	Male	159	162	303	317	199	214	224	262	175	183	302	320	200	200	239	247	211	219	278	282	124	124	187	191	201	203	223	227	209	219	208	210	106	122	138	150	261	261	74	84	111	120	119	133	167	171
Ji0912063	Male	162	162	303	315	126	187	216	216	171	190	314	320	196	196			215	243	278	278	124	128	187	195	213	219	217	219	207	213	208	210	122	130	134	154	273	273	78	90	109	113	105	113	167	181
Ji102	Female	162	165	305	327	191	191			175	190	292	296	200	200	239	239	203	207	274	286			195	195	205	213	221	239	201	215	202	210	130	130	138	138			82	92	105	132	111	115	163	169
Ji102	Female	162	165	305	327	191	191			175	190	292	296	200	200	239	239	203	207	274	286			195	195	205	213	221	239	201	215	202	210	130	130	138	138			82	92	105	132	111	115	163	169
Ji10501	Male	162	165	323	331	175	187			150	171	302	322	196	200	239	247	215	223	274	282	120	128	195	219	193	203	215	215	203	209	196	214	122	126	138	138	261	261	74	80	109	113	111	113	171	171
Ji107	Female	165	168	311	329	118	191	224	232	179	190	296	302			237	247	201	215	278	278			191	195	189	217	209	213	203	203	210	218	126	126	134	150			80	82	105	115	111	127	163	169
Ji109	Female	162	165	305	311	126	187	224	240	190	190	300	302	204	204	239	247	215	215	274	274	116	116	207	207	205	213	219	239	203	209	208	210	122	130	138	138	265	285	78	80	117	121	111	127	163	173
Ji11013	Male	162	162	294	303	179	187			183	183	322	322	192	196			203	235	278	286	124	124	187	191	189	191	215	221	203	205	200	208	118	126	134	150	269	269	80	97	103	113	113	121
Ji111	Female	165	165	305	305			220	224	190	190	296	300			239	239	207	207	278	282			187	195	205	205	207	239	215	221	208	210	122	130	134	150	261	285	82	92	105	127	111	127	167	167
Ji112	Female	165	168	305	311	191	214	220	224	186	190	300	314	200	204	237	241	189	203	282	282	120	124	183	187	181	191	207	221	209	221	192	194	122	122	130	150	265	273	78	92	107	108	123	127	167	171
Ji115	Female	165	168	307	311	126	195	224	232	186	194	300	332			237	239	189	215	282	282			183	187			221	221	209	209	208	212	126	130	130	134	273	281	78	92	107	109	113	117	171	171
Ji116	Female	162	162	311	311	187	195	232	240	190	190	300	314	192	204	239	247	207	215	274	282	116	116	191	195	205	217	217	239	205	215	204	210	122	130	134	138	281	285	80	82	105	123	111	121	163	167
Ji12001	Male	159	165	294	323	171	191	216	232	175	190	324	324	200	200	243	245	219	219	278	282	124	124	179	191	191	199	221	225	213	217	192	210	126	126	146	150	273	273	78	97	107	134	113	138	171	171
Ji123	Female	162	162	305	331	187	203	224	228	190	194	298	300			235	247	189	207	278	282			195	207	205	215	207	239	215	221	206	218	126	126	134	154			80	82	105	127	107	111	167	167
Ji125	Female	162	165	305	311			228	240	186	190	296	302			239	247	215	215	274	282			183	207			209	219	203	211	206	210	122	130	138	138	281	285	80	82			111	121	167	167
Ji126	Male	162	162	315	327	195	195	216	232	188	198	298	302	188	200	239	247	203	215	282	282	116	116	195	207	199	213	217	221	201	205	206	210	122	122	134	138	281	281	76	80	109	110	107	111	167	167
Ji143	Female	162	162	305	339	183	203			179	194	298	298	196	204	239	247	203	203	282	282	116	120	191	191	199	217	217	217	205	209	192	218	122	126	134	134	261	261	80	80	109	109	111	111	167	167
Ji146D	Female	162	168	325	335	187	203	220	224	194	198	292	296	196	204	239	239	201	203	282	290	124	124	187	195	181	205	205	219	209	217	204	206	120	130	138	138	265	265	76	80	115	117	107	125	171	171
Ji1549	Male	159	162	294	303	171	214	216	228	186	188	312	320	196	196	239	249	201	231	274	278	120	124	183	187	191	207	219	225	209	213	208	210	122	122	134	134	269	269	84	97	105	111	101	117	167	167
Ji155	Female	162	168	311	331			224	228	194	198	300	318			237	239	215	215	282	282			183	195			219	221	201	201	202	206	122	122	134	154	273	281	76	80	109	115			167	167
Ji163	Female	162	165	311	315	191	195	224	232	186	194	298	300			237	239	203	215	274	282			183	195	187	187	219	221	209	211	196	208	122	130	134	134			80	92	107	109	111	117	167	171
Ji164	Male	162	165	305	311	118	171	220	224	194	198	298	300	192	204	239	247	215	215	282	282	120	128	183	199	191	201	219	221	209	211	206	218	122	126	138	154	261	261	76	76	117	119	111	121	163	171
Ji165	Male	162	165	327	329	195	218	228	232	190	198	300	314	192	196	239	239	215	215	282	282	116	124	199	207	201	217	217	219	205	211	204	206	122	126	134	134	265	265	80	80	107	117	111	121	167	167
Ji170	Female	162	165	311	329	118	126			186	190	302	314			239	239	215	219	274	278			187	207	213	217	217	219	205	205	206	208	122	122	138	138			80	80	107	117	111	127	167	173
Ji171	Female	162	165	327	331	118	118	228	232	194	198	300	302			235	247	189	215	278	282			191	207	213	213	219	221	201	201	202	208	122	122	134	150	273	281	80	92	109	119	111	111	163	167
Ji185	Male	162	165	305	327	183	195	220	224	194	198	298	300	188	196	239	247	203	215	274	282	120	128	183	191	201	217	217	219	205	211	206	218	122	126	134	134	261	261	76	80	109	109	111	111	167	167
Ji189	Female	162	165	329	331	191	214	228	228	188	188	292	298	200	200	235	237	207	219	282	282	116	124	187	203	183	213	221	227	201	203	192	218	122	126	150	154	261	265	80	92	117	119	103	109	167	169
Ji190	Female	162	165	315	327			216	224	186	188	300	302			239	239	203	215	274	282			195	207	201	213	219	221	201	209	206	210	122	126	134	134	265	281	76	86	109	132	107	113	167	169
Ji193	Female	162	165	305	311			224	228	186	190	302	314			239	239	189	215	274	282			183	199			217	219	213	213	204	206	122	122	134	138	261	281	80	80	107	117	113	121	163	169
Ji194	Female	162	162	305	331	191	191	220	224	188	190	296	324			239	247	215	215	278	282			195	195	189	191	209	221	209	215	182	206	126	126	138	142	265	285	76	78	105	132	109	111	163	167
Ji195	Female	162	162	305	311	187	187			190	194	298	300	200	204	235	247	207	215	278	282	116	116	199	207	191	205	221	239	209	215	206	218	126	126	134	154			78	80	119	121	111	121	169	169
Ji1A06	Female	159	162	305	325	179	207			175	188	302	314	192	196	237	239	189	203	278	282			191	207	189	203	209	227	203	203	208	212	122	126	130	154			78	80	105	121	101	111	169	171
Ji201	Female	162	165	315	323	126	126	228	232	175	188	298	318			235	237	201	211	282	282			199	207	189	189	209	219	201	203	198	202	126	126	142	150	265	285	84	92	99	115	101	111	167	169
Ji203	Female	162	165	323	323	187	218	228	240	175	198	298	318	196	208	235	239	183	201	282	282	116	124	191	207	187	189	209	221	203	213	202	218	122	126	138	150	281	285	80	84	107	119	87	111	167	169
Ji213	Female	165	165	323	329	118	187	228	232	190	198	298	318	192	204	237	239	183	215	278	282	116	124	187	199	189	217	209	217	203	205	208	210	122	126	134	138	265	281	80	82	107	123	111	127	169	169
Ji218	Female	165	165	305	305	118	126	224	240	175	190	298	302			237	247	189	207	282	282			187	191	189	217	209	213	203	203	202	202	122	122	150	150	277	281	84	92	115	121	101	121	169	169
Ji235	Male	165	165	315	329	195	218	228	228	175	190	300	318	200	204	239	239	189	203	278	282	108	124	187	199	189	207	219	221	209	213	198	208	126	126	134	146	265	265	80	92	107	115	101	109	167	183
Ji236	Male	162	165	305	309	118	207	228	240	175	175	298	300	196	196	237	237	183	201	278	282	120	124	191	207	195	195	217	227	203	205	210	212	122	122	142	150	265	265	80	80	99	107	109	111	167	169
Ji248	Female	159	168	319	323	195	207	228	228	175	175	302	302	196	200	237	239	201	211	282	296	120	124	191	199	199	207	219	233	205	213	198	212	122	126	142	154	265	285	80	92	113	115	109	123	169	183
Ji255	Female	162	165	305	323	171	218	212	228	198	198	302	318	204	208	235	235	183	201	282	282	116	120	191	207	187	189	209	221	209	213	192	218	122	126	138	150	265	281	82	84	107	121	87	111	169	169
Ji260	Female	162	168	319	323	126	187	228	236	175	175	298	318	200	208	235	237	211	223	282	296	116	124	183	199	195	207	217	219	205	213	198	218	122	126	142	146	265	285	80	92	99	105	87	123	169	169
Ji263	Female	165	168	315	323	195	195			188	198	318	318			237	239	201	203	282	282			187	207	189	189					198	218	126	126	146	150			84	92	105	107	111	123	169	169
Ji2642	Female	162	162	305	331	187	187			167	188	298	324	200	204	247	247	189	215	282	314	124	128	191	195	189	193	219	221	209	213			122	126	134	134	261	265	80	80	100	115	85	127	167	171
Ji269	Female	165	165	315	323	195	218	228	240	188	198	298	318	192	196	239	239	201	203	282	296	124	124	199	207	187	207	219	221	213	213	198	218	122	126	138	146	265	285	84	92	105	119	87	101	169	183
Ji274	Female	162	168	319	323	126	187	228	232	188	190	298	318	196	200	237	239	201	203	282	282	116	124	183	199	181	187	217	219	201	205	198	212	122	126	142	142	265	265	80	92	99	115	109	123	169	183
Ji277	Female	162	162	319	331	175	187			175	188	292	298			237	239	219	223	282	296			183	203	195	195	207	217	205	221	182	218	122	126	146	154			80	80	99	100	87	103	169	169
Ji28	Female	165	168	311	331	179	195			190	190	300	318	196	200	239	243	183	211	282	282	108	124	187	207			217	217	205	209	194	198			134	146	265	273	80	92	105	109	91	111	167	169
Ji331	Female	162	165	313	331	191	195	220	228	179	194	298	300	196	204	237	247	189	219	282	282	116	124	191	191			221	233	209	209	194	200	122	122	134	154	261	281	80	80	109	115	103	111	167	169
Ji342	Male	165	165	315	331	179	191	228	228	175	179	298	318	204	204	239	247	183	215	282	282	124	124	191	207	181	207	207	221	221	221	200	210	126	130	134	150	273	273	80	92	110	110	113	121	167	169
Ji360	Male	162	162	305	329	191	207	220	232	190	198	300	332	204	204	235	239	189	189	278	282	116	124	187	191	205	205	233	239	211	215	192	210	126	126	150	150	265	265	80	80	115	119	111	127	163	167
Ji401D	Female	162	162	305	331	183	214			167	179	298	318	196	208	235	239	189	223	278	282	120	124	195	195	201	201	229	229	203	203	196	208	126	126	134	150	265	277	76	80	109	115	107	111	169	171
Ji402	Male	165	165	305	329	126	187	228	232	171	198	298	300	196	200	239	239	189	215	278	282	116	124	183	191	183	191	221	227	203	209	202	208	122	122	138	150	261	261	92	92	109	115	111	121	167	169
Ji403	Female	162	165	323	329	118	214			190	190	300	318			237	241	183	203	278	278	124	124	187	191	189	189	209	227	203	203	208	210	122	126	142	150			80	92	109	123	127	127	169	171
Ji404	Female	165	168	305	325			228	228	175	190	292	296			239	247	201	207	274	314			183	191	205	205	217	239	201	215	198	208	122	126	134	134			80	82	109	121	101	123	163	169
Ji407	Male	165	165	305	329	126	187	228	232	190	190	298	300	196	200	241	247	201	203	278	282	116	124	183	191	191	217	217	221	205	209	208	218	122	126	138	150	269	269	80	92	109	115	111	111	167	173
Ji408	Female	162	165	305	331	126	195			171	188	298	306			247	249	189	189	278	282			183	195	205	205	213	225	215	223	202	206	126	126	154	154	261	265	80	92	115	125	91	127	169	169
Ji411	Female	165	168	305	323	179	187	228	232	194	198	298	318			239	247	189	215	282	282			187	195			217	217	203	205	210	210	122	126	134	138	265	265	80	86	105	123	111	123	169	169
Ji415D	Female	162	165	311	331	118	195			171	175	298	318	196	196	237	249	189	219	278	282	124	128	187	187					209	209	192	208	120	138	150	154	265	281	80	84	103	125	85	111	169	173
Ji419D	Female	165	165	305	311	118	118	224	228	188	190	302	322			237	249	189	189	278	282			187	191			213	219	203	217	192	202	120	122	150	154			80	84	115	117	85	121	169	169
Ji424D	Female	162	168	305	311			228	232	175	188	298	306			237	249	201	201					187	199			213	219	203	217	202	206	126	126	142	154	265	265	80	80	105	117	85	121	169	169
Ji434D	Female	162	165	305	331			228	232	171	171	306	322	198	198	247	249	189	189			128	128	187	191			213	219	203	217	202	206	126	126	150	154	265	277	80	92	115	117			169	169
Ji436D	Male	162	165	307	311	195	195	224	228	175	194	302	302	196	204			189	219	278	282	124	124	183	191	189	205	209	219	203	217	192	210	120	138	146	150	281	281	84	88	121	123	111	127	173	173
Ji437D	Male	162	168	307	327	179	195	232	240	194	198	292	302	200	204	237	239	189	207	278	282	116	124	183	195	191	205	219	221	207	209	192	210	122	126	154	162	281	281	80	86	115	123	101	127	169	169
Ji440	Male	162	162	325	329	187	195	224	232	171	190	296	322	192	204	239	249	201	201	266	282	124	128	191	195	181	205	219	239	215	217	192	206	126	126	130	154	289	289	78	80	117	121	127	127	169	181
Ji4402	Female	162	162	305	331	187	187	216	228	167	188	314	324	200	204	247	247	189	215	278	314	124	124	191	191	189	189	217	221	201	209	202	208	122	126	134	134	265	265	80	86	102	109	85	107	167	171
Ji442	Female	165	168	319	331	126	195			171	175	306	322	200	204	247	249	203	203	282	296	124	124	187	191					203	203	192	198	120	126	142	154	265	277	80	92	115	125	121	127	169	169
Ji444	Female	165	168	307	323	179	195	232	232	188	194	298	318	192	204	235	239	189	189	282	290	120	124	183	187			217	219	205	217	206	210	126	126	134	154	261	265	86	88	117	123	111	127	169	169
Ji452D	Male	165	168	305	325	118	195	224	228	188	188	296	302	204	204	237	239	189	239	278	290	124	124	187	187	181	205	219	219	207	217	192	202	120	126	130	150	265	265	78	84	117	121	85	127	163	169
Ji454D	Male	162	165	311	329	118	187	232	232	171	190	298	302	196	196	247	249	189	203	278	278	124	124	187	191	189	217	209	217	205	217	206	208	122	126	138	154	281	281	80	80	109	121	85	111	167	169
Ji455	Female	162	165	305	311	195	195	228	232	171	175	300	318	196	200	239	249	189	215	278	282	116	124	183	187			219	227	203	223	202	208	120	122	150	150	261	281	80	92	103	115	85	111	169	169
Ji459	Female	165	168	305	311	187	187	228	228	171	175	292	322	204	204	239	249	189	201	274	278			183	195	181	205	219	239	215	217	180	206	126	126	154	154	265	265	80	82	109	125	123	127	163	169
Ji4A6F	Female	162	165	305	309	126	187			186	198	298	328	196	208	235	245	197	223	278	290	120	124	191	195	193	201	219	229	203	209	192	196	126	130	138	138	265	277	76	80	105	119	87	119	169	173
Ji4C0B	Female	162	162	305	325	126	191	228	232	171	205	292	296	200	204	239	247	197	207	270	286	124	124	191	199	191	199	205	221	211	215	210	210	126	126	138	146	269	277	86	92	105	134	109	123	177	185
Ji501	Male	162	165	305	327	179	203	228	228	190	198	298	302	192	204	239	247	215	215	282	282	124	124	191	191	189	205	221	233	209	209	182	200	118	122	142	150	265	265	80	86	109	117	121	123	169	169
Ji503	Female	168	168	311	313					175	175	300	318			239	247	183	207	282	282			183	207			217	221	209	219	188	210	126	126	134	134	265	273	82	86	109	109	91	107	167	167
Ji504	Male	162	165	311	327	195	195	220	224	175	190	298	302	192	204	235	239	189	219	266	282	124	124	195	207	181	191	207	221	209	221	206	210	122	126	134	134	273	273	80	86	109	113	91	113	167	169
Ji505	Male	162	162	313	329	187	195	228	236	190	198	298	300	196	204	237	247	189	207	282	296	124	128	183	199	187	205	221	233	209	211	180	188	122	126	134	162	265	265	76	80	99	109	101	123	167	169
Ji506	Female	165	168	327	331	195	195	224	228	190	194	300	302	192	196	237	239	189	189	266	282	124	124	183	191	189	191	221	221	209	209	200	206	122	122	134	134	261	273	80	86	105	117	111	123	169	169
Ji514	Female	162	168	315	325	179	203	224	228	175	198	318	332	200	204	239	239	189	189	282	282	116	120	183	183	205	217	217	239	205	215	194	206	122	130	134	134	265	273	80	82	105	119	113	123	163	169
Ji534	Female	162	162	325	331	191	191	224	228	194	198	300	332	204	204	235	247	189	189	282	282	116	124	183	191	191	205	221	233	209	217	200	206	122	122	134	134	265	281	80	80	105	110	111	123	163	167
Ji54	Female	162	162	305	329	126	187	228	232	179	190	298	314	196	204	235	239	189	219	278	282	124	124	187	191	181	217	217	219	205	217	200	208	122	126	134	134	265	265	80	80	107	119	103	127	167	173
Ji543	Female	162	168	313	331	195	203	228	228	190	194	298	318			237	247	189	203	282	282			183	191	217	217	217	233	219	219	194	208	122	126	154	162	265	281	80	86	99	109	111	123	169	169
Ji544	Female	165	168	331	333	203	203	228	240	175	198	298	298	204	204	247	247	203	219	282	282	124	128	179	187	187	217	217	221	205	209	188	218	122	126	134	134	265	273	76	92	105	109	91	123	167	169
Ji548	Male	162	165	313	327	195	195	228	240	190	190	298	302	196	208	235	247	203	203	282	282	128	128	183	191	187	205	221	233	209	217	206	208	126	126	134	142	273	273	76	76	109	110	91	107	169	169
Ji551	Female	162	168	325	327	179	195	224	228	175	198	302	332	204	204	239	239	189	189	266	282	120	124	183	195	181	205	207	239	215	221	206	206	126	130	134	134	265	273	80	86	105	113	91	113	167	169
Ji556	Male	168	168	311	323	179	187	228	228	175	175	318	318	196	204	239	247	183	223	282	282	124	124	183	187	199	217	217	217	203	219	188	210	122	126	134	138	273	273	82	82	107	109	87	91	167	167
Ji576	Female	162	162	307	329	191	199	228	232	175	183	302	322	196	200	235	237	189	215	278	282	128	128	183	183	197	197	207	221	207	223	206	212	126	126	142	146	265	265	80	88	105	107	85	107	169	173
Ji577	Female	162	165	309	327	122	195	224	236	171	188	298	322	200	204	237	239	189	189	278	290	124	128	183	199	201	205	219	219	213	217	206	206	118	126	142	146	261	265	80	88	117	127	107	127	169	173
Ji580	Female	162	162	309	335	191	195	232	232	175	194	302	318	196	204	237	239	207	207	278	282	124	128	183	195	201	205			211	223	204	204	126	126	142	146	261	265	80	90	123	127	85	107	169	169
Ji583	Female	162	165	309	327	195	195	224	232	175	188	298	322	200	204	239	249	211	211	278	282	128	128	183	199	205	205	219	221	207	211	206	206	126	130	142	158	265	277	80	88	115	125	85	85	169	169
Ji585	Female	162	165	305	309	122	195	224	232	171	171	298	302	200	204	237	249	189	215	278	278	128	128	183	195	181	181	221	225	217	223	206	206	120	130	142	154	265	277	80	80	105	117	85	107	169	171
Ji586	Female	162	165	305	309	195	199	232	232	171	183	298	322	204	204	241	241	189	215	278	282	120	128	183	187	181	181	207	221	217	223	204	204	120	126	146	150	265	277	80	88	109	125	85	127	169	171
Ji590	Female	162	162	305	335	191	199	232	232	175	175	302	322	204	204	235	249	207	207	278	282	124	124	183	191	201	205	219	221	213	217	206	206	118	126	142	158	261	265	80	88	123	127	111	117	171	173
Ji591	Female	162	165	305	327	195	195	224	232	171	171	298	322	200	204	235	241	189	189	278	290	124	124	195	199	201	201	221	221	201	217	198	204	130	134	146	150	261	265	80	88	117	125	85	85	169	169
Ji592	Female	165	168	305	309	187	199	232	232	171	188	302	302	200	204	235	237	211	211	290	290	124	128	191	191	181	205	219	225	201	207	204	212	126	126	146	154	273	277	80	90			107	107	171	173
Ji593	Female	165	165	305	311	191	195	232	232	175	190	298	322	196	204	237	249	211	211	278	282	124	128	183	191	201	201	219	221	201	207	206	206	122	126	142	154	261	277	88	88	105	123	107	107	169	171
Ji594	Female	162	162	305	335	118	122	232	232	183	188	298	322	204	204	235	251	211	211	278	278	128	134	183	195	181	205	221	225	207	223	206	214	120	126	146	150	261	277	80	88	105	125	107	111	169	169
Ji595	Female	162	165	309	329	122	199	224	232	175	194	298	302	196	204	239	239	189	189	278	282	124	128	183	187	181	201	221	225	207	223	192	206	130	134	154	158	265	265	80	80	105	107	107	127	169	169
Ji596	Female	162	165	309	327	122	195	224	236	171	188	298	322	200	204	237	239	189	189	278	290	124	128	183	199	201	205	219	219	213	217	206	206	118	126	142	146	261	265	80	88	117	127	107	127	169	173
Ji600	Female	162	168	305	335	118	191	224	232	171	188	302	322	196	200	235	237	189	189	278	282	124	128	187	191	205	205	221	225	213	217	204	204	120	120	142	146	261	273	88	88	117	125	85	117	169	173
Ji69	Male	162	165	305	311			224	240	190	190	296	300	200	204	239	247	207	215	274	278	108	116	195	207	205	205	209	239	203	215	206	210	126	130	134	138	285	285	78	82			103	121	163	185
Ji6B2F	Female	162	168	305	336	199	203	224	240	188	190	292	296	196	204	237	239	189	197	286	286	124	124	187	187	183	199	221	221	203	211	202	210	126	126	146	146	265	265	80	80	87	99	107	109	171	185
Ji70	Female	162	162	305	331	191	203	228	228	190	194	298	318			235	237	189	215	282	282			187	195			207	221	201	221	202	218	122	126	150	154			80	80	115	127	103	107	167	169
Ji700	Male	165	168	305	305	118	118	220	228	179	190	302	332	192	196	237	247	215	215	282	282	116	120	183	183	191	201	213	221	203	209	206	212	122	126	134	134	281	281	78	92	107	119	111	123	167	167
Ji701	Female	162	165	305	329	126	171	220	232	179	198	300	314	192	204	235	239	189	215	278	282	124	128	195	199	181	191	219	221	209	217	206	208	122	122	138	138	261	265	76	80	107	119	111	127	163	167
Ji704	Male	165	168	305	311	191	214	220	220	190	190	298	300	192	196	239	241	203	215	278	282	124	128	183	187	181	191	207	221	209	221	192	212	122	126	130	150	273	273	78	97	107	108	123	127	167	169
Ji706	Female	165	168	307	329	118	126			186	190	300	302	192	204	239	239	215	219	278	282	116	120	183	187	191	217	217	217	205	205	208	212	122	126			273	281	78	80	119	119	111	123
Ji710	Female	162	168	311	313	118	183	228	228	190	198	300	318	192	204	247	247	201	203	278	282	120	128	183	191	217	217	217	217	205	209	208	218	122	126	154	158	273	281	80	80	107	109	111	121	169	171
Ji713	Male	162	165	329	329	118	214	228	232	188	198	298	300	192	200	237	237	201	207	278	282	124	128	183	203	213	217	217	221	201	205	192	206	122	122	150	154	265	265	80	80	107	117	109	111	169	169
Ji714	Female	165	165	311	331	118	214	228	232	186	190	298	300	192	196	235	247	207	215	282	282	124	124	191	191	181	217	207	217	209	221	192	206	122	122	138	138	265	281	80	92	117	119	121	127	167	169
Ji717	Female	162	165	329	339	118	183			186	194	298	300	192	196	237	247	201	203	282	282	116	124	183	191			217	217	209	209	218	218	122	122	138	138	261	281	80	80	109	117	111	111	167	169
Ji718	Female	162	168	329	331	118	214	228	232	186	188	292	300	192	200	235	247	215	219	282	282	124	128	183	187	183	217	217	227	203	205	192	206	122	122	154	154	265	281	80	92	107	115	109	121	167	167
Ji720	Female	165	165	311	311	118	126	228	240	186	190	300	302	192	204	247	247	215	215	274	278	116	128	183	207	213	217	217	219	205	205	206	210	122	122	138	154	281	285	80	80	117	121	111	127	163	169
Ji721	Female	165	165	305	329	118	191	224	228	186	190	296	300	192	204	237	239	207	215	278	282	108	124	183	187	205	213	219	239	209	215	206	208	122	130	134	154	261	281	80	92	117	127	111	127	167	169
Ji78	Female	162	165	305	305	122	126			171	190	298	306			247	247	189	201	282	282			183	191	217	217	213	213	203	215	202	202	122	126	150	154			80	92	115	120	91	121	169	169
Ji81	Female	162	162	305	313	183	203	228	228	190	194	298	318	196	204	237	247	203	203	282	282	116	120	191	199			217	217	205	209	208	218	126	126	134	158	261	273	80	80	109	123	111	121	167	171
Ji8179	Male	162	162	307	313	171	187	212	228	175	183	318	318	188	196	239	239	203	215	282	286	124	128	171	191			215	221	207	213	202	206	122	122	142	142	265	265	82	86	111	115			171	171
Ji8211	Male	162	162	303	323	203	207	224	228	175	175	312	318	196	196	239	243	211	211	270	282	124	128	183	187	191	215	217	227	197	207	206	212	126	130	130	138	273	273	84	97	113	113	107	117	163	177
Ji9067	Male	159	168	319	323	171	183	224	232	171	171	322	328	196	196	239	247	215	219	278	286	120	128	195	199			215	215	209	213	208	210	118	122	158	158			76	84	113	117	113	117	171	173
Ji9433	Male	159	162	294	303	171	203	220	232	157	190	320	328	196	200	239	249	215	215	282	282	124	124	179	187	191	193	209	215	207	209	194	204	106	118	134	138	261	261	84	97	111	115	107	109	171	171
Ji9573	Male	159	162	323	323	179	207	228	228	171	171	308	316	196	196	253	253	203	215	278	282	120	128	187	191	191	201	215	225	207	213	190	192	114	126	138	154	273	273	88	94	105	113	97	119	167	169
Ji9575	Male	159	162	303	303	207	214	220	258	150	150	318	320	188	196	239	243	207	207	278	282	116	120	175	175	207	207	225	225	209	211	192	194	122	126	150	150	269	269	88	90	111	111	103	103	163	167
Ji96	Female	162	168	305	325	179	187	224	228	194	194	296	306			239	239	201	239	266	274			187	191	197	205	221	239	215	215	180	206	122	126	130	130			78	82	105	121	101	127	163	181
JiH01	Female	165	168	305	315	195	195	224	228	188	194	298	318	188	192	237	239	203	215	282	282	124	128	183	207	189	201	209	219	203	211	198	218	126	126	134	150	261	265	80	84	105	110	111	111	167	169
JiH02	Female	162	165	315	327	183	195	220	228	188	198	298	298	196	196	239	239	203	203	274	282	120	124	183	199	201	207	219	219	211	213	206	218	122	126	134	134	261	285	76	92	105	109	101	111	167	169
JiH03	Male	162	165	305	305	171	195	224	228	194	198	298	318	188	208	235	239	183	203	274	282	116	128	191	207	187	217	217	221	205	213	218	218	122	126	134	150	265	265	80	82	109	121	111	111	167	169
JiH05	Female	162	168	305	323	195	195	224	228	188	194	300	318	188	192	239	247	203	203	282	282	120	124	187	191	189	217	209	217	203	205	198	218	126	126	134	146	261	265	80	92	105	109	111	111	167	169
JiIU031	Female	168	168	307	309	126	179			175	186	300	318	192	192	239	239	203	215	282	282	128	128	187	199	187	191	220	221	203	209	180	194	122	122	130	130	261	273	78	92	107	113	101	113	169	169
JiL03	Female	162	162	305	313	187	203	224	228	194	198	298	298	188	204	235	247	207	215	282	282	116	120	199	207	191	199	217	221	205	209	206	218	122	126	134	158	261	273	78	80	117	121	111	111	167	185
JiL04	Male	162	165	305	305	171	191	220	224	188	194	296	298	204	208	247	247	215	215	282	282	108	128	183	195	191	191	221	221	209	209	206	206	122	126	142	154	265	265	76	78	105	117	111	111	163	163
JiL05	Male	162	165	305	307	175	195	224	232	188	194	324	324	192	204	239	239	215	215	274	282	120	128	183	195	187	209	219	221	209	211	208	212	126	126	134	138	273	273	78	80	107	132	113	115	163	171
JiR01	Female	165	165	311	311	195	195	224	240	171	190	318	322	196	196	237	249	189	189	282	282	124	124	191	207	181	205	219	225	209	217	192	218	122	122	154	154	265	281	80	84	115	117	121	121	169	169
JiR02	Male	162	165	323	329	195	195	228	228	171	171	298	306	192	196	239	247	189	189	282	282	116	120	187	199	189	217	209	213	203	203	202	212	122	126	138	154	265	265	82	92	107	117	85	127	169	169
JiR03	Male	162	165	305	311	187	195	228	232	188	190	298	300	196	204	237	241	201	203	278	282	116	120	183	187	181	191	219	221	209	217	202	218	126	126	142	150	265	265	80	92	105	109	85	111	167	169
JiR04	Male	165	168	305	311	118	187	228	232	190	198	296	318	196	204	239	247	207	207	274	282	124	124	191	207			217	225	201	223	208	218	122	126	154	154	265	265	80	82	117	121	121	123	163	169
JiR05	Male	162	165	305	311	187	195	228	232	171	190	300	322	196	196	239	247	189	203	278	282	116	124	187	191	189	191	209	221	203	209	210	218	126	126	150	150	265	265	80	80	109	121	85	111	169	173
JiR07	Male	165	165	305	329	187	195	228	232	175	198	298	300	196	200	239	249	189	215	278	282	124	128	187	191	181	183	219	227	203	223	202	208	120	122	150	154	281	281	84	92	103	115	85	111	167	173
JiR08	Male	165	165	323	329	187	187	232	232	190	198	298	300	200	204			183	201	278	278	116	116	191	199	217	217	217	217	205	205	208	210	122	122	138	150	265	265	80	80	107	115	111	127	167	169
JiR09	Male	165	165	305	319	126	126	228	232	171	171	298	322	196	204	241	249	201	203	282	296	116	124	187	191	217	217	213	217	203	205	192	208	120	122	138	142	277	277	80	92	115	125	111	127	167	169
JiR10	Female	165	165	305	305	126	126	224	232	190	190	298	300	196	200	237	241	189	201	278	282	124	124	183	187	217	217	213	217	203	205	202	218	122	126	138	150	269	281	84	92	115	115	111	121	167	169
JiR11	Female	162	165	311	329	195	195	224	224	190	198	300	318	196	196	239	241	189	197	278	290	124	124	199	199	183	205	219	227	203	207	206	210	120	122	150	150	265	281	80	92	117	121	127	127	171	173
JiS01	Female	165	168	311	311	118	191	220	228	186	190	300	314	192	204	237	247	189	215	278	282	124	128	183	183	191	213	219	221	209	209	192	218	122	122	150	154	273	281	80	92	107	108	111	123	167	167
JiS02	Male	165	165	305	309	118	226					298	314	196	196	237	237	201	207	278	282	116	120	187	207			221	227	201	203	208	212	122	122	150	150	273	273	80	94	107	119	111	111	167	167
JiS03	Female	162	162	305	311	118	126	228	228	175	186	298	314	188	196	237	239	183	219	278	282	124	124	187	207	195	213	217	219	205	205	208	210	122	122	142	142	265	281	80	80	99	117	111	111	167	167
JiS04	Male	165	165	309	309	126	207	220	228	186	198	298	302	192	196	237	239	201	219	282	282	116	120	187	191	191	195	217	221	205	209	186	202	122	122	150	150	273	273	80	80	107	117	109	111	169	169
JiS05	Male	162	165	305	329	118	207	224	228	190	198	298	314	196	204	237	239	183	219	274	278	116	124	187	207			217	219	205	205	208	212	122	122	142	142	281	281	80	80	99	107	109	127	167	169
JiT01	Female	165	168	315	325	191	203	228	228	175	175	298	318	204	204	239	239	183	189	282	282	120	124	183	191	207	217	217	221	205	217	200	206	122	126	134	150	273	273	80	80	109	119	113	123	163	167
JiT02	Female	162	162	313	327	195	195	220	236	190	198	298	300	204	204	237	239	189	189	282	282	116	124	183	183	191	205	221	233	209	211	180	192	122	126	150	162	265	265	76	80	109	117	123	123	167	169
JiT03	Female	162	162	313	331	187	191			198	198	300	332			235	237	189	189	282	282			191	199	187	205	221	233	209	217	188	206	122	126	162	162			76	80	99	105	101	123	167	167
JiT04	Female	162	162	313	313	191	207	220	236	179	190	296	300	196	204	237	237	203	219	282	296	120	124	191	191	189	191	217	221	203	209	192	200	122	126	134	150	261	281	80	80	107	115	111	111	167	167
JiT05	Female	162	168	313	313	191	203	224	228	175	175	300	302	196	204	235	247	201	207	282	296	120	124	183	207	191	199	217	221	209	219	192	210	126	126	134	150	261	273	80	82	109	119	107	127	167	169
JiT07	Female	162	165	327	331	191	195	228	232	171	171	318	332	196	204	235	249	189	207	278	282	124	124	191	195	205	205	225	233	217	223	206	218	120	122	154	154	281	281	80	80	105	117	111	121	167	169
JiT08	Male	162	165	311	331	195	195	228	240	194	198	298	318	196	204	247	249	189	189	278	282	124	124	191	207	189	205	221	225	209	223	200	218	118	122	150	154	281	281	80	80	110	121	111	121	167	169
JiT09	Male	162	168	313	327	195	203	228	240	171	171	300	322	196	196	239	249	207	207	282	282	124	128	183	195	191	207	221	221	209	209	210	218	120	126	134	150	265	265	80	86	109	121	91	127	167	169
JiT10	Male	168	168	327	331	179	195	228	240	194	194	292	318	196	200	237	237	189	207	278	282	124	124	183	183	191	199	217	221	209	217	208	210	122	126	154	162	281	281	80	86	99	115	111	127	169	169
JiT11	Female	162	168	307	327	179	195	228	240	175	198	292	332	204	204	239	239	189	189	266	278	124	124	183	195	205	205	219	239	207	215	206	210	122	126	134	162	273	281	86	86	113	123	91	127	167	169
JiU000D	Female	165	165	305	331			220	228	190	198	300	314	196	200	235	239	189	207	278	282	116	124	187	191			207	221	201	221	208	208	122	122	150	150	261	273	80	92	119	127	111	127	167	169
JiU019	Female	165	165	313	327	179	195			190	194	300	302			235	237	203	215	282	282			183	191	205	213	219	233	209	217	206	212	122	126	134	142					109	113	91	113	167	169
JiU057	Female	162	168	305	329	118	187			179	179	302	314			235	237	189	207	278	282			191	207	205	217	217	217	205	205	202	208	122	126	150	150			80	82	107	107	101	127	169	173
JiU081	Male	162	165	311	329	187	214	228	232	190	198	300	314	196	196	239	241	189	203	278	278	116	124	191	191	183	217	217	227	203	205	208	208	122	126	134	150	265	265	80	92	107	109	111	127	167	171
JiU084	Female	162	165	313	331			228	232	188	198	300	310	196	204	239	241	189	197	278	296	108	116	187	207	205	207	219	233	211	213	198	210	122	126	146	150	265	265	80	92	107	115	111	127	167	169
JiU095	Female
JiU138	Female	165	168	305	329	118	191	228	232	179	179	300	302	192	196	237	239	201	207	278	278	116	124	183	191	203	217	213	217	203	205	208	218	122	126	150	154	269	281	80	92	107	115	121	127	167	169
JiU139	Female	162	162	315	327	191	191	216	240	175	188	292	302	200	204	239	239	201	203	282	286	124	128	195	195	187	213	221	221	201	209	202	210	126	130	142	142	265	277	86	92	99	132	107	115	169	171
JiU204	Female	162	165	305	311	118	118	228	232	171	175	302	318	196	196	237	239	207	219	282	282	116	124	187	191	189	205	209	219	203	209	208	210	122	138	150	150	281	281	82	84	103	121	105	111	167	173
JiU209	Female	165	168	305	311	118	187	232	240	190	198	300	318	192	196	237	239	183	197	282	282	116	116	187	191	189	189	207	209	201	203	202	210	122	130	150	150	265	281	82	94	121	127	101	107	169	173
JiU233	Female	165	168	305	319	122	126			171	175	306	318			237	247	201	203	282	296	120	124	191	199	217	217	213	219	203	213	198	202	126	126	142	150			80	92	105	115	101	121	169	169
JiU306	Female	168	168	307	313	126	191			186	198	318	332			237	239	215	223	282	282			183	199	191	191	221	221	209	209	180	192	122	126	134	134			80	92	105	107	113	123	167	169
JiU327	Female	165	165	311	331	195	203	220	228	175	179	298	318	204	204	239	247	183	219	282	282	124	124	187	207	181	217	207	217	205	221	210	218	122	126	134	154	261	273	80	92	105	109	91	103	167	169
JiU410	Female	165	168	307	327	126	179	236	240	175	198	292	318	200	204	235	239	207	207	282	314	116	124	183	195	191	217	217	221	205	209	210	218	122	126	154	162	265	281	82	86	105	115	101	123	167	169
JiU413	Female	162	168	307	311	187	195	224	232	194	198	298	318	196	204	235	239	189	197	282	290	116	124	187	199	189	205	209	219	203	207	206	210	122	126	150	154	261	281	80	94	117	121	101	127
JiU425	Female	162	165	311	331	118	195			171	188	302	322	196	196	239	249	189	207	278	282	116	124	187	187	189	189	209	219	203	217	206	210	126	138	150	154	265	281	80	82	121	125	85	111	169	173
JiU535	Female	162	165	305	327	191	195	220	224	190	198	300	300	192	204	239	239	189	189	266	282	116	124	183	187	191	205	221	239	209	215	192	206	122	126	134	150	265	273	80	86	115	117	123	127	167	169
JiUh897	Male	162	165	311	331	195	195	228	232	171	171	298	322	196	204	249	249	189	189	278	282	124	128	187	195	205	217	219	225	217	223	192	206	120	126	154	154	265	265	80	80	117	125	85	127	169	169
JiUh920	Male	162	165	307	331	195	195	224	232	188	194	298	302	204	204	235	237	189	189	278	290	120	124	183	199	205	205	219	219	207	217	192	206	120	126	146	154	261	261	80	88	117	123	107	127	169	173
Joshua	Female	162	165	327	331	175	195	224	228	194	198	300	318	188	196	239	247	201	215	274	282	116	128	203	207			219	219	213	213	202	208	122	126	134	158	261	281	80	80	100	117	109	111	167	167
Juanita	Female	162	168	309	331	126	203	220	224	179	186	298	300	192	204	239	247	215	215	282	282	124	128	187	191	187	189	220	221	203	209	180	218	122	126	130	150	261	261	80	92	107	115	101	103	169	169
Juga	Female	162	162	311	311	191	195	224	240	186	190	298	300	192	200	237	239	207	215	278	282	116	128	183	207	189	201	209	219	203	211	206	208	130	130	134	134	277	285	78	80	105	109	111	117	171	171
K2	Unknown	162	168	305	333			216	216	163	163	296	304	196	200	237	247	189	197	278	278			195	195	205	201	217	221	205	221	198	202	122	122	134	138			78	80	107	127	105	117	171	171
K66	Unknown	162	162	333	333	191	199			190	198	296	308	200	204	237	241	197	219	278	282	116	124	195	195	191	205	217	221	205	217	192	198	122	126	154	154	269	277	78	80	109	113	103	117	167	167
K73	Unknown	162	162	315	333	199	203	224	236	163	175	296	304	196	204	237	239	197	215	278	282	116	124	187	195	191	205	221	221	217	221	202	202	122	126	154	154	269	277	84	88	103	109	85	117	169	171
K74	Unknown	162	168	305	313					188	194	292	300	188	188	235	239	211	239	282	286	124	128	183	195			219	221	221	221	206	210	126	126	138	142			78	80	99	111	85	127	171	171
KiliMalejaro	Male	162	165	305	305	126	126			190	190	296	298							274	282	124	124									206	208			138	138			80	82	109	121	101	111
Kimono	Male	162	162	313	323	187	191			175	175	302	302	196	196			189	223	282	296	120	124									212	212			138	150	261	261	80	80	99	107	101	111
JiU103	Female	162	165	311	329					179	190	300	314			235	247	207	219					191	195	205	217	219	239	215	217	200	210	126	130	134	138			80	82	107	121			167	167
JiU379	Female	165	168	309	309	126	179	224	228	175	186	300	318	192	204	239	239	183	203	282	282	128	128	199	199	187	191	220	221	203	209	194	194	122	122	134	134	273	273	86	92	113	113	113	113	169	169
Ji272	Female	162	168	319	331	175	207	228	228	175	175	292	302	196	200	237	239	201	219	282	282	116	120	187	199	207	213	219	221	201	213	182	212	126	126	134	154	261	265	80	92	115	115	103	123	167	167
JiU118	Female	162	162	311	329			224	228	190	190			196	204	239	239	207	215			108	116	191	195			217	217	213	215	208	210	126	126	134	134	261	285	78	80	105	107	111	127	163	169
Malaria	Female	168	168	305	331					175	190	302	318					189	207													206	212			134	138			80	86	105	107	101	123
JiUL07	Female	162	162	305	311			224	240	190	198	298	300	198	198	247	247	215	215					183	191	191	191	221	239	211	215	206	210	122	122	138	154			76	82	119	123	121	121	163	163
Mayo	Male	162	168	319	331					175	175	298	306					189	201	282	282	120	124					219	219	213	217	192	198			142	154			80	80	105	125	85	121
Mimosa	Female	165	168	329	329					179	186	300	300							278	278											208	218			138	150			80	80	107	117	121	121
JiU529	Female	162	162	305	327	195	195			175	190	296	302	196	200	235	239	201	215	282	282	116	124	187	191	205	205	207	239	209	215	206	218	122	126	134	150	265	265	78	80	105	109	111	111	169	181
Misia	Female	162	165	305	331	171	171	212	240	175	190	298	302	192	196	239	247	207	223	278	282	116	120	187	199	187	217	217	221	205	209	192	202	122	126	138	138	265	265	76	82	107	121	109	111	167	169
JiU356	Female	165	168	315	331	191	195	220	228	190	190	298	300	196	204	239	247	183	215	282	282	116	124	183	191	189	207	221	221	209	209	210	218	126	130	134	154	261	273	80	82	109	115	113	121	167	169
JiU420	Female	162	162	305	311	126	195	232	232	171	190	298	322	196	204	247	249	189	189	282	282	120	124	187	191	181	217	213	219	203	217	192	202	120	126	150	154	261	265	80	92	115	125	91	127	169	169
Ji1776	Male
JiU557	Female	165	168	315	327	179	179	228	240	179	190	298	302	192	204	237	239	203	215	282	282	124	124	191	207	187	207	207	221	209	221	208	210	122	126	134	150	261	273	86	92	99	109	107	121	167	167
JiU414	Male	162	168	325	331			228	228	190	190	296	302			235	239	189	239			124	124	187	199	197	205	219	221	207	207	180	192	126	126	130	146			78	80	117	121	127	127	163	169
JiU166	Female	162	168	305	311	175	195	216	232	186	190	302	324	188	208	239	247	201	215	282	282	120	128	183	199	191	207	219	221	209	211	182	208	122	126	138	154	261	281	76	80	117	132	113	115	163	167
JiU375	Male	162	168	307	311	126	126	220	224	175	175	318	318	192	204	235	239	189	215	282	282	124	128	199	207	217	217	217	217	203	205	194	212	122	126	134	150	273	273	92	92	105	107	91	113	169	169
JiU447	Female	162	165	305	331	122	187			190	198	298	322	200	204			201	215	278	282	124	124									202	206			138	154	261	265	78	92	105	109	85	121
Punica	Female	159	159	319	331					175	188																					182	212			134	142					100	115	103	123
JiU351	Female	162	165	325	329	195	218	228	228	175	188	296	300	200	204	237	239	197	203	278	282	108	124	191	199	191	207	219	221	209	213	198	206	126	126	142	146	265	281	80	80	109	115	109	123	167	169
Ji169	Male
Riga	Female	165	168	309	315			224	228	190	190	300	300	192	192	235	239	183	215	282	282	116	124	199	207	191	213	219	221	209	209	182	194	122	122	142	142	273	281	86	92	113	113	113	123	169	169
JiUH04	Male	162	165	323	327	195	218	224	228	175	194	298	302	196	196	237	247	201	215	274	282	116	120	183	191	187	217	217	221	205	213	206	218	122	126	134	150	265	265	80	80	109	119	109	111	167	169
JiUT06	Female	162	165	313	325			228	236	175	190	298	300	204	204	239	247	189	197	278	282	124	128	183	199	187	207	219	221	209	213	188	198	126	126	134	146	265	265	76	80	109	115	121	123	167	167
JiU546	Female	162	165	323	331					175	190	298	302	196	196	235	247	183	223	282	282	124	124	191	191							210	210	122	130	134	138	273	285	80	82	107	109	101	121	167	169
Sifaka	Female	162	165	313	315					179	188	300	318					197	215	278	282											188	200			134	150			80	80	109	115	107	113
JiU378	Male	168	168	307	311	191	195	220	232	186	190	318	318	196	204	235	237	215	223	282	282	120	128	183	199	191	191	221	221	209	219	192	212	122	126	134	134	273	273	80	92	109	109	91	123	169	169
Soya	Female	162	168	311	319					171	171	318	322					189	203													202	206			142	154			80	80	115	117	85	121	163	163
JiU191	Male	162	165	327	331	191	195	224	228	186	194	300	318	192	196	237	239	215	215	282	282	124	128	195	207			219	221	201	211	202	206	122	122	138	150	261	261	80	80	109	115	107	111	167	167
JiU555	Male	162	162	305	313					175	179	298	302	196	204	235	247	219	223			124	124	191	191							194	210	122	122	142	154	281	281	80	82	99	109	87	111	167	167
Ji513	Female	162	165	305	331			224	228	175	175	296	298	200	204	239	247	189	219	282	282	120	124	183	207	205	217	217	239	205	215	192	210	122	126	134	134	265	273	80	92	105	105	91	123	163	167
Torro	Male	162	165	319	323					175	175	302	318					201	203													198	212			142	146			80	92	115	119	87	101
Torso	Male	165	165	331	331					179	179	298	298			237	239							187	191							208	210			150	162			76	92	109	109	111	113
JiU416	Male	165	165	305	307	126	195	232	232	188	190	298	302	200	204	237	247	189	215	282	290	120	124	183	183	205	205	213	219	203	217	206	218	122	126	146	154	269	269	80	88	115	117	111	127	169	169
Vadja	Female	162	168	329	331	118	118			194	198	300	300	188	192			201	215	274	282	128	128									202	206			134	154			80	80	107	117	109	111
Ji202	Male	165	168	315	323					188	198	302	318					201	211	282	296									213	213	198	202			138	142			80	92	115	119	111	123
JiU372	Female	165	168	313	327	126	195	228	232	175	175	302	332	204	204	235	237	211	223	282	282	116	128	183	199	191	207	221	221	209	209	180	182	122	126	134	142			92	92	107	113	113	123	163	169
Wasco	Male	165	168	305	305					175	175	298	306					201	201													202	218			142	150			80	80	105	109	111	121
JiU527	Female	168	168	327	333	179	203	224	224	190	190	302	318			237	237	203	211	282	282			179	207	187	187	221	233	209	211	182	208	122	126	134	142			86	86	99	113	107	127	167	169
JiU406	Female	162	168	311	311	187	187	228	232	190	198	300	300	196	196	237	239	197	203	278	282			187	191	189	217	207	217	201	205	208	210	122	122	134	150			80	82	107	127	101	111	167	169
Zazaa	Female	168	168	327	333			228	228	194	198	300	318	196	196	237	247	207	215	282	282			183	207			217	221	209	219	182	188	122	126	134	134			86	86	109	109	123	127	167	169
JiU421	Female	162	168	325	331					171	194	296	322	204	204	239	249	189	201	274	278	124	124	187	191	205	217	219	239	215	217	192	206	120	122	154	154			78	80	105	125	85	127	169	181
Zippo	Male	162	162	313	329	187	191	228	232	190	198	300	302	196	204	237	239	203	223	278	282	120	124	199	207	191	205	221	233	209	211	198	208	126	130	134	134			76	80	105	107	109	111	167	169
JiU351D	Female	165	168	313	315			228	228	175	175	302	318	192	192	235	239	183	223					183	183	191	191	221	221	209	209	182	192	122	126	134	134	273	281	76	92	107	109			163	167
JiU172	Female
0208071	Female	162	165	294	323	191	191	220	228	171	188	314	318	192	200	247	247	189	231	278	282	116	120	187	195	189	195	215	227	207	209	202	210	114	122	134	146	269	269	84	92	109	122			167	169
0209228	Male	162	162	305	305	203	203	228	228	190	190	298	298	196	196	247	247	207	207	282	290	124	128	167	195	201	201	219	221	209	217	194	206	122	126	142	142	261	265	76	80	111	125			175	175
0211160	Male	162	162	305	327	191	191	216	232	171	190	298	334	196	204	235	247	189	227	278	282	120	124	187	191	181	181	219	227	201	211	206	208	122	126	150	154	265	269	80	92	117	117			171	175
0211300	Male	162	162	305	333	191	218	236	240	179	190	322	332	204	204	247	247	207	211	282	294	124	124	191	191	197	197	219	227	201	209	188	204	126	138	130	138	265	281	76	80	99	117			169	169
0301041	Female	162	168	303	305	122	122	212	224	171	186	320	320	196	196	243	249	211	215	278	282	124	124	191	191	191	203	215	215	209	213	196	202	122	126	146	150	265	265	80	90	105	111			171	181
0302065	Female	162	162	294	303	130	218	212	228	167	175	308	320	196	200	237	237	201	215	260	282	116	124	195	195	191	209	215	217	207	209	194	202	122	122	142	142	273	273	80	96	111	111			171	187
0302111	Female	162	162	315	319	191	195	216	218	171	190	310	328	196	196	239	243	203	215	282	286	120	128	171	187	189	199	219	225	203	207	208	210	122	122	146	154	277	277	84	94	121	121			165	167
0306143	Female	162	162	303	329	203	203	216	228	171	175	312	322	196	196	237	239	189	215	282	282	124	124	195	199	209	215	213	225	209	213	194	210	122	122	134	146	285	285	84	88	105	111			169	185
0307113	Female	159	162	303	305	183	191	224	228	167	183	304	322	196	200	237	237	215	219	274	282	120	128	183	195	191	191	221	223	203	211	190	194	126	126	138	154	261	261	78	78	113	115			169	171
0310150	Male	159	162	294	307	183	207	216	224	186	198	322	328	196	196	247	247	207	235	278	282	112	124	187	191	187	193	225	227	205	219	190	202	122	122	154	154	265	277	78	80	113	115			171	171
0312093	Female	159	162	317	325	114	122	216	216	171	175	320	324	188	196	243	247	183	227	278	282	124	124	183	187	191	201	213	213	197	213	192	196	122	126			261	261	84	98	97	119			167	171
0405221	Female	159	165	323	331	183	183	220	224	175	190	320	328	196	196	239	239	203	219	278	286	124	128	175	191	203	209	221	221	207	213	200	208	122	122	138	138	269	269	90	90	119	124			167	173
0408144	Male	168	168	294	294	183	191	218	232	188	188	320	324	188	196	239	247	215	223	282	282	124	124	183	219	189	195	215	219	203	205	208	210	122	126	134	134	269	273	86	90	105	121			167	173
0408310	Male	162	162	305	333	210	218	228	228	175	188	330	330	196	196	235	239	183	207	282	290	138	138	179	199	187	201	221	227	209	213	200	208	122	122	142	142	265	265	80	82	134	134			175	175
0501564	Male	162	168	303	305	175	183	220	224	163	175	308	318	196	196	243	247	211	215	282	282	124	128	191	215	199	201	223	227	207	219	194	206	122	122	134	138	265	273	82	82	109	111			167	171
0508541	Female	162	162	315	319	191	195	216	218	171	190	310	328	196	196	239	243	203	215	282	286	120	128	171	187	189	199	219	225	203	207	208	210	122	122	146	154	277	277	84	94	121	121			165	167
0511187	Female	159	162	321	323	118	118	224	228	171	188	320	322	196	196	239	239	201	231	278	282	120	124	187	195	195	217	225	227	209	209	192	210	126	130	146	146	261	261	82	88	109	111			165	171
0604369	Female	162	171	305	317	218	218	232	266	171	171	312	314	184	192	237	247	219	219	262	282	124	124	175	191	201	201	219	219	199	215	188	214	122	122	138	146	277	277	84	90	97	121			169	173
0604541	Female	162	162	294	303	179	183	220	232	150	175	310	316	196	196	239	239	215	223	274	286	124	124	183	219	187	187	217	223	207	215	202	204	118	126	138	142	269	269	78	80	107	113			171	183
0609109	Female	162	165	317	325	191	191	220	224	171	188	316	324	188	196	239	243	197	207	278	278	124	124	191	195	203	207	215	215	215	219	200	204	114	126	146	154	273	273	84	98	109	113			165	171
0612502	Male	159	162	303	303	183	195	224	258	186	190	312	324	192	196	219	243	183	219	282	282	116	120	199	203	203	207	215	221	203	219	196	202	122	126	134	134	261	261	84	88	111	121			181	189
0701538	Male	159	162	303	331	171	175	212	220	150	171	318	318	196	196	243	243	215	215	278	282	120	124	195	215	189	191	215	227	203	215	214	214	122	126	146	146	265	273	80	92	113	113			167	171
0705704	Male	162	162	303	327	118	222	232	232	179	186	312	320	192	196	243	251	207	219	278	282	124	124	171	195	191	191	221	227	207	215	202	202	122	126	138	138	277	277	80	88	111	115			167	171
0707596	Male	162	162	303	329	199	218	216	224	171	171	318	318	196	196	239	243	203	235	278	282	112	116	191	219	191	197	223	227	207	207	210	212	118	118	134	134	265	277	78	90	97	117			167	167
0711536	Male	162	162	303	321	183	207	228	228	153	186	302	308	188	196	239	239	189	227	262	282	124	124	179	183	179	179	227	227	207	211	186	210	122	126	126	146	269	269	90	90	115	119			169	171
0712532	Male	162	162	303	315	171	171	220	224	171	190	312	324	196	196	239	243	215	223	278	282	124	124	187	187	203	203	221	221	203	207	194	194	118	130	134	154	265	269	78	90	115	122			171	173
0801692	Male	162	165	294	319	122	218	212	220	171	183	314	318	196	196	219	243	201	215	278	286	124	124	195	219	187	191	209	229	209	209	192	206	118	126	142	146	261	261	84	96	105	115			165	171
0802550	Male	159	162	305	331	179	179	220	228	150	175	312	322	196	196	243	247	215	239	266	282	116	120	183	203	189	191	227	231	209	209	200	208	114	122	146	150	261	269	90	90	113	113			171	187
1104058	unknown	159	159	303	317	122	183	216	228	171	175	310	324	196	200	243	243	183	215	278	282	124	124	187	195	191	199	213	229	209	213	196	204	126	126	150	150	261	273	78	98	111	117			167	171
1105180	unknown	162	168	294	329	191	203	218	228	171	188	320	322	196	196	237	247	215	223	282	282	124	124	183	199	195	209	213	215	203	213	210	210	122	126	134	146	273	285	88	90	105	121			169	173
1105195	unknown	159	162	305	331	183	183	212	224	150	183	318	322	196	196	237	243	215	219	274	278	124	128	195	215	191	191	215	221	203	211	194	214	126	126	154	154	265	265	78	80	113	113			169	171
1112173	unknown	162	162	294	307	207	218	224	228	175	186	320	322	196	200	237	247	201	207	282	282	112	124	191	195	187	191	217	225	205	207	190	194	122	122	142	142	265	265	78	80	111	115			171	187
1112186	unknown	162	162	294	305	130	218	228	236	167	190	320	332	200	204	237	247	201	207	260	294	116	124	191	195	209	209	215	219	209	209	188	194	122	126	138	142	265	273	80	96	111	117			187	187
1112197	unknown	162	168	305	307	122	218	212	220	171	175	298	320	196	200	239	249	207	211	282	282	124	124	191	199	181	191	213	215	205	209	190	202	126	126	134	150	265	265	90	92	105	127			171	181
1112207	unknown	162	162	294	305	130	130	228	228	175	188	298	308	196	200	237	237	201	207	282	282	116	134	195	203	191	209	215	219	207	209	188	202	122	130	142	150	269	269	80	96	111	134			175	187
1112383	unknown	159	165	305	323	183	214	220	224	179	190	298	328	196	204	239	247	203	207	282	286	124	128	187	191	181	203	219	221	207	209	200	204	122	130	138	138	265	265	80	90	119	128			167	173
1205008	unknown	162	171	303	323	199	218	220	224	171	190	314	318	196	196	239	243	197	235	278	282	116	124	191	191	189	191	223	227	207	213	192	212	118	134	146	146	277	281	74	78	115	119			167	171
1205013	unknown	162	162	313	315	171	171	220	220	150	190	322	324	192	196	243	247	215	223	266	278	124	128	179	187	187	203	221	227	207	207	194	194	122	130	134	142	265	265	78	94	122	122			171	183
1205014	unknown	162	171	303	305	191	210	220	224	171	183	308	322	196	196	239	243	211	211	270	282	124	128	199	215	209	215	215	215	203	209	190	202	122	126	130	138	261	261	90	94	111	111			167	189
1205019	unknown	159	165	303	303	122	191	220	232	171	186	314	328	196	196	237	239	207	215	278	282	120	124	195	223	191	215	219	223	207	209	204	210	118	126	138	146	273	273	84	88	111	119			165	167
1205027	unknown	159	159	303	321	118	191	216	224	171	171	322	324	196	196	239	247	215	231	282	282	124	128	167	195	179	217	219	227	207	209	210	210	122	130	134	146	269	269	82	90	111	115			171	171
1207004	unknown	159	162	294	303	183	195	220	228	150	150	310	318	188	196	239	239	201	215	282	286	124	128	175	219	187	205	213	223	209	215	202	210	118	122	134	142	269	269	78	86	111	113			167	183
1208004	unknown	162	165	315	317	191	203	220	228	171	171	314	316	188	196	239	243	197	215	278	278	120	124	191	195	203	207	215	217	207	215	200	206	114	126	154	154	261	273	78	98	105	113			163	171
0302111B	Female	162	162	313	331	191	191	220	220	150	175	318	322	192	196	239	247	201	223	266	266	124	128	179	183	187	201	219	227	207	211	194	202	122	126	134	142	265	265	88	94	109	121			169	183
0508541B	Female	162	162	313	331	191	191	220	220	150	175	318	322	192	196	239	247	201	223	266	266	124	128	179	183	187	201	219	227	207	211	194	202	122	126	134	142	265	265	88	94	109	121			169	183
C0402001	Female	162	171	303	305	122	126	216	224	167	171	312	316	196	200	239	247	211	219	270	286	124	124	191	199	189	191	221	227	207	207	200	202	118	118	134	154	285	285	78	90	105	111			171	189
C0503020	Male	162	162	303	303	179	199	216	232	167	175	310	312	188	192	239	249	207	215	278	282	120	124	195	195	191	209	215	223	203	203	202	212	126	126	142	150	265	285	78	82	105	111			167	171
C0508003	Female	162	165	303	331	179	179	224	228	186	198	314	318	196	200	239	253	201	219	278	278	128	128	183	207	179	191	217	221	207	219	194	194	114	122	142	142	273	273	80	90	105	117			167	173
C0508035	Female	159	168	305	309	191	218	212	220	171	175	320	324	196	200	239	243	197	215	270	290	128	128	191	203	189	211	219	227	203	209	210	210	126	130	142	154	281	281	78	80	102	117			169	173
C0510007	Female	159	162	303	327	122	230	224	228	167	171	318	318	196	196	239	239	197	207	282	282	124	124	183	199	191	203	221	223	207	207	202	210	122	122	134	150	261	261	80	90	111	121			169	193
C0601029	Female	162	162	305	327	191	199	224	224	183	194	324	324	196	196	239	241	207	211	274	274	120	124	187	195	201	203	225	227	209	209	196	212	122	126	134	154	269	269	78	80	115	115			171	185
C0602051	Female	162	165	303	315	183	203	224	228	150	150	312	324	196	200	239	243	197	219	282	282	128	128	195	195	179	191	219	221	209	209	196	202	122	126	134	146	269	269	78	90	111	122			169	171
C0604011	Female	162	162	313	323	175	195	254	258	188	188	310	318	196	200	239	243	215	223	278	282	120	124	191	191	203	203	215	229	203	207	206	210	114	126	134	138	269	269	78	84	111	115			171	171
C0605012	Male	162	165	294	305	203	203	228	262	171	175	310	314	188	200	239	249	211	231	278	282	120	124	191	191	193	207	221	229	207	211	190	198	118	126	142	154	261	269	78	96	113	113			165	171
C0611050	Male	162	162	294	294	191	191	224	228	167	188	312	328	196	196	239	243	197	211	278	282	116	128	187	199	189	217	215	225	203	207	206	210	122	126	138	154	261	273	84	96	113	115			167	167
C0705096	Male	162	162	294	317	175	203			163	171	320	324	188	196	239	239	219	227	282	282	128	134	195	195	189	201	225	227	207	209	202	202	118	126	134	134	273	277	80	84	113	117			165	167
C0705158	Male	162	171	303	325	171	175	216	224	175	190	316	332	192	192	239	239	219	223	286	286	120	124	183	195	191	203	213	227	207	213	196	206	118	122	146	146	273	273	78	84	111	119			165	171
C0707000	Male	159	171	294	313	179	187	228	232	150	175	318	322	188	200	237	239	215	227	282	282	120	124	199	215	189	195	219	221	207	215			118	122	138	138	265	269	82	84	109	117			171	171
C0712112	Male	162	165	317	329	126	210	224	224	163	171	314	324	188	196	239	239	203	207	278	282	120	124	187	191	201	203	215	229	207	209	200	202	118	126	142	154	261	273	80	90	109	113			167	171
C0712142	Male	162	168	294	307	183	191	224	232	167	171	308	328	196	200	239	239	215	223	266	282	124	124	187	199	203	205	227	229	207	215	190	202	126	126	146	146	261	277	80	96	113	113			183	201
C0804112	Male	162	162	303	305	126	218	224	228	171	171	314	322	192	196	247	249	189	203	270	282	116	124	191	195	191	201	221	223	205	209	192	204	122	126	154	154	261	277	90	98	105	109			167	171
C0804136	Male	162	168	317	323	175	207	220	232	150	171	312	318	192	196	237	243	215	231	278	286	124	124	191	199	179	213	219	227	207	207	192	202	122	122	146	146	261	273	78	86	111	115			167	169
C1201013	unknown	162	168	305	325	175	191	220	224	171	175	316	324	192	200	239	239	197	223	270	286	120	128	183	191	191	211	219	227	203	213	196	210	118	130	142	146	273	273	78	80	103	119			169	171
C1201015	unknown	159	162	294	303	187	207	224	232	150	188	302	318	196	200	239	239	215	215	282	282	120	128	191	215	189	215	205	221	207	215			118	122	138	138	269	269	82	90	109	115			167	171
C1201037	unknown	159	165	303	331	179	191	216	228	175	186	308	318	196	200	239	239	219	227	278	278	124	128	183	191	191	199	221	225	207	217	194	208	114	122	134	142	277	277	80	80	109	119			165	173
C1201062	unknown	162	165			179	207					304	314	196	196	239	243	201	219	278	282	112	128	191	207					203	207			122	126			269	273	80	88	102	105			167	171
C1203011	unknown	162	165	294	331	179	235	228	228	183	186	318	318	196	196	243	253	201	223	278	278	116	128	183	207	179	203	215	217	207	215	194	200	122	130	138	142	261	261	80	84	119	122			165	167
C1206004	unknown	162	162	313	323	175	195	232	254	171	188	310	312	196	200	237	243	215	223	278	286	120	124	191	191	203	213	215	227	207	207	192	210	122	126	138	146	261	269	84	86	111	115			167	171
C1206031	unknown	162	162	303	327			224	228	171	171	318	324	196	196	239	247	197	203	282	282	116	124	183	191	191	191	221	223	207	209	192	202	122	126	150	154	261	261	90	90	105	111			171	171
C1206043	unknown	162	162	307	315	183	203	228	232	167	167	308	324	200	200	239	243	219	223	266	282	124	128	187	195	191	203	219	229	207	209	190	202	122	126	134	146	261	261	78	96	111	113			169	201
C1206047	unknown	162	162	303	303	183	199	224	228	167	190	304	320	196	196	237	237	219	219	282	290	120	128	191	191	187	203	215	227	203	209	202	206	122	126	142	154	265	265	78	78	97	117			169	189
Y0003072	Male	162	171	294	307	183	191	228	232			308	312	196	196	243	243	207	219	282	282	128	128	183	195	189	209	215	217	203	207	206	208	122	126	134	134	261	269	80	88	97	115			167	167
Y0011009	Female	159	165	315	323	214	218	228	228	175	186	318	332	188	200	245	247	207	211	282	282	116	124	195	195	199	205	215	221	207	215	214	220	126	126	138	142	261	261	84	84	113	113			165	167
Y0601023	Female	159	162	294	327	195	218	220	228	175	183	308	324	196	196	239	243	215	219	282	290	120	124	195	195	193	203	215	217	209	209	194	208	122	126	142	146	269	269	80	80	115	121			165	171
Y0601109	Female	162	162	303	319	122	195	220	228	171	183	316	320	192	196	237	237	215	219	282	290	124	128	179	195	191	193	223	227	199	205	188	194	122	126	134	146	269	269	78	92	102	113			167	171
Y0604025	Female	162	162	303	303	179	183	220	228	171	190	312	314	188	196	239	243	201	203	282	282	124	128	179	187	193	215	215	219	203	203	204	204	122	130	138	150	273	273	80	84	111	113			169	171
Y0606017	Female	162	168	299	323	199	199	232	236	167	167	308	308	196	200	239	243	183	215	278	282	124	128	179	179	179	213	219	221	203	207	206	212	122	122	134	138	261	261	78	78	105	111			165	169
Y0609068	Male	162	162	294	303	183	183	220	224	167	190	302	324	200	200	239	243	207	207	274	282	116	128	183	199	179	203	215	229	203	217	190	210	122	122	138	138	261	261	80	90	107	113			187	187
Y0611035	Female	159	171	303	305	179	195	228	232	171	171	324	328	196	196	239	245	201	219	282	286	120	124	195	195	201	205	215	227	205	207	206	212	122	126	146	150	265	265	80	88	105	115			167	171
Y0611049	Female	162	162	315	327	165	218	224	232	188	190	308	308	192	196	243	243	211	215	274	282	124	124	191	195	191	213	223	227	203	203	190	190	118	122	142	142	265	265	78	82	105	115			171	171
Y0612003	Female	162	162	294	315	126	183	224	228	150	175	308	314	196	196	241	245	201	211	278	278			191	191	179	215	213	223	203	205	210	212	126	126	142	154	265	265	80	90	113	122			167	171
Y0612009	Female	162	162	303	331	183	203	220	220	163	175	312	318	192	200	239	257	203	223	282	282	124	128	195	207	189	201	223	227	209	209	204	206	122	130	134	146	261	261	78	78	111	113			167	171
Y0704002	Male	162	165	307	307	226	226	216	216	150	175	314	324	192	192	239	243	215	219	278	282	124	128	191	195	201	209	227	227	207	213	190	200	122	126	154	154	265	265	78	88	111	111			167	171
Y0903092	Male	159	162	294	305	191	195	228	228	167	171	308	308	188	196	239	239	215	239	282	282	116	120	179	191			219	219	203	207	208	212	118	126	134	134	265	273	80	80	111	113			167	171
Y1202028	unknown	162	162	303	315	179	183	224	232	171	171	318	320	192	196	237	239	189	219	278	278	120	124	187	195	189	213	213	225	203	215	202	214	122	122	134	138	273	277	84	88	105	119			163	167
Y1202029	unknown	162	162	307	317	179	183	228	232	183	183	308	328	192	196	243	253	219	231	282	282	128	128	183	191	189	205	215	217	203	207	208	214	122	122	126	134	261	261	82	82	113	115			167	189
Y1202032	unknown	162	165	303	331	195	214	228	232	150	171	318	322	196	200	237	239	211	223	282	294	124	124	183	195	191	191	219	227	209	211	192	192	122	126	142	154	269	277	78	84	109	115			171	173
Y1202044	unknown	159	162	303	315	210	214	224	228	171	186	318	318	188	196	245	251	211	219	260	282	124	124	171	195	203	205	215	221	207	215	206	214	122	126	138	138	261	269	84	92	113	117			165	171
Y1202047	unknown	162	162	294	303	122	183	216	224	167	188	302	318	200	200	239	239	207	219	274	286	116	128	183	199	195	203	219	229	213	217	206	210	122	126	138	142	261	261	80	84	111	113			185	187
Y1203001	unknown	159	162	303	305	191	191	216	220	150	171	318	324	196	200	237	239	215	235	278	282	124	124	191	195	191	209	209	227	203	205	196	200	122	130	146	154	265	265	78	90	111	113			171	171
Y1303004	unknown	162	165	303	307	179	226	216	220	175	190	314	324	192	196	239	243	203	215	278	282	124	128	179	191	193	201	219	227	203	207	200	204	122	130	138	154	265	273	78	84	111	113			167	171
Y1303005	unknown	162	162	299	319	199	210	224	236	167	175	308	308	196	196	239	243	183	215	278	282	128	138	179	195	191	213	215	221	203	203	188	206	118	122	138	138	277	277	78	78	105	113			167	169
Y1303006	unknown	162	162	303	327	130	195	224	228	171	175	314	316	192	196	237	237	215	219	278	282	116	128	183	195	193	193	217	227	205	205	194	212	122	126	134	146	269	269	78	88	102	111			167	167
Y1303009	unknown	159	171	303	305			228	232	167	171	308	324	196	196	239	245	201	239	282	286	120	120	191	195	187	205	219	227	205	207	206	212	122	126	146	146	265	265	80	88	113	115			167	171
Y9402012	Male	162	162	303	319	191	210	220	224	175	188	308	308	196	200	237	243	183	201	282	286	120	138	179	195	191	197	215	215	203	207	188	214	118	122	138	138	269	277	78	84	113	115			167	171
Y9407013	Female	159	159	303	305	171	171	212	216	171	186	314	318	192	200	239	239	211	215	282	282	124	124	191	191	191	209	209	227	205	205	194	196	122	126	138	146	265	265	90	90	113	117			171	171
Y9501014	Male	162	162	303	303	214	226	228	232	150	183	320	322	196	200	237	243	201	223	282	294	124	124	187	195	191	191	223	227	207	209	192	194	122	130	134	142	265	277	78	92	105	109			171	173
Y9704020	Male	162	162	303	303	191	210	224	224	171	194	308	318	196	196	239	251	197	219	260	290	124	128	171	183	203	207	215	227	207	213	206	210	122	126	150	150	269	269	90	92	110	119			171	187
Y9704052	Male	162	162	323	327	130	191	224	236	171	175	314	316	196	196	237	243	215	219	278	282	116	120	183	183	193	205	217	227	205	213	204	212	122	126	134	134	269	269	88	90	111	119			167	167
Y9704122	Male	162	162	294	315	183	218	216	232	171	175	308	320	196	196	239	239	203	219	274	278	120	128	171	195	189	193	213	215	203	209	192	202	122	122	138	146	273	273	88	88	97	105			167	171
Y9810030	Male	162	162	303	331	179	191	220	224	150	194	320	324	196	196	237	239	235	239	274	278	124	124	195	203	191	203	227	227	203	203	192	200	118	130	134	154	265	277	78	90	109	111			165	171
